# Supplementary material for: Morphological and proteomic analysis of biofilms from the Antarctic archaeon, Halorubrum lacusprofundi
Source: Sci Rep. 2016 Nov 22;6:37454. doi: 10.1038/srep37454 (PMC5118699; doi:10.1038/srep37454)
Supplement: Supplementary Table S2 [file srep37454-s2.xls]

## Sheet: Table S2
Table S2. Differentially abundant Hrr. lacusprofundi proteins
Between log phase (4 d growth) and stationary phase (14 d growth) in medium lacking ammonium, 109 proteins had significant abundance differences (≥1.5-fold).
Between stationary phase cultures from media containing or lacking ammonium, 165 proteins had significant abundance differences (≥1.5-fold).
Abbreviations: WCF, whole cell extract; SF, supernatant fraction; TMD, predicted transmembrane domain; TAT signal, twin-arginine translocation signal.
Detected in the expressed Hrr. lacusprofundi proteome, but no significant differential abundance, ns; not detected in the expressed Hrr. lacusprofundi proteome, -.
All the reported ratios had statistically significant differential abundance (p <0.05), and the error factor was less than 2.
			Differential abundance (biofilms vs planktonic cells)
			Medium B	Medium B	Stationary phase	Stationary phase
			Stationary vs log	Stationary vs log	Medium B vs Medium A	Medium B vs Medium A
Category	Locus tag	Annotation	WCF	SF	WCF	SF
Secreted, membrane and cell surface proteins	Hlac_3146	TAT signal; no identifiable domains	-	2.09	-	3.16
Secreted, membrane and cell surface proteins	Hlac_1583	signal peptide; peptidase M14 carboxypeptidase A family (zinc-dependent) - possible S-layer modulation	ns	1.61	ns	4.25
Secreted, membrane and cell surface proteins	Hlac_0389	signal peptide; no identifiable domains	ns	1.78	ns	1.82
Secreted, membrane and cell surface proteins	Hlac_1867	signal peptide; predicted lipoprotein; similarity to bacterial and archaeal DNA (including eDNA) metabolism proteins	-	1.56856	-	1.45937
Secreted, membrane and cell surface proteins	Hlac_2426	preprotein translocase, SecY subunit (9 TMDs)	0.76	-	0.65	-
Secreted, membrane and cell surface proteins	Hlac_2472	signal peptide; PGF-CTERM archaeal protein-sorting signal; 1 TMD	ns	1.49	ns	1.28
Secreted, membrane and cell surface proteins	Hlac_0606	band 7 protein	1.36909	ns	0.776711	0.458607
Secreted, membrane and cell surface proteins	Hlac_2976	cell surface glycoprotein	ns	ns	ns	0.446229
Secreted, membrane and cell surface proteins	Hlac_0412	cell surface glycoprotein	ns	ns	ns	1.71305
Secreted, membrane and cell surface proteins	Hlac_2560	hypothetical protein (1 TMD)	-	ns	-	1.59291
Transport	Hlac_2623	Rh family protein/ammonium transporter (Amt)	3.3033	ns	8.31146	ns
Transport	Hlac_1631	electron transport protein SCO1/SenC (signal peptide)	ns	1.79	ns	1.87
Transport	Hlac_0674	ABC transporter oligopeptide/dipeptide-binding protein	1.74384	ns	2.22809	ns
Transport	Hlac_2057	ABC transporter molybdate-binding lipoprotein	0.443309	1.60388	0.694015	1.58303
Transport	Hlac_1191	ABC transporter zinc-binding lipoprotein	1.95146	3.93212	1.42293	1.32588
Transport	Hlac_0069	oligopeptide/dipeptide ABC transporter solute-binding lipoprotein	0.753849	ns	ns	0.620454
Transport	Hlac_0378	phosphate/phosphonate ABC transporter substrate-binding protein	ns	ns	1.58105	ns
Transport	Hlac_1149	branched-chain amino acid ABC transporter substrate-binding protein	ns	ns	1.65221	ns
Transport	Hlac_2520	carbohydrate ABC transporter substrate-binding protein	ns	ns	1.26217	0.578436
Transport	Hlac_0099	sodium:dicarboxylate symporter	1.95871	ns	ns	ns
Transport	Hlac_1187	MscS Mechanosensitive ion channel	ns	ns	0.665942	ns
Transport	Hlac_1192	zinc/manganese ABC transporter, ATP-binding protein	1.66718	ns	ns	0.525913
Transport	Hlac_1193	zinc/manganese ABC transporter, permease	1.78382	ns	ns	ns
Transport	Hlac_2149	nitrate/sulfonate/bicarbonate ABC transporter substrate-binding protein	ns	ns	ns	0.637916
Transport	Hlac_2586	Tripartite ATP-independent periplasmic transporter (TRAP) transporter, receptor	ns	ns	ns	0.64479
Transport	Hlac_3055	copper-translocating P-type ATPase	ns	-	1.56359	-
Transport	Hlac_1147	branched-chain amino acid ABC transporter permease	ns	ns	1.61391	1.44386
Transport	Hlac_0068	oligopeptide/dipeptide ABC transporter permease	0.661625	-	ns	-
Nitrogen metabolism	Hlac_2285	acetamidase/formamidase	3.25	1.63	4.47	2.14
Nitrogen metabolism	Hlac_2374	glutamine synthetase, type I (GlnA)	1.461	2.15191	2.72984	3.0914
Nitrogen metabolism	Hlac_0912	glutamate synthase (GOGAT) (GltB)	ns	ns	1.7295	ns
Central carbon metabolism	Hlac_1306	acetate:CoA ligase (Acs)	3.27002	ns	2.31382	ns
Central carbon metabolism	Hlac_2311	phosphoenolpyruvate carboxylase (Ppc)	1.45453	ns	1.99911	ns
Central carbon metabolism	Hlac_2153	isocitrate lyase (AceA)	3.87513	ns	2.54194	ns
Central carbon metabolism	Hlac_3040	aconitate hydratase	1.29031	ns	1.71242	ns
Central carbon metabolism	Hlac_0891	pyruvate:ferredoxin oxidoreductase alpha subunit (PorA)	1.21092	ns	1.93282	1.4573
Central carbon metabolism	Hlac_0890	pyruvate ferredoxin: oxidoreductase, beta subunit (PorB)	1.23647	ns	1.68728	ns
Central carbon metabolism	Hlac_2205	fumarate hydratase (FumC)	ns	ns	ns	1.45549
Central carbon metabolism	Hlac_1525	malic enzyme (MaeB)	ns	ns	1.23304	1.5781
Central carbon metabolism	Hlac_0428	FAD dependent oxidoreductase	0.669363	0.728147	ns	ns
One-carbon metabolism	Hlac_1238	formate dehydrogenase, alpha subunit (FdhA)	1.53052	-	1.96851	-
Carbohydrate metabolism	Hlac_1891	NAD-dependent epimerase/dehydratase (possible glycosylation of S-layer protein)	1.68579	ns	1.81917	ns
Carbohydrate metabolism	Hlac_2371	glyceraldehyde-3-phosphate dehydrogenase, type I (Gap)	1.61514	ns	2.18122	ns
Carbohydrate metabolism	Hlac_1300	gluconate dehydratase (GnaD)	1.60361	ns	2.27535	ns
Carbohydrate metabolism	Hlac_1672	glyceraldehyde-3-phosphate dehydrogenase, type II (Gap2)	0.425441	ns	0.619969	ns
Carbohydrate metabolism	Hlac_2870	2-keto-3-deoxygluconate kinase (KdgK)	ns	0.622576	0.769613	ns
Carbohydrate metabolism	Hlac_2579	gluconate dehydratase (GnaD)	ns	0.635436	1.2976	ns
Carbohydrate metabolism	Hlac_2372	phosphoglycerate kinase (Pgk)	1.2187	ns	ns	1.69272
Carbohydrate metabolism	Hlac_1274	fructose-1,6-bisphosphate aldolase (FbaB)	ns	ns	0.389069	ns
Carbohydrate metabolism	Hlac_0409	hypothetical protein	1.59824	-	ns	-
Carbohydrate metabolism	Hlac_0161	hypothetical protein	0.427582	-	ns	-
Glycerol metabolism	Hlac_2109	glycerol 2-dehydrogenase (NAD+) (GldA)	2.02021	-	2.25505	-
Glycerol metabolism	Hlac_1458	dihydroxyacetone kinase, K subunit (DhaK)	1.2785	ns	1.57464	ns
Glycerol metabolism	Hlac_1122	glycerol kinase (GlpK)	1.65195	ns	1.4117	ns
Glycerol metabolism	Hlac_1124	glycerol 3-phosphate dehydrogenase subunit B (GlpB)	1.38137	-	1.52495	-
Glycerol metabolism	Hlac_1123	glycerol-3-phosphate dehydrogenase (anaerobic type) (GlpA)	1.57614	-	ns	-
Amino acid metabolism	Hlac_0967	methylglyoxal synthase	1.46234	ns	1.60244	ns
Amino acid metabolism	Hlac_0452	phosphoserine phosphatase (SerB)	0.459538	ns	0.524178	ns
Amino acid metabolism	Hlac_1941	anthranilate synthase (TrpE)	1.2339	-	1.49669	-
Amino acid metabolism	Hlac_0875	acetolactate synthase	0.600219	ns	ns	0.380806
Amino acid metabolism	Hlac_2551	O-acetylhomoserine (thilo)-lyase (MetY)	ns	ns	0.662255	ns
Amino acid metabolism	Hlac_0832	aspartate aminotransferase (AspB)	ns	1.556	ns	ns
Amino acid metabolism	Hlac_1942	anthranilate synthase component II	ns	-	1.70332	-
Amino acid metabolism	Hlac_0667	dihydrodipicolinate synthase (DapA)	1.27445	ns	0.510727	ns
Amino acid metabolism	Hlac_0668	dihydrodipicolinate reductase (DapB)	1.37338	ns	0.622378	ns
Amino acid metabolism	Hlac_2637	ATP phosphoribosyltransferase	1.27999	ns	ns	0.442408
Amino acid metabolism	Hlac_2642	O-acetylhomoserine (thilo)-lyase (MetY)	1.44062	ns	0.546484	0.52124
Amino acid metabolism	Hlac_1939	anthranilate phosphoribosyltransferase	ns	-	1.50772	-
Amino acid metabolism	Hlac_1048	aminotransferase class-III	ns	ns	0.459089	ns
Amino acid metabolism	Hlac_2722	D-3-phosphoglycerate dehydrogenase (SerA)	ns	ns	0.648553	0.63012
Amino acid metabolism	Hlac_0588	citramalate synthase (CimA)	ns	ns	0.616657	ns
Amino acid metabolism	Hlac_0874	acetolactate synthase, small subunit	ns	ns	ns	0.609194
Amino acid metabolism	Hlac_1875	chorismate mutase (PheA1)	ns	ns	0.638013	ns
Amino acid metabolism	Hlac_1680	Luciferase-like monooxygenase	ns	ns	0.478064	ns
Amino acid metabolism	Hlac_2616	putative glutamate--argW ligase (ArgX)	ns	ns	0.674861	ns
Amino acid metabolism	Hlac_0155	homoserine dehydrogenase (MetL)	ns	ns	0.368769	ns
Amino acid metabolism	Hlac_2107	5-methyltetrahydropteroyltriglutamate -homocysteine methyltransferase (MetE)	ns	ns	0.363991	0.429199
Amino acid metabolism	Hlac_2248	cysteine desulfurase (SufS)	ns	ns	0.516242	ns
Nucleotide metabolism	Hlac_1295	phosphoribosylamine/ glycine ligase (PurD)	1.73982	ns	2.07147	ns
Nucleotide metabolism	Hlac_1250	phosphoribosylformylglycinamidine synthase (PurS)	1.47365	-	1.81992	-
Nucleotide metabolism	Hlac_1553	phosphoribosylamine/ glycine ligase (PurD)	ns	1.72728	1.39137	1.69519
Nucleotide metabolism	Hlac_2375	ribonucleoside-diphosphate reductase, adenosylcobalamin-dependent (NrdJ)	0.573713	ns	0.687591	ns
Nucleotide metabolism	Hlac_2276	protein of unknown function DUF198	0.635042	0.618119	ns	ns
Nucleotide metabolism	Hlac_1766	IMP dehydrogenase/GMP reductase	1.52282	-	ns	-
Nucleotide metabolism	Hlac_1557	uridine kinase	ns	-	0.586834	-
Nucleotide metabolism	Hlac_1118	phosphoribosyltransferase	ns	ns	0.671781	ns
Nucleotide metabolism	Hlac_2787	hypothetical protein	0.666406	-	ns	-
Nucleotide metabolism	Hlac_2297	GTP-binding protein HSR1-related	ns	ns	0.600859	ns
General metabolism	Hlac_0596	rhodanese domain + metallo-beta-lactamase domain protein	1.54433	-	1.579	-
General metabolism	Hlac_1098	isochorismatase-like hydrolase	1.6172	-	1.76079	-
General metabolism	Hlac_1837	alcohol dehydrogenase, zinc-dependent	2.32117	-	2.54721	-
General metabolism	Hlac_1619	NAD(P)-binding oxidoreductase domain	1.47	-	1.5	-
General metabolism	Hlac_1265	UbaA (ubiquitin-like-activating enzyme of archaea)	0.719659	ns	0.632115	0.577185
General metabolism	Hlac_2283	aldo/keto reductase	0.65998	ns	0.694595	ns
General metabolism	Hlac_1046	luciferase-like monooxygenase	0.719611	ns	0.319172	0.377925
General metabolism	Hlac_1679	coenzyme F420:L-glutamate ligase (CofE)	0.821486	ns	0.48374	ns
General metabolism	Hlac_0642	haloacid dehalogenase domain protein hydrolase	0.759724	-	0.521675	-
General metabolism	Hlac_1720	carbamoyl phosphate synthetase, large subunit	0.61	0.69	0.82	ns
General metabolism	Hlac_1235	bifunctional NAD(P)H-hydrate repair enzyme Nnr	1.44494	ns	1.49513	ns
General metabolism	Hlac_2325	carbamoyl-phosphate synthase, small subunit	0.647006	-	ns	-
General metabolism	Hlac_2578	acyl-CoA dehydrogenase domain protein	ns	ns	ns	1.96696
General metabolism	Hlac_1815	Alcohol dehydrogenase zinc-binding domain protein	ns	ns	1.48525	ns
General metabolism	Hlac_1801	beta-lactamase	ns	-	2.22977	-
General metabolism	Hlac_1232	protein of unknown function DUF1458	2.87318	-	ns	-
General metabolism	Hlac_0705	lactate dehydrogenase	ns	0.380032	ns	ns
General metabolism	Hlac_0512	alpha/beta hydrolase fold protein	1.48292	ns	ns	ns
General metabolism	Hlac_1884	ATP-grasp protein-like protein	1.25921	ns	0.577727	0.621749
General metabolism	Hlac_0211	Glyoxalase/bleomycin resistance protein/dioxygenase	ns	ns	1.59884	ns
General metabolism	Hlac_2700	NADH:flavin oxidoreductase/NADH oxidase	ns	ns	0.589155	ns
General metabolism	Hlac_0811	phospholipase/Carboxylesterase	ns	ns	0.580478	ns
General metabolism	Hlac_0240	NADPH-dependent F420 reductase	ns	ns	0.34227	ns
General metabolism	Hlac_0929	Oxidoreductase FAD-binding domain protein	ns	ns	0.50137	ns
General metabolism	Hlac_1402	NUDIX hydrolase	ns	ns	0.65452	ns
General metabolism	Hlac_2267	HAD-superfamily hydrolase, subfamily IA, variant 1	ns	-	2.42857	-
General metabolism	Hlac_2303	Methyltransferase type 11	ns	-	0.423153	-
General metabolism	Hlac_2038	beta-ribofuranosylaminobenzene 5'-phosphate synthase family	ns	ns	0.556083	ns
General metabolism	Hlac_1176	Carboxymuconolactone decarboxylase	ns	ns	0.266213	ns
General metabolism	Hlac_0729	amidohydrolase 2	2.65867	-	ns	-
General metabolism	Hlac_1264	molybdopterin synthase subunit MoaD	ns	ns	0.440516	ns
General metabolism	Hlac_0924	adenylosuccinate lyase	ns	ns	ns	1.45405
Oxidative stress/ Stress	Hlac_1548	catalase/peroxidase HPI	0.606395	ns	0.501589	0.496108
Oxidative stress/ Stress	Hlac_1677	alkyl hydroperoxide reductase (Ahp) / peroxiredoxin	1.51658	ns	1.71415	ns
Secreted, membrane and cell surface proteins	Hlac_2298	signal peptide; DUF541 domain; homolog of E. coli antioxidant protein YggE	-	1.56	-	1.92
Oxidative stress/ Stress	Hlac_1763	cysteine synthase A (CysK)	1.49216	-	1.52763	-
Oxidative stress/ Stress	Hlac_0175	FeS assembly protein SufB	1.25084	ns	1.62415	ns
Oxidative stress/ Stress	Hlac_0176	FeS assembly ATPase SufC	1.3411	ns	1.46002	ns
Oxidative stress/ Stress	Hlac_1359	thioredoxin-like protein	0.595362	ns	ns	ns
Oxidative stress/ Stress	Hlac_0372	thioredoxin	ns	ns	ns	1.46143
Cell division	Hlac_1716	cell division control protein CdcH	0.713077	ns	0.621981	ns
DNA replication, protection and repair	Hlac_0021	Non-histone chromosomal MC1 family protein	1.49	ns	2.10907	ns
DNA replication, protection and repair	Hlac_3022	type III restriction protein res subunit	1.51	-	1.4574	-
DNA replication, protection and repair	Hlac_2377	VCP-like protein (2 x CDC48 domains + 2 x AAA family ATPase domains)	ns	ns	0.623131	ns
DNA replication, protection and repair	Hlac_2659	Resolvase, Holliday junction-type	ns	-	0.636917	-
DNA replication, protection and repair	Hlac_0531	apurinic endonuclease Apn1	0.474642	-	ns	-
DNA replication, protection and repair	Hlac_2789	SMC domain protein	ns	ns	ns	0.252718
Transcription	Hlac_1558	putative transcriptional regulator, XRE family	1.52469	ns	1.78714	ns
Transcription	Hlac_0693	phosphate uptake regulator, PhoU	1.47582	ns	1.52015	ns
Transcription	Hlac_0605	winged helix-turn-helix domain protein	-	1.70079	-	1.93314
Transcription	Hlac_1819	RNA polymerase insert	ns	-	0.652971	-
Transcription	Hlac_0305	transcriptional regulator, PadR-like family	ns	ns	0.461405	ns
Transcription	Hlac_2633	hypothetical protein	0.657436	ns	ns	ns
Transcription	Hlac_0154	amino acid-binding ACT domain protein	ns	ns	0.337155	ns
Transcription	Hlac_1523	TATA-box-binding protein (Tbp)	ns	ns	1.62128	ns
Transcription	Hlac_1327	Transcription factor TFIIB cyclin-related	ns	-	0.313487	-
Transcription	Hlac_0220	putative transcriptional regulator, AsnC family	ns	-	0.645689	-
Transcription	Hlac_2209	ArsR family transcriptional regulator	ns	-	0.660257	-
Transduction	Hlac_0032	putative serine protein kinase, PrkA	1.47132	-	ns	-
Proteolysis	Hlac_0185	proteasome regulatory subunit (PsmR)	0.609768	ns	0.671517	ns
Proteolysis	Hlac_2574	peptidase M48 Ste24p	0.493446	ns	ns	ns
Proteolysis	Hlac_2172	20S proteasome A and B subunits	ns	ns	0.666252	ns
Proteolysis	Hlac_2222	intracellular protease, PfpI family	ns	-	1.78911	-
Protein chaperones	Hlac_0682	chaperone protein DnaK	0.651193	ns	0.510601	ns
Protein chaperones	Hlac_0416	group II chaperonin	0.452009	0.630476	0.605658	0.699512
Protein chaperones	Hlac_2662	group II chaperonin	0.416717	ns	0.359096	ns
Protein chaperones	Hlac_0567	prefoldin, beta subunit (PfdB)	ns	ns	0.574854	ns
Energy conservation	Hlac_2310	menaquinol--cytochrome-c reductase	ns	1.52092	ns	2.03322
Sulfur metabolism	Hlac_1047	NADPH-dependent FMN reductase	ns	ns	0.280082	ns
Sulfur metabolism	Hlac_1106	phosphoadenyylylsulfate (PAPS) reductase	ns	ns	0.398949	0.511162
Translation	Hlac_0413	Ribosomal protein L15e	0.66578	ns	0.650047	ns
Translation	Hlac_0827	Ribosomal protein L31e	0.60588	ns	0.466124	ns
Translation	Hlac_2436	ribosomal protein L5	0.654853	ns	0.63344	ns
Translation	Hlac_2534	ribosomal protein L10	0.60569	ns	0.612086	ns
Translation	Hlac_0615	Ribosomal S13S15 domain protein	0.578631	ns	0.622977	ns
Translation	Hlac_2448	ribosomal protein L4/L1e	0.658739	ns	0.629643	ns
Translation	Hlac_1842	ribosomal protein L7Ae/L30e/S12e/Gadd45	0.620427	ns	0.634525	ns
Translation	Hlac_0618	ribosomal protein S3Ae	0.632925	ns	0.590063	ns
Translation	Hlac_2312	Ribosomal protein S19e	0.62574	ns	0.668414	ns
Translation	Hlac_1816	ribosomal protein S13	0.590031	ns	0.5873	ns
Translation	Hlac_2277	Ribosomal protein L21e	0.469474	-	0.665331	-
Translation	Hlac_2447	Ribosomal protein L25/L23	0.667401	0.688201	0.663064	ns
Translation	Hlac_0100	ribosomal protein S7	0.655994	ns	0.674324	ns
Translation	Hlac_2446	ribosomal protein L2	0.670544	ns	0.745596	ns
Translation	Hlac_0434	ribosomal RNA methyltransferase RrmJ/FtsJ	0.720819	-	0.606203	-
Translation	Hlac_2438	ribosomal protein L24	0.708552	ns	0.671144	ns
Translation	Hlac_2449	ribosomal protein L3	0.698231	ns	0.66307	ns
Translation	Hlac_2442	ribosomal protein L29	0.712447	ns	0.563724	ns
Translation	Hlac_2128	Ribosomal protein S6e	0.67359	ns	0.774522	ns
Translation	Hlac_2443	ribosomal protein S3	0.653182	ns	0.734955	ns
Translation	Hlac_2437	Ribosomal protein S4E, central domain protein	0.64641	ns	0.697646	ns
Translation	Hlac_2393	Ribosomal protein S24e	0.650298	ns	0.783569	ns
Translation	Hlac_2434	ribosomal protein S8	0.621655	ns	ns	ns
Translation	Hlac_1820	ribosomal protein L15	0.673464	ns	ns	ns
Translation	Hlac_2444	ribosomal protein L22	0.637531	ns	ns	ns
Translation	Hlac_2429	ribosomal protein S5	0.658526	ns	ns	ns
Translation	Hlac_1826	ribosomal protein S2	0.629605	ns	ns	ns
Translation	Hlac_2338	30S ribosomal protein S17e	0.647312	-	ns	-
Translation	Hlac_2440	ribosomal protein S17	0.62767	ns	ns	ns
Translation	Hlac_2661	KH type 1 domain protein	ns	-	0.485362	-
Translation	Hlac_0813	diphthamide biosynthesis protein	0.598629	-	ns	-
Translation	Hlac_0887	isoleucyl-tRNA synthetase	ns	0.668496	ns	ns
Translation	Hlac_0169	arginyl-tRNA synthetase	ns	0.427449	ns	ns
Translation	Hlac_1242	protein of unknown function DUF88	ns	-	0.636244	-
Translation	Hlac_0616	putative exonuclease RecJ	ns	-	0.581709	-
Hypothetical proteins	Hlac_0492	no identifiable domains	1.8228	ns	1.73087	ns
Hypothetical proteins	Hlac_1516	DUF555 domain; uncharacterised protein family UPF0212	1.80767	ns	1.66915	ns
Hypothetical proteins	Hlac_1454	hypothetical protein (no identifiable domains)	1.4706	-	1.37263	-
Hypothetical proteins	Hlac_1486	protein of unknown function DUF75 (Proteasome assebly chaprone 2 domain)	1.43262	ns	1.95889	ns
Hypothetical proteins	Hlac_0800	hypothetical protein (no identifiable domains)	0.798623	-	0.665043	-
Hypothetical proteins	Hlac_1514	hypothetical protein (no identifiable domains)	1.36132	-	1.70053	-
Hypothetical proteins	Hlac_2746	P-loop containing nucleoside triphosphate hydrolase (GTP-binding)	1.3117	-	1.52926	-
Hypothetical proteins	Hlac_2665	hypothetical protein	1.27768	ns	0.546855	0.679672
Hypothetical proteins	Hlac_2350	hypothetical protein	1.7362	-	ns	-
Hypothetical proteins	Hlac_2647	protein of unknown function DUF1508	1.2398	ns	ns	0.625651
Hypothetical proteins	Hlac_0096	hypothetical protein	ns	ns	0.804107	0.53044
Hypothetical proteins	Hlac_2357	hypothetical protein	ns	ns	0.626808	ns
Hypothetical proteins	Hlac_1396	hypothetical protein	1.37216	0.606835	ns	ns
Hypothetical proteins	Hlac_1188	protein of unknown function UPF0044	ns	ns	0.513424	ns
Hypothetical proteins	Hlac_0836	hypothetical protein	ns	-	0.59229	-
Hypothetical proteins	Hlac_0075	histidine triad (HIT) protein	ns	ns	1.50951	ns
Hypothetical proteins	Hlac_0124	hypothetical protein	ns	-	3.8007	-
Hypothetical proteins	Hlac_0012	hypothetical protein	2.94258	-	ns	-
Hypothetical proteins	Hlac_2026	protein of unknown function DUF77	1.742	-	ns	-
Hypothetical proteins	Hlac_1566	hypothetical protein	1.56286	-	ns	-
Hypothetical proteins	Hlac_1879	hypothetical protein	-	ns	-	1.50995
Hypothetical proteins	Hlac_2061	hypothetical protein	ns	ns	1.50461	ns
