# Supplementary material for: Morphological and proteomic analysis of biofilms from the Antarctic archaeon, Halorubrum lacusprofundi
Source: Sci Rep. 2016 Nov 22;6:37454. doi: 10.1038/srep37454 (PMC5118699; doi:10.1038/srep37454)
Supplement: Supplementary Table S3, S4 [file srep37454-s3.xls]

## Sheet: Table S3
Table S3 iTRAQ ratios of the first labelling experiment for Hrr. lacusprofundi supernatant proteins between log phase (4 d growth) and stationary phase (14 d growth) in medium lacking ammonium (119:117, 121:117, 119:118, 121:118)
The ratio for first and second biological replicates for log phase cultures from medium lacking ammonium (118:117) and stationary phase cultures from medium lacking ammonium (121:119) were also included
N	Unused	%Cov(95)	Accession	Name	Peptides(95%)	119:117	PVal 119:117	EF 119:117	119:118	PVal 119:118	EF 119:118	121:117	PVal 121:117	EF 121:117	121:118	PVal 121:118	EF 121:118	118:117	PVal 118:117	EF 118:117	121:119	PVal 121:119	EF 121:119
1	73.99	83.63	643708649	Hlac_1583 hypothetical protein	280	1.59154	8.26523e-06	1.17726	2.50446	4.42139e-07	1.29879	1.75954	7.351e-06	1.21734	2.71117	1.32294e-06	1.35837	0.667705	0.00268823	1.27899	1.06216	0.380768	1.15067
2	58.55	65.72	643707130	Hlac_0069 extracellular solute-binding protein family 5	78	0.968117	0.877971	1.64031	1.11034	0.638233	1.67773	1.12564	0.371971	1.35015	1.26578	0.27723	1.62042	0.926063	0.609885	1.4181	1.11513	0.355761	1.30546
3	58.26	70.57	643708256	Hlac_1191 periplasmic solute binding protein	133	3.95893	8.04071e-07	1.40327	4.9757	0.000181837	1.95624	6.71344	1.00722e-06	1.61343	8.18704	8.37897e-05	2.24454	0.786404	0.168787	1.42785	1.64293	2.52255e-05	1.18388
4	52.57	33.86	643706786	Hlac_2976 hypothetical protein	138	1.13768	0.572874	1.69803	1.53271	0.297413	2.49915	1.61348	0.0682224	1.69447	2.13222	0.110688	2.69344	0.789058	0.401026	1.89947	1.36315	0.069633	1.41033
5	49.36	69.26	643707956	Hlac_0891 pyruvate flavodoxin/ferredoxin oxidoreductase domain protein	45	0.919809	0.0821061	1.10046	1.39955	0.00890425	1.26813	1.09711	0.27112	1.18947	1.62461	0.0103802	1.42175	0.699946	0.0116627	1.30207	1.14352	0.126173	1.19349
6	44.03	60.83	643709128	Hlac_2057 molybdate transport protein	200	1.1068	0.234189	1.20655	1.12914	0.371688	1.36057	1.23031	0.0713609	1.26099	1.2319	0.191658	1.41467	1.04158	0.626127	1.21437	1.06723	0.517567	1.26071
7	42.86	64.25	643709447	Hlac_2374 glutamine synthetase, type I	101	1.93257	5.31596e-07	1.19562	3.11628	2.79379e-06	1.41887	2.4049	2.46744e-06	1.30666	3.76381	7.48908e-06	1.55515	0.64444	0.00181858	1.28566	1.19951	0.0261736	1.1707
8	40.14	86.21	643708756	Hlac_1687 Rhodanese domain protein	71	0.769394	0.00464156	1.17901	0.664578	4.832e-05	1.15536	0.631068	0.08036	1.69088	0.491217	0.00272765	1.51	1.22716	0.0621512	1.24222	0.727316	0.126743	1.52623
9	39.33	76.18	643708114	Hlac_1046 Luciferase-like monooxygenase	70	0.832042	0.000759034	1.09757	0.738794	0.00267914	1.19685	0.593828	0.0127786	1.48147	0.479285	0.000565982	1.43318	1.19679	0.0907216	1.23585	0.691996	0.0400176	1.4176
10	36.56	50.96	643707307	Hlac_0244 extracellular solute-binding protein family 5	57	0.975419	0.875566	4.93936	1.10227	0.56982	4.68072	1.08454	0.811258	29.2441	1.20364	0.60779	27.8351	0.940431	0.675189	4.03254	1.06847	0.718261	5.90368
11	33.86	46.79	643707219	Hlac_0156 translation elongation factor EF-1, subunit alpha	42	0.622696	0.000191335	1.19389	0.788347	0.229289	1.51753	0.624978	0.0411802	1.56299	0.787432	0.397714	1.83828	0.84852	0.322094	1.42567	0.956401	0.805383	1.48789
12	30.69	34.47	643707929	Hlac_0864 nitrite and sulphite reductase 4Fe-4S region	24	0.925938	0.334785	1.18158	0.830386	0.149983	1.30125	0.806775	0.213695	1.42802	0.711895	0.0701711	1.45144	1.18126	0.210951	1.31608	0.837889	0.271589	1.39714
13	28.53	59.82	643709714	Hlac_2642 O-acetylhomoserine/O-acetylserine sulfhydrylase	49	0.967266	0.769654	1.30447	1.1378	0.745429	2.53218	0.867274	0.452147	1.54262	1.0065	0.987615	2.66249	0.896573	0.714297	2.00553	0.861434	0.26885	1.34932
14	27.31	50.95	643709403	Hlac_2330 isocitrate dehydrogenase, NADP-dependent	20	1.26523	0.0640662	1.28578	1.40095	0.0986211	1.50729	1.28245	0.0135552	1.20625	1.38856	0.128519	1.54985	0.939031	0.709759	1.43281	0.971369	0.701839	1.17518
15	26.16	49.25	643709797	Hlac_2722 D-3-phosphoglycerate dehydrogenase	17	0.952451	0.657628	1.27184	0.943734	0.670309	1.34677	0.814527	0.0589483	1.23951	0.794727	0.197106	1.45226	1.07874	0.610605	1.38405	0.820894	0.0150135	1.16059
16	25.96	56.8	643706948	Hlac_3146 hypothetical protein	57	1.92769	3.93895e-05	1.23411	1.72645	0.00274129	1.36098	2.12861	0.000915596	1.43677	1.87147	0.000975532	1.35439	1.1748	0.195484	1.29528	1.0629	0.619752	1.30397
17	25.8	51.15	643708955	Hlac_1884 ATP-grasp protein-like protein	20	0.827857	0.0391302	1.19384	0.964444	0.841076	1.48703	0.848677	0.0938308	1.21913	0.991453	0.968405	1.61085	0.920041	0.605281	1.42194	0.980213	0.789484	1.17864
18	24.34	27.87	643708591	Hlac_1525 malate dehydrogenase	15	1.07519	0.454171	1.2416	1.16117	0.389027	1.46939	1.41357	0.0148751	1.29055	1.4991	0.0533931	1.51092	0.98233	0.892936	1.3527	1.26543	0.00324336	1.13562
19	22.46	56.66	643708172	Hlac_1106 phosphoadenosine phosphosulfate reductase	28	0.916795	0.513529	1.34049	0.77395	0.0873606	1.35453	0.700182	0.0448975	1.4135	0.579499	0.0683	1.81741	1.26427	0.235483	1.52431	0.733188	0.209964	1.69049
20	22.14	24.51	643707159	Hlac_0098 aconitate hydratase	12	0.640373	0.00315631	1.25806	0.681249	0.183309	1.86738	0.636322	0.00415815	1.27953	0.661495	0.107723	1.70775	1.01332	0.952521	1.68474	0.956138	0.631157	1.24243
21	22.02	24.21	643708214	Hlac_1149 Extracellular ligand-binding receptor	37	0.963741	0.659211	1.27251	1.20593	0.443785	1.96857	1.12016	0.282756	1.31855	1.37005	0.270166	2.10169	0.848657	0.491252	1.94979	1.11631	0.320853	1.34325
22	21.75	33.52	643707442	Hlac_0378 phosphate/phosphonate ABC transporter periplasmic substrate-binding protein	23	1.47638	0.0410921	1.43905	1.54064	0.0915884	1.72081	1.75089	0.0775768	1.93203	1.77921	0.100907	2.12356	1.0079	0.963251	1.56159	1.14407	0.287282	1.35614
23	21.65	31.41	643707215	Hlac_0152 translation elongation factor aEF-2	19	0.736038	0.0284482	1.3014	0.83703	0.758941	3.73723	0.708858	0.528358	3.4105	0.842669	0.818911	5.49081	0.917488	0.867517	3.24452	0.886362	0.789937	2.80306
24	21.34	39.02	643709658	Hlac_2586 TRAP transporter solute receptor, TAXI family	32	0.898253	0.218999	1.20679	0.890265	0.411102	1.36962	0.939041	0.439252	1.1989	0.911869	0.313385	1.22248	1.07323	0.55692	1.31129	1.00584	0.944668	1.21088
25	21.18	40.43	643709358	Hlac_2285 Acetamidase/Formamidase	19	1.19406	0.386165	1.5535	1.44953	0.143701	1.68929	1.13392	0.581981	1.64524	1.34229	0.23287	1.68304	0.929493	0.790494	1.82992	0.900921	0.27526	1.22528
26	20.78	39.24	643707345	Hlac_0282 H+transporting two-sector ATPase alpha/beta subunit central region	17	0.823265	0.0549772	1.22212	0.873767	0.742315	2.7133	0.742163	0.273489	1.86526	0.756615	0.350532	2.007	0.995223	0.98844	2.24403	0.88214	0.693749	2.1653
27	20.26	78.18	643709705	Hlac_2633 hypothetical protein	16	1.1946	0.0864813	1.23671	1.71692	0.0300952	1.59672	1.45167	0.206859	1.90527	2.04853	0.0204013	1.75272	0.740241	0.214337	1.69906	1.16863	0.523814	1.75681
28	20.04	72.22	643708241	Hlac_1176 Carboxymuconolactone decarboxylase	23	1.32307	0.290202	1.83808	1.26394	0.380473	1.87077	1.23819	0.565462	2.44285	1.15714	0.577709	1.87873	1.12977	0.614218	1.7933	0.89637	0.634184	1.74292
29	19.62	49.17	643707276	Hlac_0213 HpcH/HpaI aldolase	23	1.2229	0.168019	1.36273	1.36084	0.209951	1.69534	1.29849	0.0658198	1.32791	1.42273	0.0729233	1.48501	0.942231	0.625605	1.31763	1.02142	0.856317	1.30585
30	18.97	28.55	643707994	Hlac_0928 pyruvate flavodoxin/ferredoxin oxidoreductase domain protein	14	0.800195	0.102759	1.32444	0.878835	0.513134	1.55811	0.760189	0.15233	1.49749	0.812137	0.4204	1.77713	0.961256	0.725127	1.29083	0.922051	0.648912	1.49726
31	18.71	25.73	643707453	Hlac_0389 hypothetical protein	16	1.86099	0.0127247	1.55603	2.48998	0.0124276	1.908	1.98423	0.0750519	2.17204	2.64222	0.00842481	1.88409	0.785074	0.346285	1.76263	1.03408	0.863017	1.557
32	18.58	50.66	643707417	Hlac_0353 branched-chain amino acid aminotransferase	19	1.12845	0.19395	1.23017	1.53285	0.117631	1.78887	0.879747	0.497702	1.56948	1.16736	0.604708	2.05594	0.778163	0.171927	1.49882	0.749952	0.176971	1.60142
33	18.53	25.52	643708682	Hlac_1616 nucleic acid binding OB-fold tRNA/helicase-type	12	0.912793	0.742417	14.9886	0.861698	0.815386	565.695	0.879524	0.810092	201.301	0.819857	0.623908	43.0794	1.10826	0.909032	8759.35	0.92903	0.778997	13.2664
34	18.3	44.34	643708749	Hlac_1680 Luciferase-like monooxygenase	10	1.33354	0.299304	1.89509	1.29106	0.476091	2.34666	1.07959	0.756082	1.82211	1.02496	0.93364	2.06259	1.0825	0.625521	1.48031	0.795721	0.300367	1.6632
35	18.16	34.5	643708455	Hlac_1394 S-adenosylmethionine synthetase (MAT)	12	1.29092	0.0706816	1.32653	1.24223	0.229721	1.46915	1.52194	0.0591878	1.55371	1.43583	0.142332	1.66967	1.09692	0.551008	1.40881	1.14158	0.279755	1.30132
36	17.63	23.8	643709734	Hlac_2662 thermosome	14	0.881207	0.125433	1.19919	0.867667	0.296815	1.38921	0.881735	0.348057	1.38953	0.855463	0.385036	1.56011	1.07958	0.513652	1.34573	0.960887	0.728454	1.34632
37	17.42	30.99	643709727	Hlac_2655 phosphoglucomutase/phosphomannomutase alpha/beta/alpha domain I	9	0.72365	0.0606013	1.41948	0.835155	0.160281	1.36158	0.855439	0.42463	1.7143	0.972152	0.899671	1.92656	0.919999	0.578033	1.53202	1.1365	0.469266	1.63687
38	17.27	43.72	643708697	Hlac_1631 electron transport protein SCO1/SenC	21	1.4963	0.0357008	1.43211	2.06452	0.0946034	2.51561	1.41663	0.199404	1.87678	1.88813	0.11746	2.42702	0.76642	0.381489	2.1205	0.927155	0.742871	1.81692
39	17.14	28.57	643708963	Hlac_1892 Tubulin/FtsZ GTPase	14	0.742899	0.0144024	1.23808	0.8461	0.290881	1.42354	0.955278	0.767426	1.43587	1.06402	0.7468	1.56686	0.935747	0.672525	1.44182	1.23259	0.140818	1.35219
40	17.11	16.59	643708787	Hlac_1720 carbamoyl-phosphate synthase, large subunit	12	0.573384	0.315609	3.84601	0.804291	0.360975	1.79797	0.551785	0.00431343	1.32728	0.785913	0.496614	2.44818	0.74021	0.433455	2.61169	0.925781	0.878877	3.73722
41	16.99	29.12	643707315	Hlac_0252 extracellular solute-binding protein family 5	21	1.02622	0.668581	1.14688	1.06284	0.647837	1.35271	1.15503	0.328312	1.38322	1.17783	0.487692	1.69636	1.02783	0.816158	1.30851	1.08118	0.526132	1.31885
42	16.77	41.99	643709279	Hlac_2207 succinyl-CoA synthetase, beta subunit	13	1.22408	0.19609	1.4364	1.6121	0.143848	2.07656	1.53328	0.06717	1.60908	1.96053	0.136269	2.73	0.795595	0.333619	1.7821	1.20485	0.330504	1.59591
43	16.73	33.03	643709177	Hlac_2107 Cobalamin-independent synthase MetE domain protein	19	0.814499	0.105742	1.30193	0.984819	0.933647	1.53908	0.775509	0.0450476	1.27952	0.902327	0.673138	1.76373	0.888414	0.683923	1.9684	0.901055	0.206535	1.19728
44	16.71	34.15	643708387	Hlac_1323 adenylosuccinate synthetase	9	1.80377	0.00690327	1.43109	2.20817	0.00875476	1.66091	2.0118	0.006586	1.5226	2.39161	0.0133687	1.85078	0.853059	0.197684	1.30801	1.07616	0.27182	1.16004
45	16.66	41.72	643709522	Hlac_2449 ribosomal protein L3	9	1.01096	0.897503	1.19963	0.95847	0.625081	1.20408	0.938032	0.590208	1.28896	0.876281	0.334431	1.33369	1.11816	0.281511	1.24241	0.89146	0.247561	1.23009
46	16.46	21.85	643709544	Hlac_2472 hypothetical protein	13	1.16068	0.142904	1.24154	0.849293	0.343787	1.4755	1.25139	0.0568299	1.26266	0.899957	0.463107	1.38984	1.4521	0.0184049	1.32909	1.03654	0.640727	1.19575
47	16.29	45.64	643708341	Hlac_1277 3-dehydroquinate synthase	11	0.730616	0.0133215	1.22846	0.828701	0.134947	1.32186	0.650238	0.131314	1.87992	0.721162	0.155849	1.68187	0.937916	0.66825	1.47009	0.845577	0.495061	1.86079
48	15.89	26.05	643707672	Hlac_0606 band 7 protein	11	1.02919	0.832152	1.3927	0.881961	0.661206	2.00146	1.06034	0.7866	1.69446	0.893813	0.7331	2.22617	1.24859	0.346477	1.73231	0.992898	0.950457	1.32386
49	15.87	30.22	643707867	Hlac_0802 Glu/Leu/Phe/Val dehydrogenase	14	1.20262	0.04789	1.19978	1.19509	0.408091	1.63298	1.12192	0.498609	1.47843	1.08892	0.754667	1.89112	1.05994	0.758162	1.55581	0.896708	0.327635	1.28452
50	15.86	44.66	643708217	Hlac_1152 Aldehyde Dehydrogenase	16	0.832831	0.24326	1.41331	0.717693	0.135623	1.60166	0.773228	0.0446941	1.28244	0.653398	0.0139556	1.35463	1.23306	0.100246	1.3022	0.893208	0.361502	1.32291
52	15.25	20.39	643709475	Hlac_2402 PBS lyase HEAT domain protein repeat-containing protein	10	0.734475	0.0578777	1.38417	0.688282	0.0272234	1.35636	0.906219	0.596869	1.61038	0.835144	0.452212	1.82413	1.13345	0.123411	1.19556	1.17856	0.46508	1.76011
53	15.14	41.83	643709402	Hlac_2329 TRAP transporter solute receptor, TAXI family	25	1.26521	0.162092	1.59398	1.88075	0.132521	3.01076	1.54379	0.187102	2.577	2.25265	0.0852908	2.97923	0.714505	0.298833	2.8295	1.1719	0.355296	1.77228
54	15.07	47.92	643709519	Hlac_2446 ribosomal protein L2	9	0.909261	0.343217	1.25387	0.979249	0.91573	1.59199	0.986364	0.923837	1.40075	1.04358	0.873227	1.87191	0.986206	0.952633	1.73132	1.04171	0.796268	1.44844
55	14.81	44.87	643709219	Hlac_2149 ABC-type nitrate/sulfonate/bicarbonate transport systems protein	16	0.99496	0.974299	1.58365	1.18418	0.425588	1.79486	1.07939	0.420705	1.29851	1.25989	0.507662	2.66453	0.888995	0.735995	2.75124	1.03964	0.778804	1.49581
56	14.35	30.84	643709105	Hlac_2034 glycine hydroxymethyltransferase	15	1.00484	0.981861	2.24784	0.778315	0.401433	2.77474	1.07015	0.763223	2.33134	0.81474	0.710525	7.85672	1.37252	0.397397	3.582	1.02859	0.947156	5.05842
57	14.31	17.84	643708615	Hlac_1548 catalase/peroxidase HPI	8	0.663454	0.10953	1.78464	0.763881	0.060185	1.33757	0.634802	0.171861	2.24584	0.72488	0.451728	3.27617	0.922087	0.663497	1.71044	0.916277	0.807061	2.83956
58	14.23	39.62	643709608	Hlac_2535 ribosomal protein L1	14	0.962211	0.638408	1.23448	1.40352	0.282849	2.13629	1.18896	0.236474	1.41242	1.70245	0.125501	2.14777	0.725536	0.246626	1.92877	1.18738	0.207882	1.37404
59	14.07	53.33	643709510	Hlac_2437 Ribosomal protein S4E, central domain protein	9	0.78155	0.0875662	1.36819	0.726158	0.332897	2.42075	0.958002	0.851449	1.95312	0.895093	0.787219	3.30474	1.15109	0.545818	1.93361	1.16859	0.389275	1.63832
60	14.01	29.53	643708752	Hlac_1683 peptidase M50	10	1.14708	0.398855	3.53222	0.829985	0.808177	2036.04	1.37152	0.193759	3.52858	0.965721	0.961506	1511.18	1.45218	0.626705	1255.7	1.14829	0.396405	3.5302
61	13.96	23.06	643708949	Hlac_1879 hypothetical protein	7	1.19973	0.616569	2.54106	1.20734	0.5981	2.49644	1.40849	0.12453	1.63295	1.42087	0.0920314	1.55585	1.03536	0.848068	1.60341	1.14452	0.68381	2.35133
62	13.82	23.59	643708304	Hlac_1240 glycine cleavage system T protein	9	1.17927	0.262517	1.58324	1.11496	0.777041	4.25335	1.19904	0.536424	2.87389	1.12133	0.532468	1.93242	1.1274	0.792214	5.5715	0.976737	0.914427	2.30219
63	13.76	42.53	643708812	Hlac_1745 aspartate-semialdehyde dehydrogenase	15	0.994863	0.970152	1.69002	0.974015	0.859417	1.75799	1.08588	0.717321	2.34112	1.04492	0.834395	2.21702	1.0854	0.43119	1.43407	1.04892	0.736235	1.70143
64	13.56	10.79	643707658	Hlac_0592 phosphoenolpyruvate synthase	8	0.694192	0.073029	1.53454	0.756369	0.547528	3.72282	0.714146	0.0879723	1.53587	0.757758	0.428787	2.63081	0.982283	0.960743	2.89918	0.985228	0.958877	2.33018
65	13.55	31.11	643709118	Hlac_2047 beta-lactamase domain protein	9	0.806618	0.116966	1.41556	0.689235	0.0439979	1.41551	0.945405	0.823145	2.5874	0.795645	0.412104	2.6041	1.24386	0.114218	1.41606	1.12259	0.603352	2.25751
66	13.48	41.28	643709383	Hlac_2310 menaquinol--cytochrome-c reductase	13	1.32091	0.091558	1.43514	1.55741	0.134658	1.99899	1.5315	0.161875	2.08394	1.74795	0.259208	3.59691	0.889432	0.547235	1.73528	1.11882	0.660226	2.0856
67	13.41	18.31	643707646	Hlac_0581 peptidase S9 prolyl oligopeptidase active site domain protein	9	1.26388	0.43054	10.8918	0.917978	0.866993	168.809	1.11007	0.484773	3.54243	0.791689	0.385062	7.78117	1.46185	0.329583	15.6061	0.844335	0.611973	21.7427
68	13.4	46.61	643709738	Hlac_2665 hypothetical protein	7	1.17595	0.123213	1.2742	0.815766	0.369007	1.84846	1.05018	0.818994	1.86653	0.717786	0.271071	2.19035	1.52758	0.157817	2.05417	0.859726	0.450121	1.74237
70	13.1	29.96	643708029	Hlac_0963 20S proteasome A and B subunits	9	1.00076	0.997211	1.76623	0.959985	0.774748	1.44811	1.27224	0.325471	1.8164	1.19319	0.367281	1.62065	1.11042	0.685298	1.94792	1.22248	0.059353	1.23809
71	13.04	6.407	643708565	Hlac_1503 glycoside hydrolase 15-related	6	1.05707	0.694882	1.69398	0.669568	0.604039	16.9524	1.09704	0.771445	3.32129	0.640345	0.562159	16.1987	1.67537	0.439027	10.1456	1.00259	0.994055	3.7559
72	13.03	27.1	643709654	Hlac_2582 short-chain dehydrogenase/reductase SDR	10	1.01483	0.919935	1.74674	0.718826	0.323535	2.98503	1.12151	0.548427	1.99258	0.780634	0.478934	3.43588	1.50289	0.156078	2.1989	1.06252	0.539402	1.42698
73	12.89	23.09	643709271	Hlac_2199 aminotransferase class-III	8	1.30255	0.387134	2.13129	1.06673	0.902265	3.9403	1.25151	0.623782	3.2341	1.00414	0.995005	5.58236	1.26017	0.502369	2.3912	0.972438	0.891778	1.70804
75	12.49	34.1	643708003	Hlac_0937 FAD-dependent pyridine nucleotide-disulphide oxidoreductase	9	0.991661	0.976013	2.06818	1.18636	0.586043	2.23028	0.952132	0.787559	1.60415	1.13105	0.325179	1.35671	0.885695	0.573163	1.73309	0.917349	0.65791	1.6512
76	12.36	36.68	643708257	Hlac_1192 ABC transporter related	12	0.969357	0.846179	1.51821	1.12006	0.538877	1.59835	1.01644	0.941741	1.78956	1.15472	0.514466	1.74895	0.915822	0.415624	1.30876	1.00805	0.931702	1.27636
78	12.21	25.65	643708274	Hlac_1209 inosine-5'-monophosphate dehydrogenase	7	0.543293	0.089139	2.31896	0.933146	0.757583	2.32235	0.469941	0.0810377	2.68043	0.791827	0.192151	1.67892	0.617379	0.0700605	1.78645	0.845952	0.642494	3.77992
79	12.15	26.3	643707898	Hlac_0832 aminotransferase class I and II	12	1.49735	0.015419	1.29314	1.98204	0.0183767	1.59142	1.77768	0.00878921	1.349	2.30556	0.0146197	1.68492	0.797971	0.138471	1.43036	1.14014	0.207478	1.29758
80	12.12	25.59	643709277	Hlac_2205 fumarate lyase	9	1.35217	0.310745	2.6247	1.2987	0.505504	4.04631	1.39331	0.428017	4.25145	1.31501	0.583022	6.14851	1.09755	0.544634	1.73972	0.987875	0.928059	1.67299
81	12.09	17.87	643707493	Hlac_0428 FAD dependent oxidoreductase	6	0.690016	0.0298664	1.37337	0.864099	0.323649	1.40935	0.657721	0.131105	1.81694	0.796498	0.220328	1.51856	0.846117	0.240621	1.38092	0.899778	0.579922	1.58255
82	12.06	44.35	643709521	Hlac_2448 ribosomal protein L4/L1e	12	1.15569	0.505704	1.73333	1.27861	0.513559	2.59316	1.2732	0.705322	5.20826	1.33031	0.60962	4.18853	0.961645	0.900253	2.2554	1.02975	0.952264	3.58725
83	12.03	35.93	643709532	Hlac_2458 Inositol phosphatase/fructose-16-bisphosphatase	8	1.28073	0.242996	1.91522	2.08493	0.145422	3.89052	1.57276	0.174308	2.56342	2.50107	0.140935	5.26968	0.653973	0.279612	3.46979	1.18182	0.186389	1.43797
84	12.01	53.94	643709500	Hlac_2427 ribosomal protein L15	9	1.16631	0.565354	2.63779	1.14513	0.676619	3.34187	0.899392	0.464115	1.66249	0.85456	0.194375	1.42142	1.0782	0.530155	1.53794	0.78969	0.437338	2.87352
85	12	35.94	643707161	Hlac_0100 ribosomal protein S7	12	0.707721	0.0386135	1.36553	1.05314	0.832889	2.04682	0.876897	0.551536	1.86842	1.28083	0.455716	2.51396	0.717143	0.365417	2.70314	1.18691	0.449971	1.87622
86	12	54.37	643708714	Hlac_1647 hypothetical protein	13	1.36074	0.121183	1.66341	1.77761	0.039761	1.66346	1.53852	0.0418724	1.47958	1.97924	0.0154017	1.44608	0.813308	0.210884	1.63137	1.08468	0.422619	1.41873
87	12	43.05	643709290	Hlac_2218 Ferritin Dps family protein	12	1.65817	0.0788926	1.84748	1.71481	0.237653	3.21095	1.95662	0.0513593	1.97101	1.97397	0.177118	3.42599	1.01943	0.923307	1.79611	1.13876	0.194497	1.28188
88	11.98	29.59	643709030	Hlac_1959 NUDIX hydrolase	6	0.991394	0.951459	1.44829	0.923662	0.325492	1.21757	1.17977	0.106972	1.24792	1.08093	0.706857	1.70693	1.13828	0.52317	1.6728	1.14159	0.467184	1.58092
89	11.87	23.16	643707206	Hlac_0142 dihydrolipoamide dehydrogenase	6	1.48081	0.161833	2.17558	1.42778	0.63076	15.29	1.7386	0.209785	3.68802	1.56356	0.632315	31.176	1.06938	0.904646	8.41967	1.13246	0.588487	2.31238
90	11.86	28.8	643708141	Hlac_1075 NAD-dependent epimerase/dehydratase	11	1.27348	0.409535	2.73303	1.55869	0.325559	4.38595	1.25283	0.457565	2.89265	1.50985	0.357453	4.45917	0.854665	0.486285	2.22119	0.942101	0.546888	1.42908
92	11.7	77.93	643707303	Hlac_0240 NADPH-dependent F420 reductase	12	0.950798	0.949776	8.08136	1.2981	0.836364	26.7465	1.08367	0.832436	2.6857	1.49306	0.65258	9.88355	0.715717	0.59602	5.02517	1.08255	0.897133	4.94876
93	11.64	33.44	643707200	Hlac_0136 nucleic acid binding OB-fold tRNA/helicase-type	7	0.908698	0.889991	1063.83	0.739795	0.677519	993.989	1.05886	0.922047	366.968	0.84501	0.776542	345.044	1.31804	0.232795	3.83227	1.12073	0.457689	3.55176
94	11.41	15.33	643707740	Hlac_0674 extracellular solute-binding protein family 5	10	1.28774	0.384243	9.16249	1.09444	0.817175	48.5354	1.23257	0.62173	51.0248	1.03006	0.957255	269.199	1.24874	0.340044	5.30923	0.921281	0.653644	5.59608
95	11.36	37.25	643709504	Hlac_2431 Ribosomal protein L19e	9	1.00537	0.973855	1.53134	1.20683	0.482585	1.96402	1.2458	0.367806	1.82486	1.45163	0.30683	2.42054	0.876075	0.412111	1.49412	1.19048	0.131836	1.29197
96	11.29	32.63	643707375	Hlac_0313 hypothetical protein	9	0.864629	0.0572724	1.16422	0.866425	0.556936	1.79681	0.916829	0.339173	1.23535	0.904393	0.679217	1.80216	1.06077	0.79844	1.75617	1.01713	0.869382	1.28692
97	11.21	19.29	643707344	Hlac_0281 ATP synthase, A subunit	10	0.745812	0.0451115	1.32994	0.892839	0.313799	1.27531	0.77571	0.0455869	1.28097	0.910305	0.513208	1.37267	0.887181	0.547766	1.55247	0.99535	0.949018	1.17692
98	11.01	9.253	643707977	Hlac_0912 ferredoxin-dependent glutamate synthase	11	0.672093	0.0359536	1.42611	1.00952	0.958443	1.60673	0.793291	0.237667	1.58946	1.16953	0.478451	1.74481	0.712735	0.180672	1.78695	1.1277	0.477628	1.53161
99	10.94	51.21	643708983	Hlac_1912 adenylate kinase	11	1.12673	0.665172	2.77795	1.12385	0.78129	4.87926	1.13337	0.836438	9.95069	1.09496	0.897116	14.4197	1.06554	0.710787	1.89515	1.00366	0.992404	4.314
102	10.76	32.09	643709211	Hlac_2141 deoxyribose-phosphate aldolase	6	1.26347	0.367118	2.38814	1.49111	0.373104	4.53023	1.30823	0.122812	1.56435	1.53034	0.0932434	1.82581	0.896007	0.676503	2.65719	0.990399	0.976048	3.40462
103	10.72	26.68	643708676	Hlac_1610 glycine cleavage system P-protein	7	1.19006	0.296779	1.70792	1.54852	0.465407	8.19415	1.20838	0.528	2.93202	1.54653	0.530146	12.091	0.808303	0.647307	5.57338	0.976865	0.870931	1.72838
104	10.7	36.78	643707441	Hlac_0377 ABC transporter related	7	0.832307	0.275655	1.70162	1.06554	0.886978	5.46374	1.16222	0.561202	2.55152	1.45724	0.315907	3.39256	0.827775	0.739461	8.42451	1.34164	0.115842	1.60401
105	10.67	42.33	643707684	Hlac_0618 ribosomal protein S3Ae	8	0.843469	0.165839	1.34602	1.02066	0.843373	1.35289	0.83613	0.0882758	1.25667	0.994895	0.954044	1.29729	0.877785	0.160971	1.2509	0.952267	0.537417	1.25125
106	10.67	40.96	643708806	Hlac_1739 Xylose isomerase domain protein TIM barrel	16	1.22452	0.306784	3.84224	1.80157	0.434901	440.242	1.09663	0.543627	3.83756	1.5897	0.50814	420.884	0.714483	0.53877	124.771	0.860044	0.391311	3.86624
107	10.63	13.46	643709263	Hlac_2193 Chlorite dismutase	5	0.652281	0.244974	9.01344	0.985865	0.958911	16.4227	0.787036	0.254484	3.61673	1.17072	0.362562	3.60494	0.702446	0.177056	3.60128	1.16011	0.521452	7.52829
108	10.61	32.72	643708725	Hlac_1657 aspartyl-tRNA synthetase	6	0.722498	0.165635	1.70378	0.712747	0.01673	1.26821	0.689411	0.119486	1.68668	0.675127	0.145876	1.83153	1.07072	0.653349	1.47916	0.918917	0.750473	1.99171
109	10.54	42.94	643707366	Hlac_0304 Inorganic pyrophosphatase	7	1.27512	0.0206544	1.19944	1.34628	0.245818	1.83589	1.46745	0.0799796	1.57827	1.50684	0.260976	2.38736	0.997743	0.989311	1.55278	1.10699	0.387444	1.33804
110	10.52	44.13	643709725	Hlac_2653 proliferating cell nuclear antigen PcnA	5	0.569795	0.0256823	1.48518	1.10959	0.620005	2.16026	0.660061	0.0457641	1.48607	1.26407	0.2961	2.0534	0.54637	0.0686124	2.05204	1.11248	0.367253	1.48722
111	10.37	35.84	643707935	Hlac_0870 isocitrate/isopropylmalate dehydrogenase	9	1.63497	0.0928281	2.00132	2.18752	0.0262558	1.74509	1.60649	0.182901	2.76673	2.09871	0.0781085	2.58049	0.793691	0.241386	1.82908	0.943688	0.594367	1.48793
112	10.33	36.33	643709280	Hlac_2208 succinyl-CoA synthetase, alpha subunit	9	1.43427	0.0871787	1.55896	2.35896	0.060759	2.50997	1.64843	0.00302236	1.24117	2.63196	0.0598537	2.80671	0.638592	0.312788	2.94157	1.10032	0.459164	1.3831
113	10.3	80	643708911	Hlac_1842 ribosomal protein L7Ae/L30e/S12e/Gadd45	13	1.02148	0.809151	1.29241	1.10761	0.768731	2.74745	1.24997	0.084197	1.32154	1.3114	0.519043	3.26797	0.981338	0.954474	2.63019	1.17697	0.223055	1.40277
114	10.28	34.59	643709533	Hlac_2459 deoxyribose-phosphate aldolase/phospho-2-dehydro-3-deoxyheptonate aldolase	15	0.6002	0.238555	3.02521	0.804602	0.0783017	1.30083	0.661741	0.137294	1.91927	0.872373	0.571344	1.98516	0.784841	0.572698	3.3915	1.05728	0.773991	1.75807
115	10.19	35.58	643707671	Hlac_0605 hypothetical protein	10	1.39771	0.334512	3.13517	1.76095	0.308188	6.03169	1.68689	0.277827	4.58996	2.08744	0.315387	10.8493	0.824829	0.492909	2.70726	1.1634	0.482946	2.14325
116	10.11	18.61	643707480	Hlac_0416 thermosome	6	0.775649	0.248006	3.76319	0.672677	0.465157	91.33	1.21712	0.517525	13.9851	1.0328	0.919188	24.8582	1.22664	0.733523	341.872	1.5084	0.156867	3.71962
117	10.09	25.59	643708344	Hlac_1280 peptidase M32 carboxypeptidase Taq metallopeptidase	7	0.666043	0.584074	14.934	0.727287	0.520158	5.87995	0.982137	0.963118	4.41917	1.09941	0.792493	3.89375	0.922615	0.802392	3.37268	1.47294	0.400283	4.81748
118	10.09	12.63	643709695	Hlac_2623 Rh family protein/ammonium transporter	7	0.821007	0.543769	3.22343	1.72999	0.0591833	1.82354	1.06327	0.628344	1.59405	2.19862	0.129332	3.87374	0.505017	0.211455	5.05872	1.2461	0.364412	2.25503
119	10.08	17.24	643707748	Hlac_0682 chaperone protein DnaK	11	0.841663	0.633668	2.53209	0.866146	0.800455	4.37976	0.656331	0.145494	1.9114	0.678172	0.451334	3.64405	0.983104	0.964913	2.74753	0.731069	0.191934	1.74115
121	10.05	16.61	643707772	Hlac_0706 NADH-ubiquinone oxidoreductase chain 49kDa	7	1.07488	0.79076	2.79207	1.19356	0.549942	2.91028	1.26384	0.501593	3.45316	1.38233	0.276438	2.55945	0.951892	0.841886	2.5519	1.13095	0.314544	1.48844
122	10.04	33.33	643709509	Hlac_2436 ribosomal protein L5	6	0.843171	0.626269	3.62613	0.808059	0.639537	5.35492	0.922238	0.774338	2.89607	0.868437	0.816288	9.93947	1.12985	0.79867	6.09413	1.04963	0.822805	2.26714
123	10.03	49.57	643708890	Hlac_1820 ribosomal protein L15	6	0.775967	0.275436	2.08361	0.97319	0.883096	2.01872	0.802985	0.125047	1.44696	0.990451	0.974546	3.14753	0.851182	0.54842	2.63443	0.99849	0.993043	1.93597
124	10.01	27.96	643708589	Hlac_1523 TATA-box binding family protein	6	0.632407	0.0842603	1.77315	0.809939	0.216459	1.53682	0.661893	0.225483	2.37025	0.81507	0.288354	1.65781	0.828805	0.357525	1.73489	0.978706	0.847923	1.38805
125	10.01	26.74	643709360	Hlac_2287 phosphoglucose isomerase (PGI)	6	1.04642	0.799465	5.86746	1.15709	0.812842	456.385	0.889006	0.842765	375.761	0.958009	0.966158	28106.5	0.953117	0.910927	76.0976	0.813711	0.643199	64.9506
126	10.01	37.45	643708182	Hlac_1117 Enoyl-CoA hydratase/isomerase	6	1.80566	0.29218	6.01568	1.88175	0.204387	4.32619	1.72588	0.524624	21.6087	1.72101	0.398438	8.96742	1.02418	0.934099	3.00622	0.910695	0.819192	4.70343
127	10	59.32	643709511	Hlac_2438 ribosomal protein L24	5	0.962109	0.595473	1.20462	0.835688	0.346293	1.59556	1.09687	0.317729	1.25239	0.934926	0.580387	1.36469	1.22391	0.26566	1.54315	1.09496	0.315163	1.24543
128	10	16.59	643707157	Hlac_0096 hypothetical protein	5	0.954578	0.879937	2.22952	1.06527	0.847103	2.34795	0.851981	0.754247	3.76687	0.969525	0.963806	5.92652	0.943763	0.85369	2.26383	0.847756	0.688483	2.89523
129	10	58.76	643709506	Hlac_2433 ribosomal protein L6	8	0.764327	0.138221	1.61828	0.953588	0.621645	1.42442	0.902371	0.52491	1.78414	1.10509	0.591264	1.97174	0.852802	0.411551	1.94581	1.13376	0.382214	1.6261
130	10	44.95	643708115	Hlac_1047 NADPH-dependent FMN reductase	8	1.33779	0.524985	5.15715	1.37215	0.19535	2.03466	1.38375	0.557221	7.39805	1.40178	0.251601	2.48609	1.04037	0.901638	3.38148	0.997921	0.986007	1.57216
131	9.88	36.88	643708338	Hlac_1274 predicted phospho-2-dehydro-3-deoxyheptonate aldolase	7	0.867364	0.708415	3.00612	0.67341	0.163633	1.98407	0.999535	0.998446	2.01912	0.75339	0.290005	2.01975	1.39929	0.181437	1.85284	1.08542	0.744155	2.07273
132	9.81	12.5	643708566	Hlac_1504 alpha amylase catalytic region	5	1.07761	0.807754	21.0918	1.1285	0.809695	146.138	1.00338	0.991024	20.9749	1.03353	0.946544	145.237	1.00946	0.960606	6.89728	0.894864	0.463235	3.51535
135	9.7	24.63	643709242	Hlac_2172 20S proteasome A and B subunits	8	0.909634	0.540779	1.48242	0.807388	0.109848	1.33629	1.02534	0.817973	1.32661	0.895209	0.312849	1.30519	1.19514	0.272599	1.476	1.08104	0.605975	1.47248
136	9.68	36	643708644	Hlac_1578 translation initiation factor eIF-5A	5	1.1692	0.37551	1.61463	1.32068	0.459334	2.84407	1.08339	0.371928	1.27553	1.22245	0.556921	2.63725	0.921657	0.763005	2.1953	0.896085	0.588203	1.78177
137	9.59	10.91	643707990	Hlac_0924 adenylosuccinate lyase	5	1.33067	0.0204311	1.24551	1.40345	0.0916972	1.5194	1.456	0.0936476	1.59583	1.51272	0.154643	1.88711	1.00206	0.990053	1.49919	1.05902	0.719385	1.47359
138	9.51	47.46	643708002	Hlac_0936 Protein of unknown function DUF293	6	1.54241	0.131076	2.11922	1.36085	0.570511	7.17938	1.82713	0.16172	3.29651	1.58862	0.472459	9.65975	1.20297	0.644182	4.37888	1.14346	0.335071	1.58121
139	9.48	18.16	643709652	Hlac_2580 Mandelate racemase/muconate lactonizing protein	6	1.13633	0.677056	18.5718	1.66803	0.437157	206.303	1.16837	0.597126	14.8146	1.68949	0.415852	163.928	0.713465	0.324076	10.96	0.985278	0.905176	3.51069
140	9.45	33.61	643707915	Hlac_0849 Shwachman-Bodian-Diamond syndrome protein	7	0.834118	0.620246	29.7837	0.594424	0.437627	227.29	0.524059	0.354649	166.323	0.366416	0.325009	1266.87	1.5078	0.235785	7.58369	0.609304	0.171374	5.67877
143	9.1	25.73	643707516	Hlac_0452 hypothetical protein	6	0.988212	0.924621	3.54838	1.3094	0.451894	18.9725	1.13657	0.592449	8.88009	1.46638	0.544557	269.66	0.803308	0.566396	30.9855	1.10459	0.719171	14.5415
144	9.07	27.72	643707237	Hlac_0174 SufBD protein	6	1.44076	0.349095	3.65424	1.30161	0.306098	2.29862	1.37346	0.629443	11.2473	1.25114	0.667146	6.89862	1.18799	0.423506	2.10205	0.953222	0.871246	3.07315
145	8.82	31.63	643707733	Hlac_0667 dihydrodipicolinate synthase	8	1.18135	0.409627	2.00025	1.8869	0.266338	5.98543	1.1395	0.527199	2.097	1.79235	0.340291	7.55791	0.650912	0.322802	4.13516	0.928959	0.468506	1.42953
146	8.71	26.16	643707735	Hlac_0669 2,3,4,5-tetrahydropyridine-2-carboxylate N-succinyltransferase	5	1.24033	0.120892	1.4266	1.54155	0.362287	4.90649	1.34045	0.238592	2.13624	1.65673	0.25884	4.0203	0.848585	0.677759	4.33873	1.03965	0.872161	2.50388
147	8.64	31.03	643708392	Hlac_1328 peptidase M24	6	1.42339	0.0531081	1.4342	2.10418	0.0244812	1.79844	1.73176	0.00787728	1.36241	2.53829	0.00398591	1.54353	0.710272	0.0452725	1.39154	1.16874	0.158065	1.28366
148	8.62	18.32	643708646	Hlac_1580 aminotransferase class I and II	4	0.839144	0.828426	21.4118	0.864154	0.862521	24.5492	1.20667	0.544164	3.05299	1.21982	0.641011	4.81561	1.02395	0.8614	1.67293	1.41973	0.601905	11.6728
150	8.39	31.88	643707617	Hlac_0552 deoxyribonuclease/rho motif-related TRAM	5	1.00252	0.991255	2.39902	0.995168	0.977898	1.94763	1.08716	0.699017	2.23813	1.06064	0.541551	1.4152	1.07315	0.706943	2.01531	1.04156	0.726508	1.54604
152	8.32	18.13	643709004	Hlac_1933 hypothetical protein	5	1.35444	0.126359	1.58301	1.75502	0.183252	2.82474	1.70049	0.139331	2.32729	2.14151	0.175114	3.93569	0.808207	0.471732	2.28218	1.20805	0.226927	1.48719
153	8.29	8.079	643709719	Hlac_2647 protein of unknown function DUF1508	5	1.05741	0.793387	1.73935	0.837682	0.564636	2.19044	0.898176	0.748793	2.38421	0.697389	0.298092	2.30997	1.33969	0.197114	1.6909	0.85758	0.735063	3.23933
154	8.25	22.88	643708478	Hlac_1417 basic membrane lipoprotein	14	0.660851	0.0419083	1.45767	0.915794	0.648318	2.03893	1.03667	0.742664	1.509	1.41182	0.0556458	1.44124	0.768453	0.211522	1.86847	1.50474	0.0715982	1.64478
155	8.24	7.32	643708105	Hlac_1038 Sigma 54 interacting domain protein	4	0.999236	0.99707	1.72316	0.861469	0.350713	1.48018	0.915314	0.832425	2.96798	0.781237	0.537804	2.76836	1.23174	0.470449	2.06808	0.88077	0.649557	2.05181
157	8.23	12.75	643709371	Hlac_2298 protein of unknown function DUF541	4	1.605	0.0261739	1.46411	1.54238	0.0334052	1.45906	1.84848	0.00648578	1.38756	1.74509	0.0112423	1.41525	1.10536	0.248108	1.22858	1.10745	0.282539	1.25655
158	8.2	11.19	643707476	Hlac_0412 hypothetical protein	17	1.34138	0.161486	1.78727	1.71078	0.295071	5.17501	1.48343	0.0600758	1.54622	1.85932	0.21557	4.44621	0.820267	0.512768	2.94605	1.0622	0.569974	1.47028
161	8.14	12.61	643707511	Hlac_0447 methionyl-tRNA synthetase	5	1.06939	0.758483	1.88493	0.955511	0.786671	1.63157	1.16558	0.644104	2.59263	1.02826	0.909886	2.05658	1.18435	0.547854	2.21932	1.04729	0.752341	1.52998
162	8.14	10.84	643709061	Hlac_1990 succinate dehydrogenase or fumarate reductase, flavoprotein subunit	7	0.857917	0.680574	3.98797	0.933516	0.799173	2.77624	0.988207	0.937161	1.77406	1.04579	0.864094	2.69968	0.984362	0.965068	3.94348	1.10221	0.657278	2.25159
163	8.13	24.79	643709626	Hlac_2554 putative circadian clock protein, KaiC	4	1.015	0.907862	3.6606	1.19756	0.832828	5024.66	0.587168	0.138714	4.47212	0.699222	0.627386	952.536	0.899154	0.899341	4773.75	0.555519	0.129427	4.66366
164	8.1	14.29	643709193	Hlac_2123 molybdenum cofactor synthesis domain protein	5	1.19443	0.823512	2789	0.944864	0.97019	4769783	1.28614	0.74981	2236.51	0.998857	0.999398	3886075	1.24771	0.760585	1237.96	1.03459	0.791461	3.5664
165	8.1	34.6	643707863	Hlac_0798 phosphoribosyltransferase	5	1.3683	0.14385	1.77861	2.2756	0.0383144	2.04054	1.53977	0.261043	3.31158	2.54363	0.0110053	1.52951	0.645456	0.274806	3.54223	1.08416	0.656709	1.9595
166	8.09	37.2	643707218	Hlac_0155 homoserine dehydrogenase	7	1.41146	0.879466	8391258112	2.47025	0.47703	43899.5	1.13816	0.975077	1.70238e+18	2.02098	0.881361	3.90523e+20	0.756478	0.80409	70045.5	0.865352	0.971198	4.24056e+17
167	8.07	22.99	643706798	Hlac_2988 phosphomethylpyrimidine kinase	7	0.419487	0.0791089	3.96985	0.610131	0.138551	4.00788	0.446142	0.183961	21.0888	0.635329	0.15293	4.10337	0.731235	0.247866	5.1132	1.01703	0.938481	9.14174
168	8.07	19.94	643709178	Hlac_2108 Methionine synthase vitamin-B12 independent	6	1.04068	0.828421	2.00686	1.03519	0.816738	1.7586	1.23404	0.672425	6.33134	1.22228	0.64967	5.11818	1.07055	0.630617	1.68515	1.15661	0.641833	3.17075
169	8.07	16.98	643707160	Hlac_0099 sodium:dicarboxylate symporter	9	1.34267	0.393495	14.3265	1.44233	0.206134	4.76742	1.35705	0.239544	4.63066	1.42806	0.271241	7.80553	0.991156	0.953538	4.68242	0.9674	0.92128	29.6148
170	8.07	32.21	643708871	Hlac_1804 extracellular solute-binding protein family 3	13	1.07304	0.625272	3.8258	1.12778	0.580927	7.21133	1.11211	0.500153	3.86023	1.14837	0.417407	3.8652	1.01176	0.930236	3.8569	0.995158	0.978349	6.12738
171	8.06	25.85	643707769	Hlac_0703 phosphoribosylaminoimidazole carboxylase, catalytic subunit	4	1.16797	0.489696	6.75309	1.3323	0.810997	149645	1.10264	0.816491	65.823	1.25384	0.872469	1404743	0.910234	0.924989	24232.4	0.905781	0.678565	9.72758
172	8.06	19.71	643708883	Hlac_1815 Alcohol dehydrogenase zinc-binding domain protein	5	1.15217	0.432844	1.86985	1.55345	0.0624402	1.64413	1.58027	0.12249	2.1402	2.09561	0.0245568	1.66245	0.789424	0.452201	3.00043	1.3194	0.0808411	1.43534
173	8.06	35.43	643708886	Hlac_1817 ribosomal protein S4	7	0.808455	0.0654271	1.26405	0.956673	0.667059	1.30375	0.779209	0.461301	2.34138	0.902466	0.778049	2.57242	0.899271	0.498737	1.48686	0.923079	0.795779	2.23277
174	8.05	18.1	643708677	Hlac_1611 glycine cleavage system P-protein	6	1.02082	0.947373	3.28663	1.09222	0.85563	6.29401	0.79362	0.300913	2.05313	0.839938	0.573262	3.07946	0.985543	0.936037	1.99628	0.751316	0.293487	2.39038
176	8.04	17.78	643709651	Hlac_2579 Mandelate racemase/muconate lactonizing protein	5	0.502177	0.0555001	2.05238	0.763522	0.0368944	1.26975	0.506947	0.196887	3.6976	0.739765	0.320853	2.24436	0.695611	0.124327	1.72479	0.93999	0.817305	2.18447
177	8.04	54.24	643709351	Hlac_2278 RNA polymerase Rpb4	8	1.25376	0.062842	1.2783	1.2629	0.364623	1.88532	1.31816	0.206503	1.66388	1.29899	0.47958	2.54054	1.04964	0.784422	1.5837	1.01195	0.943438	1.54761
178	8.04	14.25	643709445	Hlac_2372 phosphoglycerate kinase	4	1.4158	0.545197	163.083	1.61531	0.53827	966.127	1.42468	0.688982	4727.5	1.58326	0.668896	26753.2	0.917785	0.655154	6.12028	0.97274	0.934763	30.414
179	8.04	38.56	643707681	Hlac_0615 Ribosomal S13S15 domain protein	6	1.30214	0.10471	1.44021	1.86463	0.065112	2.00502	1.07641	0.668693	1.64161	1.51675	0.127294	1.88329	0.734604	0.0608304	1.39732	0.797188	0.323222	1.84318
180	8.03	15.16	643709291	Hlac_2219 histidyl-tRNA synthetase	4	1.4231	0.21732	2.34846	1.4399	0.498216	6.76819	1.44652	0.0587522	1.49633	1.42517	0.377644	3.87984	1.04876	0.917933	5.8064	0.975627	0.921988	2.61023
181	8.03	19.87	643707871	Hlac_0806 peptidylprolyl isomerase FKBP-type	5	0.99551	0.988289	3.21968	1.23598	0.132769	1.44789	1.1086	0.727028	3.02082	1.35282	0.0724202	1.44825	0.858934	0.574159	2.67265	1.06932	0.516581	1.44669
182	8.02	23.06	643707073	Hlac_0019 dihydroorotate dehydrogenase	4	1.33211	0.212349	3.5344	0.928739	0.591611	3.51723	1.48511	0.234806	6.97464	1.01969	0.876043	3.51226	1.52231	0.21669	6.62596	1.07229	0.609028	3.51736
183	8.02	13.86	643707165	Hlac_0104 DNA-directed RNA polymerase, subunit A''	4	0.715818	0.267493	6.6721	0.697352	0.170413	3.51191	0.84229	0.332601	3.51034	0.806884	0.274788	3.51061	1.09031	0.542433	3.51068	1.13027	0.43242	3.51228
184	8.02	19.22	643707261	Hlac_0198 Tubulin/FtsZ GTPase	5	1.07418	0.867605	74.3407	1.14053	0.736592	44.9173	1.65365	0.551587	1845.89	1.73708	0.500742	1133.08	1.00544	0.965144	3.51411	1.51028	0.355793	26.4746
187	8.01	30.46	643709385	Hlac_2312 Ribosomal protein S19e	8	0.598771	0.128858	2.40996	0.871529	0.499314	2.06132	0.697921	0.20216	2.28618	1.0021	0.993652	2.73523	0.732541	0.249354	2.30142	1.11823	0.337224	1.46837
189	8	15.14	643708619	Hlac_1553 phosphoribosylglycinamide synthetase	4	1.13317	0.503389	4.98055	1.85699	0.312259	66.6756	1.33779	0.293872	6.29319	2.15781	0.245642	52.9632	0.652624	0.52064	325.659	1.1344	0.426493	3.55815
190	8	7.503	643707339	Hlac_0276 V-type ATPase 116 kDa subunit	4	1.0636	0.753262	1.76772	1.15843	0.327549	1.49334	0.826051	0.289445	1.60597	0.886564	0.537869	1.7375	0.974498	0.870981	1.59221	0.745839	0.0609987	1.37501
191	8	74.16	643707436	Hlac_0372 Thioredoxin domain protein	5	1.18368	0.611442	3.37612	1.41553	0.697513	27.9866	1.36919	0.551301	6.71429	1.59812	0.668658	58.0919	0.892431	0.836597	8.09028	1.11154	0.591637	2.05286
192	8	16.03	643708329	Hlac_1265 UBA/THIF-type NAD/FAD binding protein	7	0.487021	0.206644	21.6722	0.606075	0.12558	3.56663	0.504912	0.590456	107130	0.572141	0.551195	4181.39	0.851821	0.618108	19.6763	0.902646	0.899024	3415.51
193	8	32.6	643709656	Hlac_2584 fumarylacetoacetate (FAA) hydrolase	4	1.08166	0.778795	2.86632	0.768365	0.50058	4.01793	1.24093	0.582294	4.17308	0.87387	0.768093	5.58845	1.50166	0.237462	2.85634	1.11008	0.363179	1.46918
194	8	16.67	643707654	Hlac_0588 pyruvate carboxyltransferase	5	1.02643	0.835732	3.51032	0.807499	0.341433	5.02751	0.822822	0.736408	281.043	0.634661	0.360023	39.1133	1.35022	0.304923	7.25184	0.77048	0.643098	195.785
197	7.82	18.14	643709592	Hlac_2520 extracellular solute-binding protein family 1	10	0.930688	0.836954	3.75296	1.23967	0.553225	3.70257	0.977268	0.905477	2.0894	1.27378	0.162792	1.61763	0.797998	0.133432	1.48498	1.00898	0.973092	2.74847
199	7.32	37.01	643709501	Hlac_2428 ribosomal protein L30P	7	0.966179	0.768711	1.55325	1.02643	0.932027	3.20537	1.0274	0.857215	1.76838	1.06575	0.849397	3.56756	0.996273	0.9927	4.74114	1.0196	0.905972	1.86894
200	7.3	23.61	643707239	Hlac_0176 FeS assembly ATPase SufC	5	1.2265	0.312512	4.00143	0.710691	0.463443	47.824	1.35076	0.221656	4.00132	0.767624	0.565383	62.3274	1.82279	0.326961	73.9178	1.05711	0.698823	3.97004
203	7.14	37.12	643708412	Hlac_1348 OsmC family protein	4	1.60445	0.305288	4.43446	1.39217	0.544274	7.14422	1.77984	0.251924	4.74039	1.51744	0.469056	7.57751	1.21408	0.28193	1.77194	1.06575	0.555031	1.47687
205	7.01	25.95	643708211	Hlac_1146 ABC transporter related	6	1.04027	0.885282	15.7048	0.894679	0.706499	17.231	0.719638	0.186166	3.5203	0.608315	0.125185	3.51897	1.23621	0.278266	3.52161	0.665751	0.354093	24.8699
206	7	9.516	643709760	Hlac_2686 oligoendopeptidase F	4	0.833559	0.715901	6.48448	0.901261	0.642011	2.28197	1.15968	0.74866	5.67357	1.24252	0.314846	2.01858	0.973994	0.92332	2.83628	1.34789	0.0739018	1.44781
207	6.97	15.55	643709771	Hlac_2697 ABC transporter, periplasmic binding protein, thiB subfamily	4	0.976676	0.811234	1.33392	0.985682	0.956762	2.18061	1.02309	0.924354	2.0222	1.01711	0.967419	3.37971	1.05188	0.792989	1.75301	1.00472	0.975415	1.56544
208	6.94	25.32	643707955	Hlac_0890 pyruvate ferredoxin/flavodoxin oxidoreductase, beta subunit	5	1.08423	0.675689	1.59751	0.921318	0.226405	1.16508	0.929005	0.72183	1.65295	0.784181	0.376104	1.90343	1.25242	0.209629	1.49495	0.830208	0.494336	1.91419
209	6.9	54.9	643709466	Hlac_2393 Ribosomal protein S24e	4	0.775268	0.392131	9.86796	0.665914	0.155305	3.61797	0.871006	0.454891	4.58224	0.738427	0.495247	44.5129	1.23613	0.447369	9.78904	1.07901	0.841812	45.074
211	6.83	22.8	643709650	Hlac_2578 acyl-CoA dehydrogenase domain protein	4	1.34718	0.372499	12.2882	1.9347	0.432601	875.147	2.01574	0.13938	7.25567	2.83474	0.28143	526.448	0.720592	0.506193	69.7786	1.43777	0.169288	3.51328
214	6.75	23.99	643709106	Hlac_2035 hypothetical protein	4	0.628126	0.130686	2.23548	0.752802	0.225365	2.02455	0.732193	0.820296	179.8	0.938433	0.968521	463.509	0.884192	0.568145	2.18616	1.2111	0.901099	351.986
215	6.67	6.889	643708733	Hlac_1664 peptidase M28	3	1.09183	0.726401	2.06989	1.11618	0.815262	3.94287	1.26759	0.381095	2.0889	1.26477	0.617284	3.83993	1.04702	0.844252	1.98015	1.12272	0.245111	1.29115
216	6.6	16.14	643708937	Hlac_1867 beta-lactamase domain protein	6	2.05777	0.32389	166.314	2.30783	0.231155	56.6737	2.60293	0.153439	19.8401	2.86204	0.0908801	6.8235	0.954144	0.734654	3.84633	1.19879	0.467831	8.02028
217	6.55	20.45	643709512	Hlac_2439 ribosomal protein L14b/L23e	6	1.14636	0.292074	1.51382	1.18146	0.262269	1.59087	1.48405	0.121412	1.92116	1.50247	0.139645	2.08306	1.03305	0.800414	1.62529	1.24596	0.124612	1.44702
218	6.54	9.924	643708212	Hlac_1147 inner-membrane translocator	4	0.86219	0.333235	1.50684	1.27431	0.195505	1.59148	0.828891	0.259348	1.53777	1.20009	0.39867	1.80624	0.716529	0.0344769	1.33285	0.919481	0.363676	1.28404
219	6.52	7.992	643708187	Hlac_1122 glycerol kinase	3	1.51932	0.139232	2.12241	1.79659	0.21077	4.00323	1.44466	0.3976	4.40678	1.68112	0.393107	7.9238	0.888939	0.535128	1.97827	0.912125	0.648129	2.10535
220	6.46	10.71	643708173	Hlac_1107 type I phosphodiesterase/nucleotide pyrophosphatase	3	0.991827	0.961006	1.54948	1.0737	0.796339	2.04553	1.07213	0.707829	1.6164	1.13307	0.626016	1.93088	0.974948	0.885391	1.58194	1.04089	0.748471	1.38237
222	6.4	28.27	643708795	Hlac_1728 hypothetical protein	4	1.49459	0.435655	64.4324	1.42454	0.582324	343.814	1.21818	0.802448	2489.79	1.13973	0.889351	12903.4	1.10249	0.59304	5.29965	0.785226	0.55794	40.0113
223	6.32	56.49	643707632	Hlac_0567 prefoldin, beta subunit	13	0.664044	0.225483	2.35422	0.864021	0.583457	2.13656	0.680125	0.185832	2.04908	0.890489	0.836872	5.17986	0.811302	0.618161	3.32332	0.989342	0.97435	2.65618
224	6.31	13.35	643707789	Hlac_0723 2-methylcitrate synthase/citrate synthase II	5	1.07115	0.568742	1.36026	1.34478	0.324546	2.08073	1.15233	0.742179	3.05333	1.39667	0.550354	4.15319	0.838114	0.371469	1.6282	1.04111	0.923686	2.99402
225	6.28	21.27	643708896	Hlac_1826 ribosomal protein S2	4	0.761962	0.512176	4.39383	0.61427	0.179469	2.80928	0.601185	0.220068	3.46402	0.478587	0.137708	3.73151	1.33437	0.636319	9.46971	0.758398	0.0856369	1.45151
227	6.26	13.65	643708614	Hlac_1547 D-isomer specific 2-hydroxyacid dehydrogenase NAD-binding	4	0.669273	0.158401	3.65605	0.603784	0.290838	23.36	0.718435	0.412099	23.9598	0.633403	0.136726	3.54538	1.18252	0.526113	10.0989	1.02682	0.946771	55.3035
228	6.23	24.93	643708454	Hlac_1393 aminotransferase class I and II	5	1.20317	0.709795	120.7	1.01405	0.982304	588.258	0.948019	0.871793	27.7228	0.790316	0.651974	136.1	1.24464	0.331493	4.92692	0.759065	0.25318	4.35524
229	6.22	6.626	643708829	Hlac_1764 threonyl-tRNA synthetase	5	0.755595	0.381253	11.3613	1.0154	0.905977	3.68796	0.646457	0.150898	3.8153	0.855548	0.586857	13.6428	0.792412	0.555526	33.883	0.822508	0.348037	4.53078
230	6.21	63.87	643708363	Hlac_1299 deoxyribonuclease/rho motif-related TRAM	4	0.899925	0.784767	45.1786	0.632678	0.314276	22.8741	1.12848	0.850395	610.742	0.786734	0.689184	310.56	1.51666	0.149571	3.54937	1.21098	0.522999	13.6629
232	6.2	27.08	643707341	Hlac_0278 H+transporting two-sector ATPase E subunit	3	0.750618	0.446827	2.84439	0.833581	0.441	1.92308	0.974573	0.943216	2.88508	1.05197	0.885703	2.80439	0.941527	0.915211	5.24501	1.24301	0.24037	1.60649
234	6.18	12.45	643708479	Hlac_1418 phosphoglucomutase/phosphomannomutase alpha/beta/alpha domain I	3	0.785636	0.523251	27.0582	0.505203	0.293294	74.1393	1.09877	0.515302	3.51038	0.690034	0.165799	3.51226	1.66486	0.121921	3.51056	1.33653	0.560967	87.2767
235	6.17	5.473	643709632	Hlac_2560 hypothetical protein	4	0.986263	0.932678	1.86592	1.065	0.898163	6.50023	1.24604	0.676248	7.07111	1.30997	0.684132	11.7953	0.988253	0.971242	3.48928	1.20912	0.722837	7.41086
236	6.17	30.23	643709502	Hlac_2429 ribosomal protein S5	4	0.814504	0.785634	17.1937	0.861855	0.774104	7.03371	0.591583	0.0987651	2.15544	0.62497	0.0728918	1.78279	0.990861	0.968977	2.45976	0.728935	0.63465	11.601
237	6.13	14.86	643709060	Hlac_1989 succinate dehydrogenase and fumarate reductase iron-sulfur protein	4	0.646268	0.457354	127.644	0.636668	0.57263	1368.8	0.592686	0.314736	35.9683	0.571523	0.443083	379.477	1.09299	0.712133	10.2348	0.88701	0.468048	3.96579
238	6.13	13.49	643709310	Hlac_2236 phosphoenolpyruvate carboxykinase (ATP)	5	0.799315	0.435522	2.21231	1.31775	0.311915	2.06224	0.976633	0.940502	2.52994	1.59638	0.158324	2.21688	0.659582	0.318557	3.03372	1.17948	0.379473	1.66667
240	6.09	16.76	643708408	Hlac_1344 histidinol-phosphate aminotransferase	4	2.43402	0.137704	11.985	3.08644	0.324147	2964.13	1.14886	0.724418	45.397	1.55079	0.177525	4.93428	0.790096	0.679461	229.142	0.46543	0.366586	549.415
241	6.08	39.04	643708248	Hlac_1183 UspA domain protein	4	0.785886	0.248481	3.52378	0.633819	0.136343	3.52606	0.820026	0.599901	32.1006	0.651494	0.347213	27.2106	1.31817	0.219116	3.51891	1.00006	0.999845	14.2103
244	6.06	12.72	643708474	Hlac_1413 geranylgeranyl reductase	3	0.931412	0.607759	3.57868	1.46424	0.384809	28.4071	1.03974	0.910133	32.6117	1.57803	0.542503	755.099	0.675309	0.355273	22.5085	1.07004	0.835672	25.9982
246	6.05	35.56	643709198	Hlac_2128 Ribosomal protein S6e	4	0.905402	0.67713	2.42627	0.920049	0.803932	3.55387	0.974928	0.925913	2.8291	0.972037	0.939371	4.14011	1.04812	0.746526	1.72582	1.03815	0.692185	1.4221
248	6.04	23.79	643708873	Hlac_1806 ABC transporter related	4	0.927195	0.460086	1.43128	0.787029	0.35946	2.39554	1.03981	0.921227	4.49595	0.849605	0.747537	6.6902	1.25001	0.503012	3.27244	1.06894	0.870169	4.70705
250	6.03	14.55	643707945	Hlac_0880 periplasmic binding protein	3	1.83249	0.104272	3.56754	1.60982	0.372388	54.9483	1.68211	0.430642	201.288	1.4306	0.69446	6253.48	1.19932	0.620992	30.2538	0.892248	0.810623	112.762
251	6.03	14.12	643709609	Hlac_2536 carboxyl transferase	4	0.739639	0.642849	445.177	1.37299	0.745632	13877.9	0.508449	0.71087	44181660	1.10344	0.962616	1733601024	0.551076	0.278084	34.2941	0.50328	0.547337	25045.5
252	6.03	14.49	643708017	Hlac_0951 transcriptional regulator, TrmB	4	1.03255	0.88772	9.81169	0.820493	0.576643	24.676	1.01124	0.978201	63.2686	0.791822	0.663294	159.921	1.3405	0.208329	3.53923	0.941557	0.752717	6.48696
254	6.03	43.18	643708451	Hlac_1390 ubiquitin-associated- domain-containing protein	3	1.32211	0.491783	4.21956	1.12375	0.667546	2.73751	1.14519	0.795138	7.17673	0.966966	0.947092	6.88358	1.25226	0.281614	1.94018	0.844	0.618608	3.4931
255	6.02	10.13	643709344	Hlac_2271 hypothetical protein	4	1.22005	0.295377	3.54171	1.30155	0.229574	3.53533	1.34388	0.431521	20.5618	1.40703	0.439837	36.1444	0.996469	0.977369	3.53817	1.05951	0.861772	27.9163
258	6.02	10.39	643708116	Hlac_1048 aminotransferase class-III	3	0.933579	0.628162	3.74759	0.83352	0.665139	53.8057	0.631296	0.141525	3.74759	0.55485	0.360626	116.768	1.19306	0.723732	126.441	0.648975	0.150574	3.75891
259	6.02	16.22	643709018	Hlac_1947 FAD-dependent pyridine nucleotide-disulphide oxidoreductase	6	0.985199	0.930244	5.59701	1.6665	0.128397	3.76908	1.21636	0.655761	63.1092	1.9937	0.348005	207.419	0.628914	0.140141	3.73787	1.18772	0.772456	348.213
260	6.02	52.43	643709503	Hlac_2430 ribosomal protein L18P/L5E	7	0.939795	0.721359	1.91783	1.41689	0.185743	2.12949	1.14027	0.707949	3.69848	1.69734	0.286912	4.86786	0.706314	0.222647	2.354	1.17053	0.754966	6.65662
265	6.01	57.45	643709067	Hlac_1996 MoaD family protein	3	1.16424	0.44384	1.99652	1.31166	0.531376	4.74007	1.20857	0.184676	1.5058	1.3267	0.605759	7.42686	0.938427	0.880352	4.97527	0.995048	0.980739	2.19034
268	6	20.07	643709721	Hlac_2649 Lactate/malate dehydrogenase	3	1.54082	0.156429	3.96522	1.65348	0.336928	41.9849	1.05321	0.698964	3.62431	1.11624	0.765582	37.3945	0.984568	0.94637	10.3822	0.655635	0.149397	3.60519
269	6	37.93	643708775	Hlac_1708 Transcription factor TFIIE, alpha subunit	4	0.826535	0.598959	27.6692	1.10267	0.780023	31.4902	0.700928	0.242264	6.08756	0.921926	0.686993	6.88036	0.793304	0.264984	3.67142	0.816444	0.339636	4.58086
270	6	14.75	643708252	Hlac_1187 MscS Mechanosensitive ion channel	4	0.981566	0.923073	7.00673	1.44824	0.718689	20886.1	0.86904	0.709979	38.1019	1.29624	0.755199	3452.01	0.737363	0.800237	151664	0.849594	0.436712	5.44868
272	6	85.88	643707791	Hlac_0725 Hypothetical protein MTH865	14	1.1871	0.524742	10.5444	2.0854	0.321044	173.091	1.78149	0.10794	3.5116	3.12191	0.0910569	8.03009	0.595531	0.255961	16.4504	1.44176	0.372034	21.6476
276	6	26.64	643707995	Hlac_0929 Oxidoreductase FAD-binding domain protein	3	0.902332	0.338322	1.42525	0.812626	0.126644	1.42203	0.824004	0.353047	2.00216	0.729122	0.0637402	1.4343	1.1799	0.234943	1.52756	0.877375	0.36133	1.61538
277	6	15.98	643708915	Hlac_1846 FG-GAP repeat protein	4	1.64047	0.490172	444.984	1.87137	0.550369	11314.4	1.68121	0.467591	387.952	1.88507	0.542106	9876.68	0.917604	0.79541	26.6266	0.983408	0.898261	3.73926
278	6	39.18	643709149	Hlac_2078 translation initiation factor SUI1	3	1.15168	0.23484	1.43557	1.55126	0.0351501	1.4389	0.87761	0.326576	1.54661	1.16003	0.502672	2.19882	0.789053	0.158986	1.58999	0.731193	0.10185	1.59415
279	6	17.44	643707851	Hlac_0785 cytochrome c oxidase, subunit II	10	1.0041	0.990173	28.9454	1.12477	0.911279	42196	0.953828	0.732876	3.84381	1.04613	0.951292	1763.92	0.951212	0.944797	1496.49	0.913476	0.77958	24.2227
280	6	33.67	643709464	Hlac_2391 hypothetical protein	3	0.82494	0.302127	3.51206	1.12464	0.44567	3.51581	1.00131	0.991577	3.51039	1.34063	0.256491	4.8913	0.779922	0.241113	3.51421	1.16518	0.365396	3.51114
281	6	36.25	643709117	Hlac_2046 Like-Sm ribonucleoprotein core	6	1.30541	0.254662	4.18622	1.43673	0.564556	283.561	2.01378	0.102016	4.21063	2.15523	0.382115	794.951	0.958656	0.942121	359.429	1.48074	0.178247	4.19613
283	5.88	13.01	643707719	Hlac_0653 peptidase M28	5	1.00754	0.938029	1.44475	0.975411	0.945554	4.0119	1.07594	0.649363	1.81265	1.01764	0.972374	6.8541	1.09558	0.794349	3.74966	1.02525	0.859005	1.70377
284	5.86	8.215	643707788	Hlac_0722 PilT protein domain protein	3	0.936638	0.873401	4.76156	0.760439	0.400789	3.04441	0.876565	0.754776	4.87805	0.693282	0.53255	8.23063	1.25999	0.74692	14.7027	0.876349	0.711753	3.79669
285	5.82	10.36	643707168	Hlac_0107 RNA polymerase beta subunit	7	0.764477	0.235768	3.76174	0.630317	0.141734	3.77193	0.671578	0.163399	3.77215	0.544221	0.108495	3.78231	1.28911	0.247582	3.75165	0.843293	0.350876	3.78558
286	5.8	18.39	643707342	Hlac_0279 ATP synthase A1, C subunit	5	0.987161	0.937732	5.32955	1.40432	0.328482	11.5565	0.916944	0.690725	8.057	1.25629	0.37322	6.85755	0.749597	0.536003	60.4401	0.88364	0.455756	3.92439
287	5.58	7.862	643707577	Hlac_0512 alpha/beta hydrolase fold protein	3	0.920395	0.587752	4.029	0.768154	0.447875	17.1684	0.908674	0.708764	11.8426	0.745768	0.221286	3.85891	1.27381	0.299986	4.79078	0.948132	0.886214	42.3467
290	5.4	23.08	643709516	Hlac_2443 ribosomal protein S3	5	0.602226	0.380208	80.0041	0.834614	0.874322	97165.1	0.480967	0.159884	10.8709	0.71717	0.720865	8169.98	0.751635	0.697138	1142.7	0.733641	0.280466	6.39438
292	5.38	13.11	643709794	Hlac_2719 threonine synthase	4	1.0936	0.893956	12.8442	0.958639	0.72561	1.56897	1.39737	0.343559	3.22181	1.15568	0.716088	4.42283	1.20665	0.779683	12.5599	1.17069	0.718992	5.14276
294	5.2	14.81	643708364	Hlac_1300 Mandelate racemase/muconate lactonizing protein	4	1.47643	0.160249	3.5721	1.86479	0.18721	10.9997	1.60303	0.185304	6.02718	1.9965	0.0905638	3.51913	0.839688	0.328813	3.5283	1.04352	0.888811	21.4855
296	5.11	8.932	643707189	Hlac_0125 von Willebrand factor type A	3	1.06852	0.77207	2.36648	1.36054	0.191559	1.97786	1.3161	0.361324	2.73707	1.6461	0.123124	2.29645	0.833311	0.172508	1.45713	1.18234	0.21129	1.48772
297	5.06	8.882	643707940	Hlac_0875 acetolactate synthase, large subunit, biosynthetic type	3	1.37876	0.593356	243.583	1.39761	0.184178	3.547	0.846378	0.367459	3.97488	0.863259	0.754293	99.2767	1.06481	0.893705	113.739	0.617652	0.460257	221.801
299	5.02	17.65	643709718	Hlac_2646 amidohydrolase	4	1.39135	0.214842	4.36023	1.56461	0.609276	3207.39	1.905	0.12674	5.21805	2.06487	0.55833	64663.8	0.921951	0.931992	15194.2	1.31294	0.466878	22.5779
301	4.78	12.67	643708158	Hlac_1092 Extracellular ligand-binding receptor	2	1.01568	0.90589	3.77093	0.814589	0.561809	23.7589	1.05745	0.758327	5.92474	0.833411	0.683951	71.8299	1.32558	0.387549	12.1378	1.00016	0.999029	3.72506
303	4.72	25.37	643708273	Hlac_1208 response regulator receiver protein	3	0.790934	0.441514	11.909	0.796284	0.527824	23.5508	1.08256	0.872698	144.505	1.0696	0.904558	287.153	1.05628	0.695758	3.83121	1.31927	0.391401	12.0118
304	4.67	19.64	643709600	Hlac_2527 protein of unknown function DUF1508	2	0.910934	0.368279	1.41666	1.19892	0.50013	2.60238	0.783462	0.10342	1.44308	1.01305	0.970335	3.77942	0.8093	0.451107	2.66554	0.826083	0.163941	1.46446
305	4.64	12.15	643708741	Hlac_1672 glyceraldehyde-3-phosphate dehydrogenase, type II	3	0.796789	0.171517	1.59554	0.865986	0.795892	8.16453	0.497489	0.0922392	2.66895	0.538296	0.267843	5.77277	0.988314	0.985156	11.1227	0.597147	0.171044	2.88202
307	4.58	40.37	643707075	Hlac_0021 Non-histone chromosomal MC1 family protein	5	0.734168	0.094983	1.55571	1.04342	0.93539	7.37074	0.791887	0.300272	2.06445	1.10657	0.847237	7.33997	0.755617	0.603849	7.21507	1.03454	0.768087	1.54234
309	4.53	15.64	643707674	Hlac_0608 20S proteasome A and B subunits	5	2.88942	0.383985	10787	3.27564	0.209076	170.235	4.55365	0.256386	3661.5	5.11333	0.122913	57.6099	0.977758	0.957393	71.0916	1.51642	0.160076	3.89217
312	4.45	31.34	643708737	Hlac_1668 peptidyl-prolyl cis-trans isomerase cyclophilin type	8	1.05828	0.892626	68.4917	1.42773	0.753237	64996.1	1.16844	0.542665	9.60745	1.53729	0.654611	8628.37	0.790653	0.737879	929.287	1.06178	0.763146	7.04297
315	4.38	14.12	643709756	Hlac_2682 conserved repeat domain protein	4	1.01631	0.939844	8.7498	0.829268	0.866767	73100.7	0.648732	0.545817	574.053	0.523041	0.685729	4428020	1.28525	0.782565	7863.54	0.615256	0.3786	64.9981
316	4.36	11.78	643709622	Hlac_2550 homoserine O-acetyltransferase	4	0.928308	0.801159	18.6755	0.562255	0.203828	11.3121	0.644396	0.270868	12.5565	0.381667	0.144108	16.7545	1.73637	0.415062	210.994	0.662921	0.150196	3.51041
317	4.29	6.136	643709167	Hlac_2097 inner-membrane translocator	3	1.08089	0.49833	1.504	0.996662	0.994508	6.3697	0.953867	0.838961	2.41269	0.871203	0.790663	7.09694	1.14651	0.737454	4.6133	0.847723	0.345455	1.78708
318	4.27	4.595	643708783	Hlac_1716 AAA family ATPase, CDC48 subfamily	3	0.804772	0.595013	41.9504	0.528156	0.692537	5219127	0.694179	0.224011	5.48969	0.446527	0.677049	101077904	1.63332	0.800891	235487200	0.828279	0.564744	18.878
319	4.27	5.452	643709318	Hlac_2244 Kinetochore-Ndc80 subunit Spc25	3	0.828656	0.262928	1.68935	0.93518	0.87565	5.08894	0.816436	0.214207	1.62531	0.895613	0.854299	9.75444	0.952366	0.921871	6.65201	0.945364	0.757587	1.98215
323	4.16	16.33	643707477	Hlac_0413 Ribosomal protein L15e	3	0.798979	0.240142	1.79355	0.732226	0.323345	2.80637	0.851159	0.207211	1.45788	0.765406	0.27245	2.15343	1.16306	0.282486	1.56233	1.02362	0.816568	1.4633
325	4.15	33.04	643709655	Hlac_2583 Cupin 2 conserved barrel domain protein	3	1.08968	0.763053	16.3679	1.23292	0.755414	721.064	0.964292	0.939972	132.32	1.07546	0.93219	5685.51	0.930704	0.850313	45.1044	0.847476	0.497907	8.07663
326	4.14	10.96	643707346	Hlac_0283 V-type ATPase, D subunit	3	1.36389	0.0627704	1.42096	1.04033	0.887255	2.88695	1.21662	0.273325	1.75772	0.919044	0.814871	3.90993	1.3896	0.246439	2.39483	0.857809	0.31501	1.64271
333	4.06	14.04	643709687	Hlac_2615 N-acetyl-gamma-glutamyl-phosphate reductase	2	1.007	0.955943	3.59523	0.755213	0.269649	4.99444	0.968173	0.921071	27.0514	0.715305	0.388156	19.5613	1.41777	0.175851	3.51601	0.925081	0.864418	97.0817
337	4.06	27.17	643708652	Hlac_1586 orotidine 5'-phosphate decarboxylase	3	0.972181	0.76595	1.42844	0.667504	0.232633	2.79459	0.924064	0.782555	2.94065	0.627312	0.401625	6.68459	1.54289	0.215455	2.83733	0.912949	0.703707	2.4431
340	4.05	6.983	643708769	Hlac_1700 SAICAR synthetase	2	0.979551	0.921753	1.85164	0.778623	0.11694	1.43997	0.984412	0.93396	1.74276	0.767989	0.0351842	1.25778	1.33187	0.245777	1.88469	0.964526	0.789487	1.48279
341	4.05	20.87	643708624	Hlac_1558 putative transcriptional regulator, XRE family	2	0.528786	0.212321	16.5248	0.45039	0.438211	4173.03	1.13748	0.420057	3.56009	0.911572	0.859567	189.817	1.29187	0.65973	243.879	2.06484	0.203638	21.1497
342	4.04	9.459	643707126	Hlac_0065 oligopeptide/dipeptide ABC transporter, ATPase subunit	3	0.942717	0.584143	1.48069	1.0432	0.93574	7.37841	0.798362	0.449439	2.82618	0.881694	0.806736	6.99304	0.952643	0.914394	5.57343	0.812835	0.584509	3.97631
343	4.04	10.9	643709029	Hlac_1958 AAA ATPase central domain protein	3	0.998867	0.997807	65.324	1.04845	0.716585	3.525	1.35874	0.380931	14.2318	1.40219	0.181347	3.51734	1.01461	0.968761	42.642	1.30647	0.26917	4.61041
344	4.04	20.64	643708355	Hlac_1291 GrpE protein	3	0.807231	0.276891	3.54019	0.803747	0.441315	10.0351	0.508875	0.0930457	3.53796	0.499374	0.153466	8.75033	1.06809	0.840225	26.1748	0.605167	0.124264	3.53148
353	4.03	37.76	643707330	Hlac_0267 hypothetical protein	3	1.08504	0.525039	1.58428	1.28289	0.687857	10.0438	1.10733	0.631289	2.18595	1.29552	0.723708	15.4918	0.890933	0.829971	7.6641	0.97946	0.928734	2.42012
354	4.02	12.07	643708457	Hlac_1396 hypothetical protein	2	0.620995	0.150473	4.29774	0.744312	0.20836	3.57447	0.573109	0.141514	4.94668	0.674578	0.158598	3.56993	0.886877	0.580635	7.17432	0.885399	0.438835	3.57746
356	4.02	11.89	643709183	Hlac_2113 NADH:flavin oxidoreductase/NADH oxidase	2	1.40409	0.396534	22.1381	0.812365	0.494764	13.4273	0.792201	0.260206	3.6036	0.448817	0.0796304	3.59643	1.84497	0.103947	3.60399	0.543461	0.160522	7.36062
357	4.02	3.82	643708251	Hlac_1186 TrkA-N domain protein	2	0.992272	0.992796	6065.95	0.848862	0.832129	2234.43	0.808837	0.702183	207.627	0.676037	0.45553	75.4826	1.24872	0.268002	3.53834	0.783014	0.52836	29.9029
359	4.02	8.115	643708560	Hlac_1498 acyl-CoA dehydrogenase domain protein	2	0.853365	0.362644	3.63413	0.760306	0.414339	14.1764	0.634328	0.137381	3.55314	0.559138	0.384072	162.292	1.19245	0.671318	51.4008	0.713738	0.329341	11.4527
362	4.02	9.885	643707452	Hlac_0388 hypothetical protein	2	0.791928	0.564964	38.1084	0.70283	0.332392	13.1718	0.818495	0.435593	7.97087	0.720212	0.500239	64.9334	1.18903	0.784206	512.585	0.994531	0.971857	4.83205
374	4.01	7.45	643708688	Hlac_1622 Mandelate racemase/muconate lactonizing protein	2	0.526583	0.113379	4.33546	0.976488	0.888966	5.5606	0.527973	0.114844	4.39331	0.962238	0.798145	4.43931	0.573174	0.132063	4.43002	0.963162	0.800922	4.3711
379	4.01	37.21	643708107	Hlac_1040 hypothetical protein	3	1.02798	0.963811	473.937	0.904077	0.515198	3.83423	0.761125	0.756742	5599.21	0.651623	0.386267	43.69	1.21221	0.706041	136.142	0.700895	0.328481	12.9544
394	4	13.1	643708520	Hlac_1459 dihydroxyacetone kinase, L subunit	2	1.49559	0.415459	49.8515	1.20957	0.751882	359.767	1.71682	0.21888	11.6901	1.36535	0.536341	84.4714	1.30614	0.331849	7.01926	1.10094	0.553601	4.25114
395	4	19.89	643708415	Hlac_1351 alkyl hydroperoxide reductase/ Thiol specific antioxidant/ Mal allergen	2	1.08934	0.547935	3.54202	1.01985	0.951354	26.0807	0.947745	0.685626	3.54951	0.873166	0.64892	16.4693	1.13291	0.64322	12.5121	0.835637	0.322282	3.54289
397	4	57.41	643708666	Hlac_1599 Cupin 2 conserved barrel domain protein	2	1.5812	0.203941	6.89988	2.39894	0.0716059	3.51081	1.80222	0.176545	8.41776	2.69116	0.0633504	3.51083	0.703867	0.309325	10.5531	1.09538	0.525875	3.5104
406	4	10.99	643707357	Hlac_0294 putative signal transduction protein with CBS domains	2	1.05317	0.770853	5.75	1.36063	0.203196	3.64403	0.960771	0.958235	2297.84	1.20126	0.774251	540.646	0.823655	0.345757	4.42846	0.874676	0.824876	414.917
408	4	18.32	643709779	Hlac_2704 IMP cyclohydrolase	2	0.836608	0.834641	5062.86	1.66111	0.42661	165.636	0.985677	0.989479	65587.6	1.89209	0.479175	1976.09	0.529741	0.25223	29.2862	1.11583	0.676704	12.209
411	4	19.61	643709446	Hlac_2373 transcriptional regulator, AsnC family	3	1.44937	0.241465	6.55078	1.20675	0.616833	32.337	1.26196	0.771644	2656.91	1.04856	0.959543	12927.5	1.2778	0.301981	4.94951	0.854146	0.796501	424.829
412	4	11.26	643707974	Hlac_0909 hypothetical protein	2	0.731604	0.460792	33.4332	0.615468	0.133324	3.70901	0.674843	0.359708	23.7586	0.557468	0.111371	3.71475	1.26075	0.474831	15.1799	0.884729	0.445083	3.70036
414	4	22.73	643707876	Hlac_0811 phospholipase/Carboxylesterase	3	1.43542	0.594413	495.745	1.59555	0.431482	118.952	1.39663	0.300925	8.7626	1.51892	0.149581	3.56577	0.961448	0.785148	4.15171	0.918345	0.832659	55.8256
415	4	21.38	643708914	Hlac_1845 nucleoside diphosphate kinase	5	1.31047	0.769869	8832.01	1.17302	0.896564	235602	1.71334	0.325045	46.1571	1.48207	0.60648	1130.03	1.20517	0.595531	24.9261	1.25404	0.682004	194.622
416	4	24.39	643708033	Hlac_0967 methylglyoxal synthase	2	1.38526	0.188538	3.5376	1.67957	0.120406	3.52963	1.57283	0.248097	10.6267	1.8684	0.216465	16.6045	0.876508	0.411219	3.53415	1.08882	0.735887	11.6451
418	4	8.377	643709546	Hlac_2474 hypothetical protein	2	0.73888	0.313786	7.88718	0.845423	0.629758	25.6709	0.864675	0.407659	3.96112	0.973113	0.902721	9.47507	0.928199	0.621196	4.04987	1.12347	0.473632	3.902
426	3.89	19.69	643708678	Hlac_1612 glycine cleavage system H protein	3	0.992366	0.97574	12.8578	0.981154	0.936572	11.2274	0.776097	0.241831	3.6179	0.754542	0.219545	3.61639	1.0749	0.603993	3.59661	0.754224	0.447822	20.9014
429	3.82	10.78	643707217	Hlac_0154 amino acid-binding ACT domain protein	3	1.42803	0.220629	5.12901	0.545745	0.263901	29.5463	1.44329	0.168172	3.5291	0.535053	0.185897	10.8985	2.84337	0.0817392	5.55234	0.96745	0.797415	3.58364
433	3.66	7.309	643707621	Hlac_0556 dihydrodipicolinate synthetase	2	1.17932	0.449011	5.9552	0.852149	0.633802	22.9984	1.43858	0.275854	8.47948	1.02135	0.951116	32.735	1.47306	0.170669	3.86491	1.17219	0.355672	3.53205
437	3.5	21.24	643708327	Hlac_1263 Pyridoxal-5'-phosphate-dependent protein beta subunit	3	0.718358	0.441903	4.4657	0.632519	0.13577	2.25085	0.448335	0.134515	4.10727	0.376497	0.0100023	1.5274	1.20653	0.689035	5.73141	0.588317	0.042222	1.62341
440	3.39	11.61	643709419	Hlac_2346 phosphate uptake regulator, PhoU	4	0.505813	0.39617	499.089	0.470482	0.150349	10.03	0.525116	0.102935	3.79994	0.489834	0.300895	103.184	1.12744	0.759234	46.3423	1.00517	0.994033	1091.29
442	3.28	34.78	643709515	Hlac_2442 ribosomal protein L29	4	0.619863	0.222047	9.11443	0.810171	0.282678	3.56943	0.803578	0.276849	3.63546	1.03071	0.893774	9.79501	0.81569	0.542753	19.3322	1.24497	0.319344	4.60352
450	2.92	4.625	643708533	Hlac_1472 aspartyl-tRNA(Asn) amidotransferase, B subunit	2	1.05514	0.850212	17.1995	0.746419	0.635111	316.538	1.0645	0.882658	70.8035	0.735982	0.534536	76.8867	1.4719	0.669824	5460.94	0.969208	0.826116	4.13109
452	2.9	8.01	643709691	Hlac_2619 argininosuccinate synthase	3	0.793559	0.395063	8.16575	0.765005	0.22705	3.55417	0.645206	0.192011	5.65242	0.614277	0.35925	50.3591	1.10191	0.673963	8.96627	0.782254	0.56452	45.9138
455	2.77	14.09	643707424	Hlac_0359 ribonuclease II	4	0.720328	0.48038	50.3439	0.814623	0.623617	48.45	0.873896	0.771986	97.088	0.970858	0.947362	93.175	0.938009	0.644405	3.67332	1.16499	0.38901	3.89317
457	2.73	29.66	643707338	Hlac_0275 ATP synthase H subunit	2	0.689398	0.439634	5.32642	0.625691	0.215796	3.09221	0.776004	0.681619	9.94875	0.697051	0.457081	5.46591	1.17161	0.769666	7.65899	1.08144	0.694955	2.10379
463	2.62	12.68	643707570	Hlac_0505 phosphate ABC transporter, ATPase subunit	3	1.36505	0.423762	22.3008	0.842106	0.816653	1588.98	1.42897	0.173843	3.56169	0.864059	0.766287	124.938	1.71454	0.35465	71.3121	1.0034	0.989275	12.9804
466	2.54	7.299	643707992	Hlac_0926 FAD dependent oxidoreductase	2	0.954382	0.830156	8.76439	1.07088	0.724855	6.59557	0.863558	0.49153	6.14078	0.953641	0.821401	8.11063	0.946475	0.696708	3.87455	0.869632	0.732923	53.4865
473	2.4	3.607	643709665	Hlac_2593 GMP synthase, large subunit	1	0.879297	0.5577	7.10777	0.811182	0.286779	3.61805	0.833669	0.439138	6.73248	0.758285	0.554616	65.1904	1.15171	0.573196	9.61566	0.911268	0.811491	47.9361
474	2.38	20.62	643708945	Hlac_1875 Chorismate mutase	2	0.716431	0.410199	24.1283	0.835215	0.572193	17.7439	0.620665	0.210817	8.03329	0.714463	0.325825	11.0204	0.908892	0.515948	3.58292	0.839248	0.745834	195.939
478	2.31	11.42	643706851	Hlac_3044 Mur ligase family CapB protein	3	0.822489	0.29983	3.54068	0.662059	0.232772	7.43449	0.820804	0.296712	3.533	0.65027	0.286331	14.0118	1.32106	0.355065	9.08747	0.95819	0.741613	3.53525
484	2.25	10.98	643708548	Hlac_1486 protein of unknown function DUF75	1	1.10993	0.639742	2.27435	0.783288	0.702559	10.8647	1.57583	0.236815	3.22722	1.05921	0.926985	10.9232	1.49697	0.400255	5.14389	1.37088	0.182147	1.96465
487	2.22	7.273	643709084	Hlac_2013 hypothetical protein	1	0.72089	0.201794	3.91212	0.530776	0.315348	77.3423	0.877512	0.554584	7.18837	0.633456	0.526131	543.493	1.44598	0.474418	75.4566	1.16772	0.495655	6.98235
490	2.2	8.197	643707104	Hlac_0045 hypothetical protein	1	1.20165	0.493779	9.86375	0.916009	0.836908	70.4901	1.3279	0.322126	7.36477	0.994961	0.98969	52.6203	1.39498	0.276863	7.13412	1.06067	0.700925	4.36689
504	2.06	7.184	643709119	Hlac_2048 Polyprenyl synthetase	2	0.781338	0.252506	3.71773	1.23478	0.613332	47.252	1.91296	0.566325	26018.9	3.05056	0.278204	749.765	0.674339	0.388844	33.2827	2.29716	0.499892	38701.8
526	2.03	7.609	643707893	Hlac_0827 Ribosomal protein L31e	1	0.794072	0.26898	3.73294	0.520355	0.203664	15.6393	0.961457	0.902822	25.6944	0.617164	0.131018	3.59715	1.61997	0.325169	31.0258	1.16216	0.592869	13.0292
544	2.02	3.62	643706797	Hlac_2987 transcriptional activator, TenA family	1	1.20034	0.411926	5.77199	0.811855	0.282627	3.524	0.963714	0.838571	6.12361	0.639871	0.139177	3.52679	1.57125	0.176049	5.10127	0.769816	0.23075	3.52715
546	2.02	7.24	643707892	Hlac_0826 translation initiation factor eIF-6	1	0.530519	0.0986748	3.52013	0.664424	0.560064	534.075	0.604813	0.22429	10.4746	0.728655	0.394571	17.6401	0.866414	0.786027	184.015	1.08971	0.803665	30.7676
547	2.02	9.211	643708337	Hlac_1273 tryptophan synthase, alpha subunit	1	0.510641	0.355265	206.583	0.671748	0.166914	3.88329	0.529224	0.251011	28.9082	0.693847	0.709258	12732	0.808102	0.737138	482.828	0.994577	0.994918	5737.7
550	2.01	6.202	643707766	Hlac_0700 phosphoribosylaminoimidazole carboxylase, ATPase subunit	1	0.905061	0.502296	3.58459	0.996764	0.998312	5439401	1.19093	0.800269	937.055	1.15632	0.945105	1869575936	0.963873	0.980084	3079101	1.25908	0.720074	503.979
578	2.01	7.93	643706796	Hlac_2986 transcriptional activator, TenA family	1	1.05474	0.883657	39.0162	1.32465	0.58982	116.166	0.659777	0.334527	21.4098	0.817898	0.419412	7.22402	0.841254	0.338883	3.6464	0.610302	0.52367	861.831
716	1.71	2.108	643708495	Hlac_1434 GHMP kinase	1	1.27606	0.528453	29.5902	0.949228	0.786698	6.69592	1.85993	0.102001	3.57584	1.35797	0.200687	3.55335	1.43165	0.200481	4.41593	1.39635	0.346366	13.0178
834	17.11	16.59	643708787	Hlac_1720 carbamoyl-phosphate synthase, large subunit	12	0.573384	0.315609	3.84601	0.804291	0.360975	1.79797	0.551785	0.00431343	1.32728	0.785913	0.496614	2.44818	0.74021	0.433455	2.61169	0.925781	0.878877	3.73722

## Sheet: Table S4
Table S4 iTRAQ ratios of the first labelling experiment for Hrr. lacusprofundi supernatant proteins between stationary phase cultures from media lacking or containing ammonium (119:115, 121:115, 119:116, 121:116)
The ratio for first and second biological replicates for stationary phase cultures from medium containing ammonium (116:115) and stationary phase cultures from medium lacking ammonium (121:119) were also included
N	Unused	%Cov(95)	Accession	Name	Peptides(95%)	119:115	PVal 119:115	EF 119:115	121:115	PVal 121:115	EF 121:115	119:116	PVal 119:116	EF 119:116	121:116	PVal 121:116	EF 121:116	116:115	PVal 116:115	EF 116:115	121:119	PVal 121:119	EF 121:119
1	73.99	83.63	643708649	Hlac_1583 hypothetical protein	280	7.91744	5.55856e-09	1.56267	8.26684	1.02944e-08	1.60485	5.51656	3.32093e-10	1.36663	5.86493	5.06442e-10	1.39305	1.55905	0.000390838	1.24345	1.06216	0.380768	1.15067
2	58.55	65.72	643707130	Hlac_0069 extracellular solute-binding protein family 5	78	0.558837	0.0154491	1.52996	0.628197	0.0421881	1.55614	0.682738	0.0420455	1.43715	0.767746	0.0110282	1.1953	0.807478	0.23226	1.48265	1.11513	0.355761	1.30546
3	58.26	70.57	643708256	Hlac_1191 periplasmic solute binding protein	133	1.77837	4.23238e-05	1.22901	2.93736	2.34633e-05	1.43865	1.00127	0.977741	1.10073	1.65701	2.06054e-05	1.18327	1.75071	6.96874e-05	1.23517	1.64293	2.52255e-05	1.18388
4	52.57	33.86	643706786	Hlac_2976 hypothetical protein	138	0.397997	0.0243217	2.1255	0.546317	0.0800527	2.02014	0.510333	0.0598489	2.03606	0.700444	0.230552	1.92133	0.769248	0.0304671	1.25592	1.36315	0.069633	1.41033
5	49.36	69.26	643707956	Hlac_0891 pyruvate flavodoxin/ferredoxin oxidoreductase domain protein	45	1.61188	0.00229708	1.31715	1.83785	0.00265588	1.43081	1.5377	3.29921e-07	1.10774	1.76485	6.38554e-05	1.2424	1.03631	0.76744	1.28882	1.14352	0.126173	1.19349
6	44.03	60.83	643709128	Hlac_2057 molybdate transport protein	200	1.58449	0.00138114	1.22278	1.70252	0.000890243	1.23829	2.0265	0.000792515	1.31985	2.1755	0.00187883	1.43438	0.768096	0.0142753	1.20827	1.06723	0.517567	1.26071
7	42.86	64.25	643709447	Hlac_2374 glutamine synthetase, type I	101	3.33891	1.69145e-10	1.20792	3.99048	2.4026e-08	1.35111	3.60453	6.01401e-10	1.24361	4.31473	3.71423e-08	1.38768	0.911864	0.226285	1.16773	1.19951	0.0261736	1.1707
8	40.14	86.21	643708756	Hlac_1687 Rhodanese domain protein	71	0.464004	0.00234759	1.54588	0.408295	0.00918605	1.87684	0.480143	0.00420931	1.57449	0.44037	0.0277012	2.0414	0.981634	0.842667	1.22035	0.727316	0.126743	1.52623
9	39.33	76.18	643708114	Hlac_1046 Luciferase-like monooxygenase	70	0.273872	2.05841e-05	1.57298	0.212836	0.000130937	1.90922	0.260338	2.83607e-05	1.62388	0.203304	0.000147655	1.96223	1.06654	0.195565	1.10665	0.691996	0.0400176	1.4176
10	36.56	50.96	643707307	Hlac_0244 extracellular solute-binding protein family 5	57	0.83676	0.550306	14.2094	0.900166	0.497786	3.77011	0.95255	0.853559	13.9805	1.02313	0.863041	3.77976	0.867691	0.403552	3.76429	1.06847	0.718261	5.90368
11	33.86	46.79	643707219	Hlac_0156 translation elongation factor EF-1, subunit alpha	42	0.424107	0.000155976	1.3664	0.405296	0.000126652	1.37667	0.373291	0.000423613	1.50907	0.356252	0.000491237	1.55296	1.1368	0.090408	1.16525	0.956401	0.805383	1.48789
12	30.69	34.47	643707929	Hlac_0864 nitrite and sulphite reductase 4Fe-4S region	24	0.613146	0.00616462	1.3792	0.518994	0.00860247	1.5774	0.660914	0.00830054	1.33114	0.57236	0.0254206	1.61063	0.918082	0.451436	1.27032	0.837889	0.271589	1.39714
13	28.53	59.82	643709714	Hlac_2642 O-acetylhomoserine/O-acetylserine sulfhydrylase	49	0.347271	0.00651741	1.88637	0.310265	0.0013549	1.66448	0.336415	0.010813	2.07927	0.298433	0.00240407	1.80296	1.0487	0.517222	1.18432	0.861434	0.26885	1.34932
14	27.31	50.95	643709403	Hlac_2330 isocitrate dehydrogenase, NADP-dependent	20	1.26928	0.00724775	1.17465	1.23924	0.0251169	1.20052	1.42405	0.0432332	1.40619	1.40129	0.0177091	1.3069	0.874171	0.311332	1.31947	0.971369	0.701839	1.17518
15	26.16	49.25	643709797	Hlac_2722 D-3-phosphoglycerate dehydrogenase	17	0.677865	0.029871	1.40685	0.561223	0.00106444	1.31768	0.575507	0.00407931	1.38683	0.473994	0.000169465	1.3162	1.17257	0.0643589	1.18636	0.820894	0.0150135	1.16059
16	25.96	56.8	643706948	Hlac_3146 hypothetical protein	57	4.46282	5.23799e-05	1.6421	4.71854	0.000250026	1.86781	4.94168	8.82005e-05	1.75829	5.25089	0.000497221	2.07771	0.875611	0.343237	1.34644	1.0629	0.619752	1.30397
17	25.8	51.15	643708955	Hlac_1884 ATP-grasp protein-like protein	20	0.354247	0.00733602	1.97676	0.35511	0.0103274	2.06497	0.32154	0.0102617	2.21153	0.322357	0.0140245	2.32205	1.14629	0.223722	1.26662	0.980213	0.789484	1.17864
18	24.34	27.87	643708591	Hlac_1525 malate dehydrogenase	15	1.35967	0.0508177	1.36169	1.72385	0.00921941	1.43586	1.44347	0.0414717	1.41671	1.82762	0.010646	1.51134	0.923596	0.670818	1.52788	1.26543	0.00324336	1.13562
19	22.46	56.66	643708172	Hlac_1106 phosphoadenosine phosphosulfate reductase	28	0.413933	0.0283184	2.14152	0.362508	0.0320584	2.46714	0.356999	0.0221242	2.31423	0.311969	0.0292218	2.75483	1.20444	0.0478965	1.2018	0.733188	0.209964	1.69049
20	22.14	24.51	643707159	Hlac_0098 aconitate hydratase	12	0.87833	0.312458	1.33365	0.844189	0.160122	1.29513	0.700153	0.0373848	1.38759	0.674941	0.029513	1.40293	1.22575	0.253274	1.48321	0.956138	0.631157	1.24243
21	22.02	24.21	643708214	Hlac_1149 Extracellular ligand-binding receptor	37	0.889538	0.28258	1.32993	1.00039	0.996362	1.28121	1.248	0.106131	1.36081	1.40245	0.0220635	1.27871	0.702828	0.0195129	1.27746	1.11631	0.320853	1.34325
22	21.75	33.52	643707442	Hlac_0378 phosphate/phosphonate ABC transporter periplasmic substrate-binding protein	23	0.74848	0.0686016	1.38401	0.863724	0.226399	1.32941	0.853876	0.128679	1.25802	0.984268	0.859582	1.26287	0.864941	0.252721	1.3521	1.14407	0.287282	1.35614
23	21.65	31.41	643707215	Hlac_0152 translation elongation factor aEF-2	19	0.665775	0.484891	3.68698	0.651957	0.585436	5.86946	0.575193	0.0451517	1.71149	0.522012	0.223194	3.15923	1.23727	0.547644	2.21908	0.886362	0.789937	2.80306
24	21.34	39.02	643709658	Hlac_2586 TRAP transporter solute receptor, TAXI family	32	0.471804	0.00425594	1.53316	0.48457	0.00454499	1.51803	0.615462	0.0246691	1.49586	0.632574	0.0271815	1.47577	0.757143	0.00463978	1.1746	1.00584	0.944668	1.21088
25	21.18	40.43	643709358	Hlac_2285 Acetamidase/Formamidase	19	1.92542	0.00297187	1.44441	1.73484	0.0120973	1.48881	2.64639	0.000444432	1.50557	2.40682	0.00100568	1.51575	0.720605	0.0391979	1.35994	0.900921	0.27526	1.22528
26	20.78	39.24	643707345	Hlac_0282 H+transporting two-sector ATPase alpha/beta subunit central region	17	0.711721	0.0506082	1.40698	0.661296	0.356228	2.84757	0.731902	0.0367864	1.32817	0.657433	0.25727	2.32462	0.963004	0.691768	1.25941	0.88214	0.693749	2.1653
27	20.26	78.18	643709705	Hlac_2633 hypothetical protein	16	1.40022	0.12437	1.58607	1.6498	0.00120024	1.23729	1.02231	0.842474	1.29724	1.20506	0.22765	1.40453	1.34953	0.0323622	1.303	1.16863	0.523814	1.75681
28	20.04	72.22	643708241	Hlac_1176 Carboxymuconolactone decarboxylase	23	0.300418	0.0324965	2.86892	0.272047	0.00407649	1.95091	0.279065	0.00868752	2.19406	0.251922	0.00983269	2.3997	1.07026	0.84656	2.35526	0.89637	0.634184	1.74292
29	19.62	49.17	643707276	Hlac_0213 HpcH/HpaI aldolase	23	1.38544	0.0126478	1.26083	1.41913	0.0192732	1.31488	1.20627	0.164372	1.33055	1.2417	0.0651483	1.26403	1.13659	0.0787678	1.15863	1.02142	0.856317	1.30585
30	18.97	28.55	643707994	Hlac_0928 pyruvate flavodoxin/ferredoxin oxidoreductase domain protein	14	0.811041	0.350899	1.64153	0.748231	0.144103	1.51764	0.6994	0.0385581	1.39466	0.651931	0.0314816	1.45842	1.13491	0.52544	1.56509	0.922051	0.648912	1.49726
31	18.71	25.73	643707453	Hlac_0389 hypothetical protein	16	2.95245	0.00170909	1.68231	2.99614	0.00728212	2.00225	1.99813	0.00225627	1.41861	2.06771	0.00619511	1.56026	1.47961	0.0350644	1.42676	1.03408	0.863017	1.557
32	18.58	50.66	643707417	Hlac_0353 branched-chain amino acid aminotransferase	19	1.54625	0.0342537	1.47395	1.14521	0.544025	1.70886	1.60265	0.00528826	1.29362	1.19645	0.456393	1.77093	0.956859	0.705944	1.32807	0.749952	0.176971	1.60142
33	18.53	25.52	643708682	Hlac_1616 nucleic acid binding OB-fold tRNA/helicase-type	12	1.05947	0.923996	454.355	1.00101	0.997721	35.4908	1.17327	0.856119	6837.03	1.10652	0.87155	537.709	0.891072	0.686302	15.3203	0.92903	0.778997	13.2664
34	18.3	44.34	643708749	Hlac_1680 Luciferase-like monooxygenase	10	0.822612	0.634543	2.69849	0.695932	0.480328	3.39657	0.711267	0.513841	3.48094	0.639676	0.488315	4.64783	1.15048	0.352041	1.42099	0.795721	0.300367	1.6632
35	18.16	34.5	643708455	Hlac_1394 S-adenosylmethionine synthetase (MAT)	12	0.924015	0.357629	1.20528	1.06221	0.491948	1.21318	0.880609	0.328865	1.32576	1.00894	0.939134	1.29766	1.0318	0.834422	1.39692	1.14158	0.279755	1.30132
36	17.63	23.8	643709734	Hlac_2662 thermosome	14	0.572968	0.0285011	1.58589	0.557188	0.0163697	1.50334	0.471985	0.0107664	1.58799	0.457626	0.00403889	1.44136	1.20654	0.0896493	1.26335	0.960887	0.728454	1.34632
37	17.42	30.99	643709727	Hlac_2655 phosphoglucomutase/phosphomannomutase alpha/beta/alpha domain I	9	1.2386	0.341538	1.82915	1.39866	0.274011	2.22427	1.14315	0.195548	1.29239	1.30639	0.169042	1.60237	1.07557	0.596526	1.48104	1.1365	0.469266	1.63687
38	17.27	43.72	643708697	Hlac_1631 electron transport protein SCO1/SenC	21	2.72865	0.00319195	1.55327	2.43834	0.0157156	1.84736	2.16816	0.0036767	1.42301	1.96858	0.0282496	1.74934	1.24403	0.0624562	1.26684	0.927155	0.742871	1.81692
39	17.14	28.57	643708963	Hlac_1892 Tubulin/FtsZ GTPase	14	0.683119	0.199056	1.90813	0.85357	0.434479	1.58834	0.79794	0.31182	1.6491	0.989748	0.941321	1.38896	0.85521	0.319916	1.42335	1.23259	0.140818	1.35219
40	17.11	16.59	643708787	Hlac_1720 carbamoyl-phosphate synthase, large subunit	12	0.867485	0.728049	2.88028	0.832056	0.141807	1.32238	0.848751	0.5487	2.00548	0.808851	0.41499	1.91209	1.00382	0.981606	1.54006	0.925781	0.878877	3.73722
41	16.99	29.12	643707315	Hlac_0252 extracellular solute-binding protein family 5	21	0.688779	0.048736	1.44798	0.752584	0.00916237	1.20754	0.847819	0.212943	1.32968	0.920226	0.643115	1.50107	0.800701	0.265283	1.54368	1.08118	0.526132	1.31885
42	16.77	41.99	643709279	Hlac_2207 succinyl-CoA synthetase, beta subunit	13	1.59012	0.0200864	1.41069	1.91406	0.0310634	1.738	1.42215	0.0689643	1.48563	1.72975	0.00201728	1.23683	1.10186	0.549605	1.51075	1.20485	0.330504	1.59591
43	16.73	33.03	643709177	Hlac_2107 Cobalamin-independent synthase MetE domain protein	19	0.315635	0.0111025	2.18058	0.341889	0.0255868	2.4352	0.294014	0.0134725	2.37694	0.326041	0.0303734	2.64497	1.09869	0.196039	1.17157	0.901055	0.206535	1.19728
44	16.71	34.15	643708387	Hlac_1323 adenylosuccinate synthetase	9	1.90609	0.008723	1.51105	2.05687	0.0068639	1.5491	1.64679	0.000913444	1.22304	1.78371	0.00103588	1.2703	1.14578	0.400946	1.44552	1.07616	0.27182	1.16004
45	16.66	41.72	643709522	Hlac_2449 ribosomal protein L3	9	0.984189	0.767754	1.12286	0.881722	0.116138	1.17639	1.0925	0.438406	1.27401	0.981257	0.772167	1.15065	0.885953	0.158896	1.19286	0.89146	0.247561	1.23009
46	16.46	21.85	643709544	Hlac_2472 hypothetical protein	13	0.834283	0.099229	1.25546	0.870714	0.192826	1.25983	1.11594	0.160435	1.1825	1.16481	0.0999179	1.21173	0.737621	0.00451695	1.18394	1.03654	0.640727	1.19575
47	16.29	45.64	643708341	Hlac_1277 3-dehydroquinate synthase	11	0.514552	0.00178739	1.28349	0.439464	0.0259136	1.93564	0.554612	0.0131013	1.46895	0.479865	0.074207	2.33644	0.916311	0.408859	1.30114	0.845577	0.495061	1.86079
48	15.89	26.05	643707672	Hlac_0606 band 7 protein	11	0.357497	0.00989242	1.92342	0.356384	0.00520003	1.75226	0.450641	0.0391561	2.09305	0.445863	0.0277955	1.96705	0.802975	0.128829	1.36399	0.992898	0.950457	1.32386
49	15.87	30.22	643707867	Hlac_0802 Glu/Leu/Phe/Val dehydrogenase	14	1.13988	0.175889	1.23222	1.0282	0.820482	1.33252	1.31472	0.0125302	1.20956	1.18905	0.17641	1.3186	0.854294	0.101132	1.22036	0.896708	0.327635	1.28452
50	15.86	44.66	643708217	Hlac_1152 Aldehyde Dehydrogenase	16	0.954328	0.813254	1.58947	0.862014	0.303472	1.38112	1.2638	0.299118	1.65554	1.14343	0.425331	1.46751	0.745612	0.0550879	1.35304	0.893208	0.361502	1.32291
52	15.25	20.39	643709475	Hlac_2402 PBS lyase HEAT domain protein repeat-containing protein	10	0.703736	0.0485842	1.41591	0.837968	0.30931	1.52467	0.876792	0.333645	1.39411	1.04664	0.708383	1.37019	0.791929	0.102491	1.35923	1.17856	0.46508	1.76011
53	15.14	41.83	643709402	Hlac_2329 TRAP transporter solute receptor, TAXI family	25	0.844	0.265575	1.61105	0.996385	0.97715	1.61951	1.07236	0.639862	1.7344	1.26578	0.170267	1.61998	0.775891	0.151281	1.61782	1.1719	0.355296	1.77228
54	15.07	47.92	643709519	Hlac_2446 ribosomal protein L2	9	0.912661	0.455369	1.32352	0.957318	0.682397	1.28195	0.963857	0.850084	1.57852	1.00181	0.991485	1.49044	0.939355	0.562098	1.28346	1.04171	0.796268	1.44844
55	14.81	44.87	643709219	Hlac_2149 ABC-type nitrate/sulfonate/bicarbonate transport systems protein	16	0.504566	0.0628264	2.12172	0.529817	0.0115385	1.43941	0.608569	0.0273324	1.47907	0.637441	0.0121878	1.30125	0.818286	0.190504	1.46028	1.03964	0.778804	1.49581
56	14.35	30.84	643709105	Hlac_2034 glycine hydroxymethyltransferase	15	1.08157	0.499199	1.5104	1.09727	0.822771	4.79893	1.29522	0.424259	3.05805	1.328	0.397474	3.13709	0.819877	0.397708	2.22757	1.02859	0.947156	5.05842
57	14.31	17.84	643708615	Hlac_1548 catalase/peroxidase HPI	8	0.428042	0.00966723	1.57889	0.404593	0.080315	3.02543	0.383671	0.01608	1.85793	0.369078	0.0841548	3.47362	1.10845	0.259353	1.26629	0.916277	0.807061	2.83956
58	14.23	39.62	643709608	Hlac_2535 ribosomal protein L1	14	0.974938	0.95994	3.7372	1.19008	0.702152	3.23964	0.971453	0.945843	3.04109	1.17506	0.672261	2.67178	1.02418	0.762265	1.22732	1.18738	0.207882	1.37404
59	14.07	53.33	643709510	Hlac_2437 Ribosomal protein S4E, central domain protein	9	0.980462	0.9105	1.67194	1.15629	0.632735	2.39075	0.936943	0.512364	1.32266	1.10794	0.614536	1.79026	1.03522	0.732681	1.34148	1.16859	0.389275	1.63832
60	14.01	29.53	643708752	Hlac_1683 peptidase M50	10	1.03387	0.886638	10.4993	1.19538	0.466661	7.70396	0.996029	0.974477	3.52652	1.15201	0.388946	3.52259	1.02449	0.874113	4.63854	1.14829	0.396405	3.5302
61	13.96	23.06	643708949	Hlac_1879 hypothetical protein	7	2.00784	0.102612	2.50312	2.37701	0.00195848	1.39545	1.6849	0.195568	2.54223	1.98008	0.00655649	1.44098	1.17341	0.526219	1.89691	1.14452	0.68381	2.35133
62	13.82	23.59	643708304	Hlac_1240 glycine cleavage system T protein	9	1.29064	0.121633	1.52569	1.26932	0.163417	1.60829	2.00076	0.0250701	1.61868	1.97274	0.0182156	1.49193	0.635188	0.0332901	1.44123	0.976737	0.914427	2.30219
63	13.76	42.53	643708812	Hlac_1745 aspartate-semialdehyde dehydrogenase	15	1.17654	0.419885	2.00285	1.24518	0.158402	1.53445	1.28637	0.230711	1.88957	1.35585	0.28935	2.50181	0.901283	0.754986	3.49517	1.04892	0.736235	1.70143
64	13.56	10.79	643707658	Hlac_0592 phosphoenolpyruvate synthase	8	0.305747	0.0107803	1.94083	0.302842	0.020409	2.32432	0.444362	0.115313	3.23447	0.436141	0.179797	4.55107	0.690027	0.176935	1.95705	0.985228	0.958877	2.33018
65	13.55	31.11	643709118	Hlac_2047 beta-lactamase domain protein	9	0.910293	0.601354	1.93074	1.02889	0.911255	2.64511	0.963463	0.948423	8.96066	1.10143	0.870411	9.47981	0.906495	0.807571	4.5871	1.12259	0.603352	2.25751
66	13.48	41.28	643709383	Hlac_2310 menaquinol--cytochrome-c reductase	13	2.10976	0.0751701	2.42794	2.37201	0.0524191	2.4122	2.20222	0.0131915	1.60808	2.4497	0.0329698	2.13603	0.964059	0.802033	1.53027	1.11882	0.660226	2.0856
67	13.41	18.31	643707646	Hlac_0581 peptidase S9 prolyl oligopeptidase active site domain protein	9	1.62068	0.385672	70.0878	1.38781	0.187039	3.52498	1.68948	0.296379	28.4318	1.44069	0.16903	3.53088	0.94994	0.695759	3.52488	0.844335	0.611973	21.7427
68	13.4	46.61	643709738	Hlac_2665 hypothetical protein	7	0.400174	0.0902767	3.25805	0.345062	0.065582	3.29255	0.453446	0.190544	4.45206	0.389975	0.133881	4.34011	0.883621	0.448471	1.57255	0.859726	0.450121	1.74237
70	13.1	29.96	643708029	Hlac_0963 20S proteasome A and B subunits	9	1.00997	0.919869	1.29317	1.2452	0.0374604	1.21968	1.02416	0.935246	2.15173	1.26111	0.457101	2.18843	0.966536	0.89298	1.93351	1.22248	0.059353	1.23809
71	13.04	6.407	643708565	Hlac_1503 glycoside hydrolase 15-related	6	1.08099	0.901193	10.8761	1.05095	0.947639	17.8776	1.05049	0.913198	5.58514	1.05366	0.934367	11.2233	1.07483	0.701857	2.01969	1.00259	0.994055	3.7559
72	13.03	27.1	643709654	Hlac_2582 short-chain dehydrogenase/reductase SDR	10	1.17565	0.381143	1.86815	1.26054	0.188971	1.66223	1.05087	0.607927	1.42504	1.12462	0.290303	1.42579	1.10137	0.631673	2.0992	1.06252	0.539402	1.42698
73	12.89	23.09	643709271	Hlac_2199 aminotransferase class-III	8	1.34197	0.428016	2.52616	1.27886	0.553771	2.88012	1.164	0.39316	1.55413	1.13793	0.570342	1.78767	1.1433	0.604002	1.93725	0.972438	0.891778	1.70804
75	12.49	34.1	643708003	Hlac_0937 FAD-dependent pyridine nucleotide-disulphide oxidoreductase	9	0.639612	0.0975296	1.77875	0.592532	0.0192599	1.46708	0.551606	0.148026	2.51646	0.510164	0.034204	1.80643	1.13874	0.586352	1.84111	0.917349	0.65791	1.6512
76	12.36	36.68	643708257	Hlac_1192 ABC transporter related	12	0.305314	0.00738531	1.92721	0.309846	0.00733354	1.90911	0.361427	0.0136455	1.95798	0.366875	0.0104946	1.84611	0.833557	0.125375	1.2988	1.00805	0.931702	1.27636
78	12.21	25.65	643708274	Hlac_1209 inosine-5'-monophosphate dehydrogenase	7	0.455795	0.0509125	2.2111	0.380162	0.0192478	1.79655	0.368189	0.04834	2.66769	0.305074	0.00527395	1.45131	1.22723	0.136791	1.4396	0.845952	0.642494	3.77992
79	12.15	26.3	643707898	Hlac_0832 aminotransferase class I and II	12	1.32534	0.157004	1.61163	1.52377	0.0480275	1.51326	1.31253	0.172812	1.62529	1.50641	0.0808649	1.65335	0.994614	0.95538	1.32693	1.14014	0.207478	1.29758
80	12.12	25.59	643709277	Hlac_2205 fumarate lyase	9	1.27195	0.435915	2.91944	1.25838	0.591448	4.76961	1.64894	0.0325607	1.48902	1.63909	0.0997693	2.06929	0.767815	0.335652	2.4705	0.987875	0.928059	1.67299
81	12.09	17.87	643707493	Hlac_0428 FAD dependent oxidoreductase	6	0.90002	0.380285	1.32519	0.81264	0.0937468	1.29461	0.805393	0.08628	1.29835	0.74021	0.255072	1.82548	1.08983	0.638966	1.55772	0.899778	0.579922	1.58255
82	12.06	44.35	643709521	Hlac_2448 ribosomal protein L4/L1e	12	0.879878	0.368884	1.42066	0.899423	0.814485	3.23597	0.899501	0.478087	1.45665	0.915899	0.817758	2.69437	0.964281	0.727825	1.31053	1.02975	0.952264	3.58725
83	12.03	35.93	643709532	Hlac_2458 Inositol phosphatase/fructose-16-bisphosphatase	8	1.59827	0.107595	2.05739	1.90928	0.026057	1.58125	1.37917	0.536327	6.4827	1.65071	0.310841	4.97018	1.10117	0.830836	5.52069	1.18182	0.186389	1.43797
84	12.01	53.94	643709500	Hlac_2427 ribosomal protein L15	9	0.956846	0.796097	1.90489	0.789539	0.597269	5.12505	0.969704	0.863041	1.96803	0.823668	0.671673	5.4634	0.975695	0.826381	1.52908	0.78969	0.437338	2.87352
85	12	35.94	643707161	Hlac_0100 ribosomal protein S7	12	0.631459	0.0710138	1.70374	0.748734	0.0350673	1.28542	0.648392	0.104521	1.81873	0.768264	0.0463222	1.29113	0.960137	0.636568	1.28025	1.18691	0.449971	1.87622
86	12	54.37	643708714	Hlac_1647 hypothetical protein	13	1.30742	0.16844	1.72422	1.4298	0.0795823	1.58733	1.08244	0.43242	1.41858	1.18273	0.175134	1.41903	1.19246	0.218231	1.53293	1.08468	0.422619	1.41873
87	12	43.05	643709290	Hlac_2218 Ferritin Dps family protein	12	1.15458	0.160261	1.27922	1.32317	0.0369784	1.28157	1.08259	0.378368	1.27752	1.24062	0.0693031	1.28053	1.05135	0.562791	1.27843	1.13876	0.194497	1.28188
88	11.98	29.59	643709030	Hlac_1959 NUDIX hydrolase	6	1.17219	0.426587	1.64685	1.35022	0.155597	1.61154	1.0851	0.410137	1.27984	1.2519	0.342631	1.78567	1.06398	0.761723	1.69948	1.14159	0.467184	1.58092
89	11.87	23.16	643707206	Hlac_0142 dihydrolipoamide dehydrogenase	6	1.24465	0.702654	8.48422	1.33335	0.713114	18.5963	1.79964	0.215761	4.11427	2.06286	0.188265	4.88001	0.676234	0.506456	8.14677	1.13246	0.588487	2.31238
90	11.86	28.8	643708141	Hlac_1075 NAD-dependent epimerase/dehydratase	11	1.51842	0.0899558	1.78399	1.43971	0.128561	1.86667	1.70549	0.0230672	1.42627	1.61896	0.0281397	1.42662	0.881704	0.44316	1.77077	0.942101	0.546888	1.42908
92	11.7	77.93	643707303	Hlac_0240 NADPH-dependent F420 reductase	12	0.286006	0.013819	2.29226	0.328932	0.0616845	3.31656	0.237592	0.0186871	2.83733	0.27659	0.0625273	4.0259	1.21251	0.250204	1.48898	1.08255	0.897133	4.94876
93	11.64	33.44	643707200	Hlac_0136 nucleic acid binding OB-fold tRNA/helicase-type	7	1.15275	0.659235	21.0254	1.30543	0.334209	7.10967	0.752277	0.213773	3.53352	0.849865	0.427354	5.16501	1.50294	0.388323	37.2598	1.12073	0.457689	3.55176
94	11.41	15.33	643707740	Hlac_0674 extracellular solute-binding protein family 5	10	1.20495	0.356205	4.40874	1.11401	0.742212	24.5491	1.49443	0.203156	5.40106	1.38998	0.187301	3.55285	0.793836	0.52426	23.7148	0.921281	0.653644	5.59608
95	11.36	37.25	643709504	Hlac_2431 Ribosomal protein L19e	9	0.82857	0.476955	1.94646	0.994237	0.980606	1.85966	0.980476	0.920426	1.6731	1.17659	0.314309	1.48088	0.836852	0.229657	1.41782	1.19048	0.131836	1.29197
96	11.29	32.63	643707375	Hlac_0313 hypothetical protein	9	0.717691	0.0251659	1.3101	0.734522	0.0824242	1.44196	0.852895	0.336061	1.46895	0.874779	0.422469	1.48272	0.832661	0.0350967	1.17844	1.01713	0.869382	1.28692
97	11.21	19.29	643707344	Hlac_0281 ATP synthase, A subunit	10	0.561643	0.0249445	1.6213	0.570065	0.0228479	1.58602	0.563352	0.00962004	1.47895	0.568204	0.00481719	1.40187	0.993309	0.962764	1.37908	0.99535	0.949018	1.17692
98	11.01	9.253	643707977	Hlac_0912 ferredoxin-dependent glutamate synthase	11	1.16018	0.570011	1.94911	1.32875	0.125132	1.50355	1.47928	0.0829289	1.6041	1.68786	0.014966	1.4265	0.779253	0.11819	1.4175	1.1277	0.477628	1.53161
99	10.94	51.21	643708983	Hlac_1912 adenylate kinase	11	0.802991	0.536852	3.58772	0.804285	0.338285	2.11885	0.719755	0.477268	5.11294	0.70515	0.0616375	1.47926	1.11906	0.491411	1.78501	1.00366	0.992404	4.314
102	10.76	32.09	643709211	Hlac_2141 deoxyribose-phosphate aldolase	6	1.13527	0.746507	4.36257	1.14366	0.664456	3.1476	1.40118	0.258014	2.52776	1.40589	0.0519748	1.4161	0.804734	0.523342	3.38406	0.990399	0.976048	3.40462
103	10.72	26.68	643708676	Hlac_1610 glycine cleavage system P-protein	7	1.83071	0.115638	2.64105	1.81734	0.083628	2.21233	1.78486	0.0196447	1.42569	1.75575	0.022087	1.44205	1.02093	0.929198	2.42964	0.976865	0.870931	1.72838
104	10.7	36.78	643707441	Hlac_0377 ABC transporter related	7	0.711584	0.519912	6.63079	0.953391	0.938651	10.6203	0.834868	0.275847	1.68704	1.12919	0.522193	1.97324	0.838837	0.719171	6.21796	1.34164	0.115842	1.60401
105	10.67	42.33	643707684	Hlac_0618 ribosomal protein S3Ae	8	1.07117	0.628077	1.50201	1.02967	0.783915	1.36393	1.08706	0.42196	1.33149	1.043	0.674536	1.33512	0.970916	0.812694	1.43796	0.952267	0.537417	1.25125
106	10.67	40.96	643708806	Hlac_1739 Xylose isomerase domain protein TIM barrel	16	3.67841	0.127285	28.607	3.19037	0.140414	27.2486	2.28044	0.207566	34.5191	1.9767	0.243989	32.8174	1.63083	0.129922	3.61879	0.860044	0.391311	3.86624
107	10.63	13.46	643709263	Hlac_2193 Chlorite dismutase	5	0.917662	0.902334	1165.22	1.05014	0.956869	9521.99	0.676242	0.355041	22.2071	0.792279	0.665708	165.09	1.36085	0.497674	48.7329	1.16011	0.521452	7.52829
108	10.61	32.72	643708725	Hlac_1657 aspartyl-tRNA synthetase	6	0.700863	0.332495	2.44922	0.655922	0.201954	2.15474	0.580453	0.137753	2.26045	0.540449	0.0729101	2.02673	1.22509	0.0435986	1.21354	0.918917	0.750473	1.99171
109	10.54	42.94	643707366	Hlac_0304 Inorganic pyrophosphatase	7	1.59019	0.133474	1.98453	1.75937	0.125172	2.24954	1.66429	0.0562867	1.70108	1.82746	0.0848694	2.08418	0.922084	0.851441	3.08795	1.10699	0.387444	1.33804
110	10.52	44.13	643709725	Hlac_2653 proliferating cell nuclear antigen PcnA	5	0.40315	0.0545728	2.59251	0.45195	0.0595623	2.39538	0.36086	0.0270399	2.08804	0.404326	0.0286549	1.9624	1.10245	0.412801	1.50544	1.11248	0.367253	1.48722
111	10.37	35.84	643707935	Hlac_0870 isocitrate/isopropylmalate dehydrogenase	9	1.17901	0.389617	1.91597	1.11869	0.678371	2.73087	1.5073	0.230526	2.81865	1.42751	0.396559	4.18332	0.767076	0.17059	1.7219	0.943688	0.594367	1.48793
112	10.33	36.33	643709280	Hlac_2208 succinyl-CoA synthetase, alpha subunit	9	1.97748	0.00127599	1.26404	2.18368	0.0103971	1.61	1.54039	0.0044905	1.23122	1.70542	0.0029264	1.25703	1.26213	0.168467	1.46951	1.10032	0.459164	1.3831
113	10.3	80	643708911	Hlac_1842 ribosomal protein L7Ae/L30e/S12e/Gadd45	13	0.933418	0.521532	1.3538	1.10548	0.295614	1.28725	0.81571	0.506204	2.36526	0.968459	0.893664	2.01719	1.11689	0.621898	1.90036	1.17697	0.223055	1.40277
114	10.28	34.59	643709533	Hlac_2459 deoxyribose-phosphate aldolase/phospho-2-dehydro-3-deoxyheptonate aldolase	15	0.501628	0.0909556	2.44189	0.53384	0.015085	1.48663	0.399388	0.0413886	2.3402	0.420962	0.00712945	1.51915	1.25464	0.0564211	1.26925	1.05728	0.773991	1.75807
115	10.19	35.58	643707671	Hlac_0605 hypothetical protein	10	2.6755	0.020164	1.84155	3.09273	0.0706913	3.9165	2.12641	0.0597824	2.29676	2.47156	0.133428	4.88184	1.2407	0.130614	1.45206	1.1634	0.482946	2.14325
116	10.11	18.61	643707480	Hlac_0416 thermosome	6	0.460075	0.0806062	3.51037	0.699943	0.24408	6.22399	0.480335	0.085287	3.51028	0.731349	0.301148	7.64873	0.944146	0.664658	3.51029	1.5084	0.156867	3.71962
117	10.09	25.59	643708344	Hlac_1280 peptidase M32 carboxypeptidase Taq metallopeptidase	7	0.799232	0.299264	2.00215	1.18979	0.492103	2.45167	0.883228	0.843108	10.7867	1.28906	0.533535	4.32752	0.889431	0.821347	7.1242	1.47294	0.400283	4.81748
118	10.09	12.63	643709695	Hlac_2623 Rh family protein/ammonium transporter	7	10.5332	0.0741313	18.6092	12.6311	0.0964201	38.814	14.5165	0.0434776	11.9655	17.011	0.0615141	23.8714	0.646688	0.0683706	1.67758	1.2461	0.364412	2.25503
119	10.08	17.24	643707748	Hlac_0682 chaperone protein DnaK	11	0.760881	0.398945	2.23498	0.574041	0.115002	2.15367	0.722827	0.449102	2.93008	0.558677	0.176261	2.67834	1.03709	0.776276	1.3945	0.731069	0.191934	1.74115
121	10.05	16.61	643707772	Hlac_0706 NADH-ubiquinone oxidoreductase chain 49kDa	7	1.05074	0.87705	3.37249	1.19281	0.63666	3.9573	1.16952	0.591333	2.89813	1.33119	0.427002	3.47281	0.89296	0.302743	1.42495	1.13095	0.314544	1.48844
122	10.04	33.33	643709509	Hlac_2436 ribosomal protein L5	6	1.20159	0.369508	1.98955	1.24665	0.593934	4.52487	0.574734	0.167262	3.0662	0.60408	0.0301764	1.47043	1.9954	0.244372	6.18483	1.04963	0.822805	2.26714
123	10.03	49.57	643708890	Hlac_1820 ribosomal protein L15	6	0.74279	0.461851	4.1246	0.745149	0.371279	3.02545	0.880389	0.765488	4.98659	0.877323	0.671619	3.14382	0.838888	0.18876	1.47001	0.99849	0.993043	1.93597
124	10.01	27.96	643708589	Hlac_1523 TATA-box binding family protein	6	0.667584	0.249057	2.46342	0.692596	0.384912	3.16352	0.535183	0.119522	2.51112	0.548036	0.201349	3.23231	1.21735	0.367393	1.80591	0.978706	0.847923	1.38805
125	10.01	26.74	643709360	Hlac_2287 phosphoglucose isomerase (PGI)	6	1.99669	0.327701	143.958	1.56074	0.649443	10016.3	1.54354	0.310045	18.555	1.25323	0.755202	1196.65	1.29584	0.346903	7.35901	0.813711	0.643199	64.9506
126	10.01	37.45	643708182	Hlac_1117 Enoyl-CoA hydratase/isomerase	6	1.53928	0.038542	1.45542	1.37745	0.445504	4.31599	1.47276	0.0482671	1.46211	1.33315	0.463524	3.96012	1.02884	0.7769	1.45936	0.910695	0.819192	4.70343
127	10	59.32	643709511	Hlac_2438 ribosomal protein L24	5	0.900073	0.191369	1.20452	0.992962	0.920953	1.20393	0.965302	0.750365	1.33324	1.064	0.672423	1.45957	0.918481	0.379212	1.26997	1.09496	0.315163	1.24543
128	10	16.59	643707157	Hlac_0096 hypothetical protein	5	0.496307	0.0823146	2.32339	0.415363	0.0218569	1.95235	0.451516	0.115038	3.00167	0.368641	0.0028396	1.52833	1.09891	0.809337	2.76188	0.847756	0.688483	2.89523
129	10	58.76	643709506	Hlac_2433 ribosomal protein L6	8	0.800761	0.242856	1.79193	0.914952	0.38899	1.41962	0.720195	0.344953	3.1645	0.817945	0.366406	2.10989	1.0979	0.620992	2.00145	1.13376	0.382214	1.6261
130	10	44.95	643708115	Hlac_1047 NADPH-dependent FMN reductase	8	0.380904	0.310717	21.9076	0.381742	0.26732	15.2069	0.303351	0.198341	14.9761	0.304165	0.16542	10.9176	1.2467	0.273114	1.88491	0.997921	0.986007	1.57216
131	9.88	36.88	643708338	Hlac_1274 predicted phospho-2-dehydro-3-deoxyheptonate aldolase	7	0.37123	0.0557634	2.8191	0.403018	0.0639653	2.73737	0.362335	0.106171	4.10407	0.393012	0.135625	4.32949	1.03508	0.833616	1.61482	1.08542	0.744155	2.07273
132	9.81	12.5	643708566	Hlac_1504 alpha amylase catalytic region	5	1.53803	0.143761	3.51362	1.3866	0.187093	3.51455	1.42969	0.200925	4.40628	1.28818	0.273933	4.37875	1.05909	0.732946	5.13328	0.894864	0.463235	3.51535
135	9.7	24.63	643709242	Hlac_2172 20S proteasome A and B subunits	8	0.910267	0.630506	1.65185	0.993767	0.970868	1.56314	0.853316	0.159694	1.2909	0.931477	0.479797	1.28807	1.05065	0.762225	1.52724	1.08104	0.605975	1.47248
136	9.68	36	643708644	Hlac_1578 translation initiation factor eIF-5A	5	1.83106	0.210567	3.36137	1.68492	0.236694	3.08195	1.20415	0.428464	1.91041	1.08006	0.387185	1.27483	1.53412	0.322457	3.16562	0.896085	0.588203	1.78177
137	9.59	10.91	643707990	Hlac_0924 adenylosuccinate lyase	5	1.61907	0.00466078	1.2908	1.69582	0.0455781	1.67023	1.65994	0.0396086	1.60201	1.77088	0.011142	1.45422	0.947831	0.797581	1.66402	1.05902	0.719385	1.47359
138	9.51	47.46	643708002	Hlac_0936 Protein of unknown function DUF293	6	1.38639	0.0767898	1.51253	1.59823	0.0402274	1.51798	1.02635	0.862509	1.76861	1.18266	0.383527	1.9193	1.32897	0.169475	1.78663	1.14346	0.335071	1.58121
139	9.48	18.16	643709652	Hlac_2580 Mandelate racemase/muconate lactonizing protein	6	2.09026	0.227713	33.1642	2.08008	0.215391	26.4283	1.61386	0.258752	13.7022	1.60485	0.241094	10.9312	1.28782	0.238658	3.54204	0.985278	0.905176	3.51069
140	9.45	33.61	643707915	Hlac_0849 Shwachman-Bodian-Diamond syndrome protein	7	0.799859	0.767234	1655.16	0.520912	0.370957	235.35	1.15555	0.840188	1291.31	0.750167	0.611928	186.89	0.686187	0.178849	3.97822	0.609304	0.171374	5.67877
143	9.1	25.73	643707516	Hlac_0452 hypothetical protein	6	0.885647	0.436289	3.53028	0.979751	0.948604	24.8434	1.2807	0.401206	9.90485	1.42489	0.176706	3.60349	0.679304	0.333012	17.0024	1.10459	0.719171	14.5415
144	9.07	27.72	643707237	Hlac_0174 SufBD protein	6	0.894298	0.589072	2.12574	0.845901	0.673702	4.3716	0.785037	0.381898	2.55118	0.755805	0.295062	2.35631	1.12215	0.589833	2.18075	0.953222	0.871246	3.07315
145	8.82	31.63	643707733	Hlac_0667 dihydrodipicolinate synthase	8	0.300413	0.342413	66.1651	0.278815	0.336443	79.9505	0.286338	0.0974637	6.14404	0.269531	0.101782	7.04365	1.09585	0.883568	10.7575	0.928959	0.468506	1.42953
146	8.71	26.16	643707735	Hlac_0669 2,3,4,5-tetrahydropyridine-2-carboxylate N-succinyltransferase	5	1.09429	0.625184	1.97017	1.14969	0.37035	1.68824	1.31407	0.109931	1.53051	1.3774	0.143787	1.80012	0.821323	0.305926	1.86117	1.03965	0.872161	2.50388
147	8.64	31.03	643708392	Hlac_1328 peptidase M24	6	1.39775	0.220867	1.89921	1.63212	0.0981131	1.88299	1.22004	0.31842	1.62399	1.43587	0.0636987	1.48399	1.10698	0.744576	2.24362	1.16874	0.158065	1.28366
148	8.62	18.32	643708646	Hlac_1580 aminotransferase class I and II	4	0.792931	0.593426	4.88599	1.15415	0.5914	2.64961	0.929115	0.870705	5.56049	1.3541	0.214491	2.06817	0.843835	0.192605	1.45869	1.41973	0.601905	11.6728
150	8.39	31.88	643707617	Hlac_0552 deoxyribonuclease/rho motif-related TRAM	5	0.997226	0.975739	1.41671	1.04596	0.649433	1.44087	1.19789	0.172577	1.45189	1.2579	0.134577	1.49808	0.820347	0.134328	1.41686	1.04156	0.726508	1.54604
152	8.32	18.13	643709004	Hlac_1933 hypothetical protein	5	1.24126	0.272055	1.66923	1.49848	0.238085	2.40106	1.24717	0.350607	1.8913	1.51912	0.0498401	1.5182	0.9818	0.954912	2.59112	1.20805	0.226927	1.48719
153	8.29	8.079	643709719	Hlac_2647 protein of unknown function DUF1508	5	0.663459	0.168996	1.97283	0.58993	0.385795	4.50956	0.763974	0.111117	1.44282	0.667512	0.449386	3.81756	0.86137	0.472035	1.6858	0.85758	0.735063	3.23933
154	8.25	22.88	643708478	Hlac_1417 basic membrane lipoprotein	14	0.570069	0.119839	2.51482	0.862864	0.347384	1.68379	0.723928	0.0661569	1.45718	1.09886	0.388778	1.44982	0.77389	0.285681	2.14703	1.50474	0.0715982	1.64478
155	8.24	7.32	643708105	Hlac_1038 Sigma 54 interacting domain protein	4	1.22956	0.365279	1.75466	1.09132	0.586704	1.50822	1.16554	0.34775	1.49196	1.02721	0.874761	1.55843	1.04806	0.593784	1.25252	0.88077	0.649557	2.05181
157	8.23	12.75	643709371	Hlac_2298 protein of unknown function DUF541	4	2.1262	0.0148294	1.66612	2.37421	0.00374905	1.48625	2.35272	0.00349315	1.46906	2.62921	0.000740941	1.3341	0.894535	0.27902	1.28051	1.10745	0.282539	1.25655
158	8.2	11.19	643707476	Hlac_0412 hypothetical protein	17	1.9403	0.0273864	1.61925	2.07841	0.0142562	1.46222	1.87386	0.07882	2.2416	2.00623	0.0471847	1.96386	1.01666	0.886294	1.55143	1.0622	0.569974	1.47028
161	8.14	12.61	643707511	Hlac_0447 methionyl-tRNA synthetase	5	0.94624	0.814046	1.984	0.999106	0.996666	1.87244	0.990926	0.9793	2.80057	1.04395	0.879444	2.29219	0.921545	0.856185	3.73419	1.04729	0.752341	1.52998
162	8.14	10.84	643709061	Hlac_1990 succinate dehydrogenase or fumarate reductase, flavoprotein subunit	7	0.876742	0.754762	4.86572	0.989279	0.971369	3.1426	0.81398	0.433753	2.48822	0.904648	0.581078	1.93651	1.08238	0.659373	1.94417	1.10221	0.657278	2.25159
163	8.13	24.79	643709626	Hlac_2554 putative circadian clock protein, KaiC	4	1.68612	0.123662	3.69093	0.943466	0.673291	3.71383	1.49348	0.467251	99.2214	0.847114	0.790075	473.358	1.08658	0.871922	176.484	0.555519	0.129427	4.66366
164	8.1	14.29	643709193	Hlac_2123 molybdenum cofactor synthesis domain protein	5	1.25739	0.839413	80099.9	1.31213	0.807531	64014.1	1.8289	0.4025	275.7	1.90713	0.370264	219.916	0.726348	0.587501	214.148	1.03459	0.791461	3.5664
165	8.1	34.6	643707863	Hlac_0798 phosphoribosyltransferase	5	1.03156	0.852044	1.88124	1.12019	0.739486	3.59616	0.870368	0.572633	2.44406	0.955506	0.911447	4.74799	1.17388	0.21624	1.47186	1.08416	0.656709	1.9595
166	8.09	37.2	643707218	Hlac_0155 homoserine dehydrogenase	7	1.53537	0.320121	20.013	1.35812	0.947577	2.92407e+20	1.21668	0.381274	5.47845	0.986212	0.997268	7.01418e+17	1.25415	0.270174	3.66985	0.865352	0.971198	4.24056e+17
167	8.07	22.99	643706798	Hlac_2988 phosphomethylpyrimidine kinase	7	0.528175	0.130942	5.43113	0.540667	0.11407	4.1174	0.511936	0.197606	15.3157	0.523141	0.10896	4.14919	1.01841	0.896646	4.11887	1.01703	0.938481	9.14174
168	8.07	19.94	643709178	Hlac_2108 Methionine synthase vitamin-B12 independent	6	0.826747	0.492062	2.66904	0.968684	0.895225	2.5065	0.837842	0.494087	2.50391	0.977042	0.8966	1.97344	0.981074	0.835843	1.41814	1.15661	0.641833	3.17075
169	8.07	16.98	643707160	Hlac_0099 sodium:dicarboxylate symporter	9	0.140654	0.0400216	4.80098	0.137547	0.0928322	40.5212	0.162326	0.0431992	4.80668	0.159008	0.120934	89.3369	0.854641	0.426042	4.84841	0.9674	0.92128	29.6148
170	8.07	32.21	643708871	Hlac_1804 extracellular solute-binding protein family 3	13	0.731287	0.286532	6.82913	0.734192	0.212009	3.88844	0.898876	0.784345	46.7429	0.903649	0.638749	7.53591	0.802179	0.383454	6.85957	0.995158	0.978349	6.12738
171	8.06	25.85	643707769	Hlac_0703 phosphoribosylaminoimidazole carboxylase, catalytic subunit	4	1.33998	0.470236	29.5506	1.217	0.734581	279.855	1.17283	0.374023	3.85348	1.06992	0.831133	23.5937	1.12853	0.650002	12.2693	0.905781	0.678565	9.72758
172	8.06	19.71	643708883	Hlac_1815 Alcohol dehydrogenase zinc-binding domain protein	5	1.73565	0.0920252	2.16894	2.29346	0.062514	2.5538	1.53114	0.0461308	1.50377	2.03523	0.0164022	1.48662	1.12127	0.546408	1.98237	1.3194	0.0808411	1.43534
173	8.06	35.43	643708886	Hlac_1817 ribosomal protein S4	7	0.994114	0.973801	1.59842	0.919347	0.690081	1.72334	1.07092	0.850068	2.56911	0.998845	0.993469	1.44552	0.911443	0.680299	1.78662	0.923079	0.795779	2.23277
174	8.05	18.1	643708677	Hlac_1611 glycine cleavage system P-protein	6	1.54005	0.248483	3.16889	1.16806	0.262493	1.54161	1.88656	0.30593	7.41309	1.44142	0.30061	3.11714	0.796777	0.378959	2.39257	0.751316	0.293487	2.39038
176	8.04	17.78	643709651	Hlac_2579 Mandelate racemase/muconate lactonizing protein	5	0.566308	0.0862402	2.0508	0.544149	0.235752	3.70419	0.512245	0.11255	2.60337	0.497348	0.244896	4.66896	1.09985	0.365183	1.3291	0.93999	0.817305	2.18447
177	8.04	54.24	643709351	Hlac_2278 RNA polymerase Rpb4	8	0.839211	0.272599	1.46645	0.856167	0.0789439	1.20181	0.789745	0.391208	1.97828	0.807298	0.222152	1.50898	1.04178	0.820797	1.59968	1.01195	0.943438	1.54761
178	8.04	14.25	643709445	Hlac_2372 phosphoglycerate kinase	4	1.44696	0.17259	3.6869	1.41105	0.410668	26.9003	1.45456	0.170477	3.69248	1.42042	0.337731	13.6777	0.980664	0.880561	3.69418	0.97274	0.934763	30.414
179	8.04	38.56	643707681	Hlac_0615 Ribosomal S13S15 domain protein	6	1.3151	0.138488	1.54411	1.04569	0.864704	2.15233	1.34569	0.146775	1.62475	1.07647	0.416578	1.2833	0.958649	0.841347	1.85176	0.797188	0.323222	1.84318
180	8.03	15.16	643709291	Hlac_2219 histidyl-tRNA synthetase	4	0.938897	0.828567	3.01158	0.920539	0.428585	1.43593	0.996701	0.995492	9.30065	0.976875	0.943544	3.52173	0.920547	0.786072	3.15887	0.975627	0.921988	2.61023
181	8.03	19.87	643707871	Hlac_0806 peptidylprolyl isomerase FKBP-type	5	1.06394	0.732368	1.97183	1.14771	0.388706	1.72066	1.00388	0.983458	2.03939	1.08139	0.650432	1.89282	1.04757	0.648474	1.45728	1.06932	0.516581	1.44669
182	8.02	23.06	643707073	Hlac_0019 dihydroorotate dehydrogenase	4	0.931227	0.9088	531.839	1.00962	0.984659	155.811	1.33824	0.583236	124.337	1.4482	0.415007	36.2717	0.693218	0.192466	4.27175	1.07229	0.609028	3.51736
183	8.02	13.86	643707165	Hlac_0104 DNA-directed RNA polymerase, subunit A''	4	0.791045	0.60134	61.4025	0.900981	0.765649	31.031	0.769306	0.511522	31.6656	0.874925	0.650137	15.9874	1.01957	0.877466	3.53864	1.13027	0.43242	3.51228
184	8.02	19.22	643707261	Hlac_0198 Tubulin/FtsZ GTPase	5	0.511039	0.490477	3937.16	0.778955	0.64087	150.889	0.518527	0.53566	11342.1	0.778385	0.695567	464.726	0.995489	0.974121	4.10591	1.51028	0.355793	26.4746
187	8.01	30.46	643709385	Hlac_2312 Ribosomal protein S19e	8	0.963884	0.714477	1.45597	1.08293	0.5227	1.56253	0.931059	0.754269	2.35694	1.05196	0.831754	2.46706	1.01422	0.948523	2.30153	1.11823	0.337224	1.46837
189	8	15.14	643708619	Hlac_1553 phosphoribosylglycinamide synthetase	4	1.83647	0.228059	18.0205	2.10138	0.175011	14.3141	1.52936	0.377119	37.8253	1.74336	0.319273	48.0375	1.15802	0.821087	637.496	1.1344	0.426493	3.55815
190	8	7.503	643707339	Hlac_0276 V-type ATPase 116 kDa subunit	4	1.04021	0.885494	2.22764	0.791606	0.351288	1.96473	1.01871	0.811553	1.25445	0.766837	0.169368	1.59813	1.0031	0.991573	2.36168	0.745839	0.0609987	1.37501
191	8	74.16	643707436	Hlac_0372 Thioredoxin domain protein	5	1.37677	0.2349	2.26772	1.54254	0.289034	3.68563	1.4533	0.212154	2.43312	1.62944	0.25498	3.78127	0.935215	0.533723	1.47204	1.11154	0.591637	2.05286
192	8	16.03	643708329	Hlac_1265 UBA/THIF-type NAD/FAD binding protein	7	0.306515	0.181546	81.8324	0.319261	0.465924	456591	0.452838	0.128386	7.82996	0.445244	0.507336	37070.4	0.661981	0.26755	10.4058	0.902646	0.899024	3415.51
193	8	32.6	643709656	Hlac_2584 fumarylacetoacetate (FAA) hydrolase	4	0.920062	0.771617	2.94656	1.02671	0.933409	3.32555	0.947116	0.812637	2.37912	1.05638	0.867508	3.48514	0.94315	0.870974	3.93031	1.11008	0.363179	1.46918
194	8	16.67	643707654	Hlac_0588 pyruvate carboxyltransferase	5	1.22279	0.290876	3.51251	0.934932	0.870297	62.6645	1.19813	0.423315	6.05413	0.92354	0.819704	32.2217	1.00533	0.965864	3.51793	0.77048	0.643098	195.785
197	7.82	18.14	643709592	Hlac_2520 extracellular solute-binding protein family 1	10	0.478838	0.0164331	1.50876	0.491526	0.141289	3.63154	0.613528	0.0353283	1.50073	0.628204	0.129092	2.22153	0.76948	0.158845	1.66963	1.00898	0.973092	2.74847
199	7.32	37.01	643709501	Hlac_2428 ribosomal protein L30P	7	0.91709	0.66265	2.0852	0.946141	0.61108	1.49039	1.00689	0.977305	2.51022	1.0387	0.722638	1.49206	0.898552	0.373369	1.49898	1.0196	0.905972	1.86894
200	7.3	23.61	643707239	Hlac_0176 FeS assembly ATPase SufC	5	0.971355	0.834146	3.99581	1.03469	0.806983	3.99553	1.05158	0.905364	71.2906	1.11708	0.808274	92.6759	0.903555	0.828105	105.207	1.05711	0.698823	3.97004
203	7.14	37.12	643708412	Hlac_1348 OsmC family protein	4	1.59229	0.275005	3.83673	1.70715	0.245966	4.12697	1.62435	0.0997837	2.04209	1.74379	0.0935229	2.19928	0.973127	0.871391	1.8948	1.06575	0.555031	1.47687
205	7.01	25.95	643708211	Hlac_1146 ABC transporter related	6	0.922123	0.755059	12.7306	0.618726	0.129523	3.52014	1.4774	0.443045	62.9586	0.994604	0.965205	3.51331	0.613839	0.161148	4.97298	0.665751	0.354093	24.8699
206	7	9.516	643709760	Hlac_2686 oligoendopeptidase F	4	0.782968	0.489794	3.50744	1.06042	0.846321	3.15118	0.946976	0.85401	3.07502	1.28031	0.466818	3.29684	0.825432	0.642609	4.59722	1.34789	0.0739018	1.44781
207	6.97	15.55	643709771	Hlac_2697 ABC transporter, periplasmic binding protein, thiB subfamily	4	1.28158	0.121774	1.44597	1.30391	0.0450512	1.2896	1.8157	0.0802338	2.07387	1.82771	0.192697	3.14632	0.680304	0.330298	2.87921	1.00472	0.975415	1.56544
208	6.94	25.32	643707955	Hlac_0890 pyruvate ferredoxin/flavodoxin oxidoreductase, beta subunit	5	1.32434	0.179299	1.58836	1.09615	0.773072	2.1713	1.60447	0.0073517	1.32229	1.3267	0.243745	1.73365	0.808839	0.371172	1.74267	0.830208	0.494336	1.91419
209	6.9	54.9	643709466	Hlac_2393 Ribosomal protein S24e	4	1.16676	0.374913	3.70262	1.23301	0.690716	154.48	0.668348	0.696881	20490.2	0.711607	0.609824	467.472	1.54141	0.711103	78589.7	1.07901	0.841812	45.074
211	6.83	22.8	643709650	Hlac_2578 acyl-CoA dehydrogenase domain protein	4	2.67534	0.181071	38.6859	3.88801	0.114232	22.8635	2.3707	0.0727613	3.52194	3.42934	0.0539495	3.78158	1.11679	0.805207	85.0072	1.43777	0.169288	3.51328
214	6.75	23.99	643709106	Hlac_2035 hypothetical protein	4	0.39364	0.282601	15.7172	0.395043	0.321804	21.3727	0.326612	0.0515337	3.11895	0.357163	0.461487	134.512	1.2137	0.679542	5.70837	1.2111	0.901099	351.986
215	6.67	6.889	643708733	Hlac_1664 peptidase M28	3	1.23061	0.596043	3.05599	1.38748	0.409358	2.97249	1.28542	0.42904	2.40156	1.44346	0.280642	2.43426	0.953966	0.752574	1.54361	1.12272	0.245111	1.29115
216	6.6	16.14	643708937	Hlac_1867 beta-lactamase domain protein	6	1.23879	0.279505	3.5885	1.48952	0.319006	16.0068	0.962688	0.889279	15.6417	1.16093	0.761607	124.489	1.26807	0.379474	7.74577	1.19879	0.467831	8.02028
217	6.55	20.45	643709512	Hlac_2439 ribosomal protein L14b/L23e	6	0.773949	0.210646	1.83385	0.97212	0.779031	1.4619	0.726614	0.131888	1.74299	0.911705	0.394939	1.44788	1.05068	0.715547	1.66019	1.24596	0.124612	1.44702
218	6.54	9.924	643708212	Hlac_1147 inner-membrane translocator	4	1.60305	0.0137699	1.33429	1.48501	0.015671	1.28827	1.55685	0.155574	2.10928	1.44095	0.120366	1.71583	1.00239	0.99049	1.79682	0.919481	0.363676	1.28404
219	6.52	7.992	643708187	Hlac_1122 glycerol kinase	3	1.71658	0.303071	5.4289	1.60394	0.223778	3.21426	1.97136	0.0149494	1.43498	1.80559	0.0605169	1.92634	0.879301	0.781943	5.76406	0.912125	0.648129	2.10535
220	6.46	10.71	643708173	Hlac_1107 type I phosphodiesterase/nucleotide pyrophosphatase	3	1.36428	0.19095	1.73045	1.43147	0.116737	1.64713	1.36721	0.172495	1.6878	1.43808	0.0519132	1.44499	0.987366	0.966628	2.20988	1.04089	0.748471	1.38237
222	6.4	28.27	643708795	Hlac_1728 hypothetical protein	4	1.66962	0.121286	3.51162	1.30517	0.608456	120.333	1.43438	0.538464	176.568	1.13468	0.885313	6734.77	1.12755	0.770367	57.0294	0.785226	0.55794	40.0113
223	6.32	56.49	643707632	Hlac_0567 prefoldin, beta subunit	13	0.412607	0.0878122	3.08753	0.40737	0.0276086	2.03496	0.357534	0.0948813	3.88491	0.351027	0.00734572	1.66746	1.14702	0.527046	1.84366	0.989342	0.97435	2.65618
224	6.31	13.35	643707789	Hlac_0723 2-methylcitrate synthase/citrate synthase II	5	1.00067	0.998785	3.1203	1.04468	0.590607	1.23097	0.835361	0.460803	1.84544	0.902453	0.858213	4.46316	1.15133	0.815858	4.82171	1.04111	0.923686	2.99402
225	6.28	21.27	643708896	Hlac_1826 ribosomal protein S2	4	0.890478	0.643927	2.525	0.680411	0.121645	1.89194	0.724645	0.178507	1.97431	0.552625	0.0232128	1.48548	1.2144	0.150134	1.44267	0.758398	0.0856369	1.45151
227	6.26	13.65	643708614	Hlac_1547 D-isomer specific 2-hydroxyacid dehydrogenase NAD-binding	4	0.697603	0.292779	9.64398	0.723334	0.255102	5.71656	0.633281	0.318409	23.8612	0.66067	0.595769	1272.23	1.07827	0.888485	223.639	1.02682	0.946771	55.3035
228	6.23	24.93	643708454	Hlac_1393 aminotransferase class I and II	5	1.20826	0.309547	3.5628	0.922903	0.759632	13.071	1.32634	0.216177	3.55252	1.01338	0.932533	4.89424	0.897994	0.476826	3.5644	0.759065	0.25318	4.35524
229	6.22	6.626	643708829	Hlac_1764 threonyl-tRNA synthetase	5	1.26425	0.591659	54.0331	1.05256	0.835233	11.6874	0.963558	0.956631	1005.3	0.803417	0.696078	216.175	1.29015	0.466552	18.4216	0.822508	0.348037	4.53078
230	6.21	63.87	643708363	Hlac_1299 deoxyribonuclease/rho motif-related TRAM	4	0.95738	0.83487	8.04833	1.17331	0.354429	3.5394	0.966356	0.787782	3.51049	1.17901	0.593922	16.8245	0.975993	0.91483	9.91477	1.21098	0.522999	13.6629
232	6.2	27.08	643707341	Hlac_0278 H+transporting two-sector ATPase E subunit	3	0.603805	0.336042	4.07419	0.753028	0.59114	4.50756	0.524114	0.0995997	2.39141	0.65957	0.292415	2.82773	1.16475	0.492092	1.86242	1.24301	0.24037	1.60649
234	6.18	12.45	643708479	Hlac_1418 phosphoglucomutase/phosphomannomutase alpha/beta/alpha domain I	3	0.635199	0.654153	14028.2	0.867457	0.784784	170.551	0.928969	0.84417	42.4315	1.25684	0.259786	3.51063	0.680548	0.556746	347.179	1.33653	0.560967	87.2767
235	6.17	5.473	643709632	Hlac_2560 hypothetical protein	4	1.41408	0.429041	4.55333	1.7147	0.512337	18.8647	1.81481	0.187144	3.66714	2.19692	0.121843	3.68598	0.78525	0.607412	5.60263	1.20912	0.722837	7.41086
236	6.17	30.23	643709502	Hlac_2429 ribosomal protein S5	4	0.852438	0.874838	47.0247	0.617631	0.338364	5.26764	1.09347	0.924309	35.9353	0.784321	0.501792	3.61984	0.777211	0.120271	1.51359	0.728935	0.63465	11.601
237	6.13	14.86	643709060	Hlac_1989 succinate dehydrogenase and fumarate reductase iron-sulfur protein	4	0.667463	0.230409	6.99192	0.595378	0.129985	3.91306	0.515477	0.104348	4.02522	0.460889	0.0881515	3.94159	1.27495	0.328867	5.77282	0.88701	0.468048	3.96579
238	6.13	13.49	643709310	Hlac_2236 phosphoenolpyruvate carboxykinase (ATP)	5	0.95394	0.915128	3.65372	1.08076	0.889989	5.17118	1.15639	0.660598	2.59199	1.39023	0.341609	2.53433	0.812361	0.574164	2.86281	1.17948	0.379473	1.66667
240	6.09	16.76	643708408	Hlac_1344 histidinol-phosphate aminotransferase	4	2.70021	0.745423	9302865608704	1.4833	0.909551	1.62196e+15	2.68472	0.326246	1163.98	1.26863	0.253873	3.57456	1.18055	0.963162	6.45938e+15	0.46543	0.366586	549.415
241	6.08	39.04	643708248	Hlac_1183 UspA domain protein	4	0.590292	0.1184	3.52628	0.595091	0.278846	21.9498	0.604401	0.139083	4.13871	0.608648	0.127192	3.58761	0.962309	0.836095	6.38507	1.00006	0.999845	14.2103
244	6.06	12.72	643708474	Hlac_1413 geranylgeranyl reductase	3	1.14993	0.853259	1927.65	1.19586	0.86901	53578.7	0.97176	0.955742	186.269	1.04282	0.960013	4771.29	1.19624	0.495663	9.44901	1.07004	0.835672	25.9982
246	6.05	35.56	643709198	Hlac_2128 Ribosomal protein S6e	4	1.24731	0.204046	1.66759	1.30156	0.199168	1.8216	0.781023	0.272539	2.03255	0.818054	0.285831	1.82012	1.54247	0.257967	3.29132	1.03815	0.692185	1.4221
248	6.04	23.79	643708873	Hlac_1806 ABC transporter related	4	0.866125	0.331241	1.62608	0.931942	0.825867	3.36285	1.18458	0.203277	1.47839	1.27336	0.497496	3.54337	0.721676	0.0592561	1.43012	1.06894	0.870169	4.70705
250	6.03	14.55	643707945	Hlac_0880 periplasmic binding protein	3	1.81907	0.378159	169.775	1.68568	0.119553	3.52829	2.79153	0.077676	4.9504	2.42891	0.326874	577.353	0.657596	0.572847	819.819	0.892248	0.810623	112.762
251	6.03	14.12	643709609	Hlac_2536 carboxyl transferase	4	0.740673	0.773046	28061.6	0.612917	0.82705	4982313984	0.661239	0.35918	27.8236	0.38683	0.552519	1533840	1.09966	0.891135	1085.53	0.50328	0.547337	25045.5
252	6.03	14.49	643708017	Hlac_0951 transcriptional regulator, TrmB	4	0.750325	0.216293	3.63294	0.711733	0.185703	3.65963	0.872364	0.613457	12.1502	0.828752	0.319385	3.7027	0.84741	0.463485	6.52258	0.941557	0.752717	6.48696
254	6.03	43.18	643708451	Hlac_1390 ubiquitin-associated- domain-containing protein	3	1.89725	0.451429	19.4897	1.59246	0.580512	21.4032	1.86605	0.24477	5.19318	1.54116	0.518538	10.9768	1.07291	0.877254	5.64758	0.844	0.618608	3.4931
255	6.02	10.13	643709344	Hlac_2271 hypothetical protein	4	1.94695	0.128154	5.62683	2.03163	0.323541	150.927	1.63916	0.195729	7.34297	1.75224	0.118293	3.81794	1.16219	0.697029	40.6659	1.05951	0.861772	27.9163
258	6.02	10.39	643708116	Hlac_1048 aminotransferase class-III	3	0.791759	0.787773	5257.71	0.533771	0.495357	2594.54	0.883719	0.881556	4206.88	0.592696	0.543934	2065.57	0.900475	0.481254	3.51058	0.648975	0.150574	3.75891
259	6.02	16.22	643709018	Hlac_1947 FAD-dependent pyridine nucleotide-disulphide oxidoreductase	6	0.594968	0.204544	8.98781	0.71153	0.448029	39.2615	0.500799	0.0972459	3.86809	0.607031	0.391549	88.2953	1.17087	0.36724	3.68474	1.18772	0.772456	348.213
260	6.02	52.43	643709503	Hlac_2430 ribosomal protein L18P/L5E	7	0.771771	0.762783	25.2316	0.977042	0.944525	3.56759	0.850987	0.856539	29.5725	1.05664	0.888106	4.43105	0.91645	0.451928	1.49951	1.17053	0.754966	6.65662
265	6.01	57.45	643709067	Hlac_1996 MoaD family protein	3	1.18405	0.44445	2.15839	1.18039	0.565042	2.84239	0.967066	0.794008	1.62263	0.969655	0.898524	2.50726	1.19166	0.610163	3.52641	0.995048	0.980739	2.19034
268	6	20.07	643709721	Hlac_2649 Lactate/malate dehydrogenase	3	1.56356	0.256746	11.2818	1.03396	0.893832	12.4418	1.09071	0.719152	10.345	0.72089	0.337098	11.4008	1.42188	0.175471	3.54267	0.655635	0.149397	3.60519
269	6	37.93	643708775	Hlac_1708 Transcription factor TFIIE, alpha subunit	4	0.696608	0.624629	959.287	0.576243	0.414314	207.109	0.626437	0.447107	152.78	0.512407	0.250361	33.943	1.11552	0.580543	6.01244	0.816444	0.339636	4.58086
270	6	14.75	643708252	Hlac_1187 MscS Mechanosensitive ion channel	4	0.597347	0.167271	5.81762	0.510958	0.0952685	3.61959	0.678509	0.534068	241.279	0.580856	0.31994	44.4283	0.869836	0.718176	41.9954	0.849594	0.436712	5.44868
272	6	85.88	643707791	Hlac_0725 Hypothetical protein MTH865	14	1.58921	0.574893	1743.49	2.36555	0.243206	81.07	1.23898	0.276456	3.53512	1.79314	0.260279	24.897	1.27497	0.75393	1965.73	1.44176	0.372034	21.6476
276	6	26.64	643707995	Hlac_0929 Oxidoreductase FAD-binding domain protein	3	1.01281	0.891523	1.42597	0.893121	0.469395	1.73223	0.854126	0.348814	1.74915	0.754123	0.0737294	1.41814	1.1647	0.396954	1.84715	0.877375	0.36133	1.61538
277	6	15.98	643708915	Hlac_1846 FG-GAP repeat protein	4	1.22699	0.452809	9.39196	1.21593	0.446949	8.17529	0.908539	0.627229	6.28306	0.899911	0.621043	7.23306	1.32636	0.539263	58.0381	0.983408	0.898261	3.73926
278	6	39.18	643709149	Hlac_2078 translation initiation factor SUI1	3	1.0916	0.769356	3.08024	0.811955	0.30143	1.91405	1.15207	0.39836	1.77151	0.849525	0.196323	1.44397	0.94185	0.685935	1.73504	0.731193	0.10185	1.59415
279	6	17.44	643707851	Hlac_0785 cytochrome c oxidase, subunit II	10	1.63404	0.47035	294.019	1.52135	0.2845	12.8705	1.5672	0.335253	27.6297	1.44517	0.178174	3.83719	1.03976	0.8715	11.254	0.913476	0.77958	24.2227
280	6	33.67	643709464	Hlac_2391 hypothetical protein	3	0.884186	0.655306	13.4712	1.03983	0.795853	4.45587	0.869307	0.391279	3.51156	1.02056	0.870695	3.51029	1.00385	0.982582	5.96765	1.16518	0.365396	3.51114
281	6	36.25	643709117	Hlac_2046 Like-Sm ribonucleoprotein core	6	1.32861	0.294135	6.03644	1.97749	0.20388	17.6966	1.24422	0.300853	4.13427	1.85447	0.153547	6.89128	1.05297	0.722154	4.07971	1.48074	0.178247	4.19613
283	5.88	13.01	643707719	Hlac_0653 peptidase M28	5	1.20932	0.216419	1.58173	1.24806	0.309858	2.02786	1.07589	0.690042	1.97928	1.1083	0.709632	2.80409	1.10872	0.359434	1.45708	1.02525	0.859005	1.70377
284	5.86	8.215	643707788	Hlac_0722 PilT protein domain protein	3	1.28477	0.707965	12.1453	1.19867	0.757145	9.04664	0.906727	0.745265	3.09859	0.800107	0.225185	1.73958	1.47616	0.432818	5.58804	0.876349	0.711753	3.79669
285	5.82	10.36	643707168	Hlac_0107 RNA polymerase beta subunit	7	0.860912	0.386584	3.75155	0.7315	0.204872	3.76023	0.860575	0.565749	10.4761	0.731892	0.369578	13.4812	0.985844	0.912511	3.7056	0.843293	0.350876	3.78558
286	5.8	18.39	643707342	Hlac_0279 ATP synthase A1, C subunit	5	0.666283	0.500012	174.051	0.608876	0.454715	236.361	0.60782	0.454984	242.054	0.561176	0.422649	311.991	1.08821	0.598804	4.36061	0.88364	0.455756	3.92439
287	5.58	7.862	643707577	Hlac_0512 alpha/beta hydrolase fold protein	3	1.19803	0.638202	36.4127	1.14647	0.421147	3.86592	1.16036	0.832379	1108.27	1.10805	0.75867	26.3816	1.01228	0.97137	31.3486	0.948132	0.886214	42.3467
290	5.4	23.08	643709516	Hlac_2443 ribosomal protein S3	5	0.442357	0.24094	61.6151	0.340575	0.0985666	8.46597	0.37118	0.265669	265.85	0.290811	0.141433	34.636	1.18678	0.385572	4.51194	0.733641	0.280466	6.39438
292	5.38	13.11	643709794	Hlac_2719 threonine synthase	4	1.0579	0.920043	8.45624	1.27414	0.481933	3.37721	1.11222	0.827921	6.37632	1.32856	0.0722023	1.41566	0.944753	0.860948	3.42636	1.17069	0.718992	5.14276
294	5.2	14.81	643708364	Hlac_1300 Mandelate racemase/muconate lactonizing protein	4	2.21294	0.122196	7.10915	2.33389	0.0740831	3.52136	2.65613	0.112019	9.08706	2.81311	0.0607129	3.51523	0.819265	0.293551	3.51988	1.04352	0.888811	21.4855
296	5.11	8.932	643707189	Hlac_0125 von Willebrand factor type A	3	2.9211	0.132108	6.46792	3.42507	0.122084	7.71383	2.59493	0.0810678	3.47398	3.09303	0.0648231	3.67366	1.13883	0.607623	2.5275	1.18234	0.21129	1.48772
297	5.06	8.882	643707940	Hlac_0875 acetolactate synthase, large subunit, biosynthetic type	3	0.246589	0.188874	230.009	0.182411	0.308182	86496	0.189371	0.07066	10.5533	0.129325	0.192795	3362.26	1.25777	0.519053	22.0624	0.617652	0.460257	221.801
299	5.02	17.65	643709718	Hlac_2646 amidohydrolase	4	1.07373	0.740712	8.12782	1.41287	0.552422	177.961	1.46755	0.175649	3.97469	1.93599	0.247407	31.0889	0.721767	0.256225	5.8338	1.31294	0.466878	22.5779
301	4.78	12.67	643708158	Hlac_1092 Extracellular ligand-binding receptor	2	0.748342	0.560188	86.0692	0.754822	0.480078	28.6998	0.683719	0.314818	13.529	0.68815	0.194372	4.46697	1.08218	0.68578	6.45735	1.00016	0.999029	3.72506
303	4.72	25.37	643708273	Hlac_1208 response regulator receiver protein	3	1.63057	0.504699	547.161	2.06398	0.492893	8134.9	0.768427	0.421982	13.6377	1.02196	0.86441	3.58333	1.9872	0.51472	9308.55	1.31927	0.391401	12.0118
304	4.67	19.64	643709600	Hlac_2527 protein of unknown function DUF1508	2	1.03827	0.797042	1.73545	0.863639	0.453123	1.97955	1.21056	0.321527	1.87669	1.00803	0.964663	1.99022	0.845919	0.174395	1.41618	0.826083	0.163941	1.46446
305	4.64	12.15	643708741	Hlac_1672 glyceraldehyde-3-phosphate dehydrogenase, type II	3	0.713947	0.404438	3.98623	0.443405	0.255898	9.22266	0.913953	0.846767	5.84467	0.57836	0.412534	9.92462	0.768753	0.283031	2.17714	0.597147	0.171044	2.88202
307	4.58	40.37	643707075	Hlac_0021 Non-histone chromosomal MC1 family protein	5	1.09632	0.669067	2.22077	1.14258	0.458811	1.87793	0.834646	0.313193	1.78964	0.86972	0.445367	1.89113	1.2977	0.172934	1.71408	1.03454	0.768087	1.54234
309	4.53	15.64	643707674	Hlac_0608 20S proteasome A and B subunits	5	0.743372	0.220463	3.89498	1.13607	0.443179	3.87544	0.577044	0.123073	3.9262	0.881802	0.612937	9.93965	1.269	0.312868	5.05407	1.51642	0.160076	3.89217
312	4.45	31.34	643708737	Hlac_1668 peptidyl-prolyl cis-trans isomerase cyclophilin type	8	0.814345	0.45347	9.51998	0.870943	0.466794	4.86208	0.725555	0.23821	4.95641	0.775967	0.291091	4.88268	1.10664	0.565903	4.88399	1.06178	0.763146	7.04297
315	4.38	14.12	643709756	Hlac_2682 conserved repeat domain protein	4	1.92301	0.10006	3.73111	1.18156	0.627768	24.5951	2.05335	0.371444	417.647	1.24422	0.832105	29201.7	0.907816	0.888584	1042.83	0.615256	0.3786	64.9981
316	4.36	11.78	643709622	Hlac_2550 homoserine O-acetyltransferase	4	1.29183	0.38832	9.71582	0.866361	0.509426	6.53722	1.79467	0.131008	4.71667	1.20087	0.315356	3.5135	0.712414	0.181273	3.5293	0.662921	0.150196	3.51041
317	4.29	6.136	643709167	Hlac_2097 inner-membrane translocator	3	0.948954	0.858511	3.05079	0.814145	0.563783	3.63483	0.931425	0.808404	3.02606	0.804494	0.599221	4.54087	1.01574	0.920794	1.81853	0.847723	0.345455	1.78708
318	4.27	4.595	643708783	Hlac_1716 AAA family ATPase, CDC48 subfamily	3	1.16119	0.897412	118337	0.969757	0.971632	6316.71	1.17288	0.894006	172282	0.977861	0.980132	9059.34	0.980885	0.906556	5.25216	0.828279	0.564744	18.878
319	4.27	5.452	643709318	Hlac_2244 Kinetochore-Ndc80 subunit Spc25	3	1.43834	0.136156	1.90593	1.36435	0.195088	2.00748	1.18335	0.512871	2.50508	1.12945	0.282797	1.43317	1.18714	0.522792	2.61487	0.945364	0.757587	1.98215
323	4.16	16.33	643707477	Hlac_0413 Ribosomal protein L15e	3	0.96146	0.80615	1.8316	0.991737	0.933057	1.45686	1.32783	0.598421	7.15285	1.35888	0.61598	9.42575	0.720064	0.63846	13.1568	1.02362	0.816568	1.4633
325	4.15	33.04	643709655	Hlac_2583 Cupin 2 conserved barrel domain protein	3	1.3594	0.599157	211.601	1.15089	0.849325	1641.28	1.36983	0.281354	6.63198	1.1691	0.705255	53.3429	0.993473	0.984802	32.6176	0.847476	0.497907	8.07663
326	4.14	10.96	643707346	Hlac_0283 V-type ATPase, D subunit	3	0.833865	0.678863	5.10503	0.729472	0.425638	3.92706	0.633765	0.318831	4.44379	0.548824	0.143635	3.00646	1.32265	0.159381	1.73017	0.857809	0.31501	1.64271
333	4.06	14.04	643709687	Hlac_2615 N-acetyl-gamma-glutamyl-phosphate reductase	2	1.06985	0.740754	7.30711	0.997759	0.992995	13.3362	1.24155	0.532051	20.9223	1.15654	0.441853	4.65401	0.850994	0.351383	3.53405	0.925081	0.864418	97.0817
337	4.06	27.17	643708652	Hlac_1586 orotidine 5'-phosphate decarboxylase	3	1.09626	0.850213	6.3339	1.03702	0.923419	4.2209	1.31594	0.173499	1.76646	1.21148	0.147384	1.43009	0.839572	0.692593	5.19122	0.912949	0.703707	2.4431
340	4.05	6.983	643708769	Hlac_1700 SAICAR synthetase	2	1.04244	0.733689	1.4251	1.01246	0.935297	1.56332	1.06405	0.450332	1.25632	1.0328	0.812778	1.48788	0.965406	0.798413	1.49424	0.964526	0.789487	1.48279
341	4.05	20.87	643708624	Hlac_1558 putative transcriptional regulator, XRE family	2	0.590087	0.294417	28.2544	1.1907	0.790713	665.852	0.856501	0.840555	2193.56	1.74999	0.36965	106.171	0.653408	0.710856	64532.8	2.06484	0.203638	21.1497
342	4.04	9.459	643707126	Hlac_0065 oligopeptide/dipeptide ABC transporter, ATPase subunit	3	1.3165	0.469603	3.80867	1.08864	0.670947	2.09932	1.36895	0.0661123	1.44175	1.11253	0.799681	4.88838	0.946927	0.900217	5.23097	0.812835	0.584509	3.97631
343	4.04	10.9	643709029	Hlac_1958 AAA ATPase central domain protein	3	0.69919	0.627033	945.543	0.917661	0.871625	208.659	0.516399	0.405239	496.24	0.671549	0.47566	108.457	1.36833	0.196995	3.57469	1.30647	0.26917	4.61041
344	4.04	20.64	643708355	Hlac_1291 GrpE protein	3	1.12683	0.721554	25.6551	0.691189	0.37227	22.346	1.14776	0.397254	3.52785	0.699866	0.172682	3.52898	0.970129	0.915849	18.138	0.605167	0.124264	3.53148
353	4.03	37.76	643707330	Hlac_0267 hypothetical protein	3	0.964029	0.815073	1.80824	0.950826	0.863538	3.04586	1.0683	0.663612	1.75559	1.05761	0.844275	2.9475	0.890486	0.342554	1.49852	0.97946	0.928734	2.42012
354	4.02	12.07	643708457	Hlac_1396 hypothetical protein	2	0.804221	0.2761	3.60403	0.717488	0.187597	3.59784	1.10163	0.510604	3.56636	0.982591	0.889327	3.56325	0.719428	0.252404	5.76404	0.885399	0.438835	3.57746
356	4.02	11.89	643709183	Hlac_2113 NADH:flavin oxidoreductase/NADH oxidase	2	0.8387	0.326428	3.5193	0.460442	0.186348	19.4885	1.6277	0.127844	3.52555	0.889466	0.607888	8.1889	0.508105	0.092471	3.51996	0.543461	0.160522	7.36062
357	4.02	3.82	643708251	Hlac_1186 TrkA-N domain protein	2	0.690923	0.307823	11.7847	0.540941	0.102178	3.53927	0.678224	0.690759	11436.7	0.52569	0.400868	385.003	1.00043	0.999484	993.039	0.783014	0.52836	29.9029
359	4.02	8.115	643708560	Hlac_1498 acyl-CoA dehydrogenase domain protein	2	1.61459	0.348838	41.0585	1.14585	0.824933	460.054	2.09891	0.0844072	3.51273	1.50096	0.37774	32.4594	0.765867	0.423894	14.33	0.713738	0.329341	11.4527
362	4.02	9.885	643707452	Hlac_0388 hypothetical protein	2	1.02805	0.950663	92.4141	1.03031	0.960389	440.803	1.01019	0.937318	3.68569	1.01248	0.949665	7.30957	1.0043	0.991564	61.4434	0.994531	0.971857	4.83205
374	4.01	7.45	643708688	Hlac_1622 Mandelate racemase/muconate lactonizing protein	2	0.540459	0.161558	7.59771	0.523695	0.113921	4.4222	0.52418	0.112565	4.33386	0.508811	0.108692	4.39374	1.01503	0.941842	7.91611	0.963162	0.800922	4.3711
379	4.01	37.21	643708107	Hlac_1040 hypothetical protein	3	0.813285	0.720049	265.505	0.578745	0.547918	3236.83	0.730894	0.572564	150.362	0.528321	0.47353	1736.24	1.1109	0.519052	4.13189	0.700895	0.328481	12.9544
394	4	13.1	643708520	Hlac_1459 dihydroxyacetone kinase, L subunit	2	1.22597	0.853318	62041.5	1.37945	0.741961	13707.6	1.21842	0.307168	3.72403	1.34998	0.21317	3.76864	1.01274	0.989814	23187.2	1.10094	0.553601	4.25114
395	4	19.89	643708415	Hlac_1351 alkyl hydroperoxide reductase/ Thiol specific antioxidant/ Mal allergen	2	1.4462	0.234517	6.10724	1.21724	0.469229	9.65326	1.57357	0.259606	12.0422	1.32586	0.327885	7.60211	0.901172	0.809368	72.4347	0.835637	0.322282	3.54289
397	4	57.41	643708666	Hlac_1599 Cupin 2 conserved barrel domain protein	2	1.21211	0.302144	3.51054	1.33747	0.208581	3.51056	1.13253	0.791449	104.935	1.24612	0.667374	128.36	1.04232	0.919191	61.9904	1.09538	0.525875	3.5104
406	4	10.99	643707357	Hlac_0294 putative signal transduction protein with CBS domains	2	0.632501	0.138523	3.62123	0.553831	0.382486	171.633	0.576425	0.146406	5.1489	0.508415	0.302542	83.3233	1.08273	0.574629	3.59529	0.874676	0.824876	414.917
408	4	18.32	643709779	Hlac_2704 IMP cyclohydrolase	2	1.54965	0.288171	14.981	1.73568	0.40565	178.724	1.54081	0.329093	22.7085	1.73361	0.431505	278.1	0.993477	0.96175	3.98448	1.11583	0.676704	12.209
411	4	19.61	643709446	Hlac_2373 transcriptional regulator, AsnC family	3	0.665159	0.589126	972.834	0.566797	0.11282	3.63996	0.81531	0.789144	1890.3	0.689764	0.199717	4.62282	0.810043	0.287504	3.66321	0.854146	0.796501	424.829
412	4	11.26	643707974	Hlac_0909 hypothetical protein	2	0.694238	0.174296	3.67745	0.618653	0.134019	3.68328	0.92587	0.695015	6.58009	0.825629	0.359952	4.68696	0.738473	0.3468	10.3192	0.884729	0.445083	3.70036
414	4	22.73	643707876	Hlac_0811 phospholipase/Carboxylesterase	3	0.721284	0.187038	3.51135	0.66661	0.411831	49.0158	0.720602	0.186517	3.51108	0.668527	0.384815	34.2601	0.98683	0.915116	3.51071	0.918345	0.832659	55.8256
415	4	21.38	643708914	Hlac_1845 nucleoside diphosphate kinase	5	1.26206	0.677408	205.97	1.6102	0.14922	4.24295	1.27375	0.571749	47.4289	1.61754	0.149263	4.3038	0.980324	0.893415	4.45484	1.25404	0.682004	194.622
416	4	24.39	643708033	Hlac_0967 methylglyoxal synthase	2	1.59618	0.484587	287.299	1.78833	0.257141	23.4951	1.41518	0.17765	3.54036	1.55227	0.150311	3.83516	1.12829	0.791477	91.2367	1.08882	0.735887	11.6451
418	4	8.377	643709546	Hlac_2474 hypothetical protein	2	1.42579	0.455148	50.0457	1.61879	0.282016	18.241	1.973	0.218754	21.9663	2.2391	0.127717	8.02644	0.713534	0.201942	4.08747	1.12347	0.473632	3.902
426	3.89	19.69	643708678	Hlac_1612 glycine cleavage system H protein	3	1.20196	0.315897	3.54451	0.909164	0.646449	7.02888	1.69632	0.117996	3.52185	1.28195	0.556562	43.5192	0.698723	0.242852	6.2161	0.754224	0.447822	20.9014
429	3.82	10.78	643707217	Hlac_0154 amino acid-binding ACT domain protein	3	0.300393	0.520706	12101470	0.30221	0.537201	26533910	0.248127	0.520529	159968608	0.256287	0.539274	317638592	1.32944	0.460828	24.4885	0.96745	0.797415	3.58364
433	3.66	7.309	643707621	Hlac_0556 dihydrodipicolinate synthetase	2	0.70233	0.174259	3.52746	0.829401	0.310622	3.53021	0.715006	0.183409	3.53647	0.84414	0.338118	3.54177	0.968291	0.809842	3.77973	1.17219	0.355672	3.53205
437	3.5	21.24	643708327	Hlac_1263 Pyridoxal-5'-phosphate-dependent protein beta subunit	3	0.712782	0.575078	8.97691	0.459412	0.316229	12.498	0.804125	0.690356	7.66657	0.512963	0.347866	10.6037	0.887003	0.28575	1.42975	0.588317	0.042222	1.62341
440	3.39	11.61	643709419	Hlac_2346 phosphate uptake regulator, PhoU	4	0.86277	0.884124	26632.3	0.880637	0.707411	26.1301	0.556619	0.539168	4543.6	0.550474	0.110124	3.76352	1.5783	0.207765	7.11726	1.00517	0.994033	1091.29
442	3.28	34.78	643709515	Hlac_2442 ribosomal protein L29	4	0.478331	0.255954	53.7469	0.600022	0.230539	11.6894	0.533953	0.457166	1059.71	0.66745	0.519213	234.327	0.888119	0.704443	20.2976	1.24497	0.319344	4.60352
450	2.92	4.625	643708533	Hlac_1472 aspartyl-tRNA(Asn) amidotransferase, B subunit	2	1.01399	0.959892	16.4028	0.987274	0.975449	67.8869	0.800698	0.451203	11.2608	0.784821	0.568972	46.0671	1.25398	0.269128	3.64615	0.969208	0.826116	4.13109
452	2.9	8.01	643709691	Hlac_2619 argininosuccinate synthase	3	1.29174	0.236076	3.54189	1.01261	0.971043	33.048	0.961844	0.763176	3.54982	0.757734	0.498641	33.4454	1.32435	0.216699	3.54028	0.782254	0.56452	45.9138
455	2.77	14.09	643707424	Hlac_0359 ribonuclease II	4	0.699588	0.657759	2027.17	0.816333	0.807106	3819.39	0.708663	0.54148	146.424	0.831594	0.749436	282.214	0.97869	0.935044	14.4847	1.16499	0.38901	3.89317
457	2.73	29.66	643707338	Hlac_0275 ATP synthase H subunit	2	0.578133	0.278155	4.94527	0.6293	0.375793	5.83438	0.660101	0.377222	4.89266	0.72336	0.449389	4.45434	0.88023	0.443867	1.78616	1.08144	0.694955	2.10379
463	2.62	12.68	643707570	Hlac_0505 phosphate ABC transporter, ATPase subunit	3	0.870149	0.762617	91.6387	0.882931	0.566582	7.0503	1.20009	0.316161	3.51119	1.21082	0.569064	20.5892	0.717067	0.551635	144.55	1.0034	0.989275	12.9804
466	2.54	7.299	643707992	Hlac_0926 FAD dependent oxidoreductase	2	1.15476	0.837209	1089.23	1.02144	0.944138	21.4143	1.21331	0.794124	1525.59	1.06305	0.855436	28.8445	0.94937	0.698234	3.62119	0.869632	0.732923	53.4865
473	2.4	3.607	643709665	Hlac_2593 GMP synthase, large subunit	1	1.08574	0.866546	135.992	1.00731	0.956323	3.84308	0.92181	0.793044	21.526	0.844766	0.353441	3.77913	1.17373	0.461812	6.07793	0.911268	0.811491	47.9361
474	2.38	20.62	643708945	Hlac_1875 Chorismate mutase	2	0.516307	0.396965	420.526	0.432401	0.0775212	3.68266	0.38825	0.41298	9082.38	0.315073	0.16762	52.2303	1.35977	0.435778	24.2136	0.839248	0.745834	195.939
478	2.31	11.42	643706851	Hlac_3044 Mur ligase family CapB protein	3	0.793001	0.653292	129.7	0.766107	0.570469	68.8506	0.887043	0.44274	3.56438	0.855869	0.361214	3.52641	0.882855	0.736299	36.6255	0.95819	0.741613	3.53525
484	2.25	10.98	643708548	Hlac_1486 protein of unknown function DUF75	1	1.16516	0.786288	8.38105	1.5594	0.464007	8.40872	1.52383	0.46806	7.69257	2.0403	0.281934	8.19048	0.755345	0.0749406	1.41982	1.37088	0.182147	1.96465
487	2.22	7.273	643709084	Hlac_2013 hypothetical protein	1	0.535702	0.457081	1020.02	0.620088	0.620718	7758.62	0.428372	0.129223	9.17976	0.505075	0.283877	63.3508	1.23275	0.67353	112.377	1.16772	0.495655	6.98235
490	2.2	8.197	643707104	Hlac_0045 hypothetical protein	1	1.16954	0.506147	7.60441	1.25018	0.349727	5.67974	1.13976	0.80066	169.646	1.21829	0.69564	126.648	1.00935	0.975868	22.6272	1.06067	0.700925	4.36689
504	2.06	7.184	643709119	Hlac_2048 Polyprenyl synthetase	2	1.13096	0.702705	22.228	2.74549	0.33178	1583.14	0.769355	0.568121	62.3888	1.70043	0.727967	2711663	1.41327	0.64824	1246.19	2.29716	0.499892	38701.8
526	2.03	7.609	643707893	Hlac_0827 Ribosomal protein L31e	1	0.928583	0.619575	3.98812	1.0888	0.555506	3.62585	0.825141	0.313871	3.71396	0.967508	0.898604	13.6371	1.10879	0.527751	4.18621	1.16216	0.592869	13.0292
544	2.02	3.62	643706797	Hlac_2987 transcriptional activator, TenA family	1	1.38323	0.189119	3.53206	1.07266	0.608627	3.53335	1.78454	0.107995	3.52701	1.38396	0.188698	3.52875	0.764212	0.225239	3.53238	0.769816	0.23075	3.52715
546	2.02	7.24	643707892	Hlac_0826 translation initiation factor eIF-6	1	0.602349	0.404669	115.834	0.661544	0.635796	3473.59	0.528009	0.444264	902.362	0.593686	0.632312	25999.9	1.13785	0.576078	8.07423	1.08971	0.803665	30.7676
547	2.02	9.211	643708337	Hlac_1273 tryptophan synthase, alpha subunit	1	2.31316	0.299948	227.717	2.3231	0.186062	25.0887	0.749147	0.72905	3279.2	0.741583	0.204029	3.5286	3.10072	0.114192	13.5602	0.994577	0.994918	5737.7
550	2.01	6.202	643707766	Hlac_0700 phosphoribosylaminoimidazole carboxylase, ATPase subunit	1	0.800433	0.450668	11.2549	1.00436	0.995902	5399.23	0.894952	0.468338	3.58389	1.13675	0.84258	633.474	0.880913	0.596846	8.97555	1.25908	0.720074	503.979
578	2.01	7.93	643706796	Hlac_2986 transcriptional activator, TenA family	1	0.548556	0.302162	50.4075	0.331618	0.125815	16.5819	0.753222	0.244208	4.27707	0.473138	0.45488	3820.49	0.714628	0.57265	215.818	0.610302	0.52367	861.831
716	1.71	2.108	643708495	Hlac_1434 GHMP kinase	1	5.37532	0.278717	22092.9	8.02669	0.170469	1423.15	1.86693	0.398077	306.927	2.64919	0.15884	23.4373	3.13387	0.167624	50.0156	1.39635	0.346366	13.0178
834	17.11	16.59	643708787	Hlac_1720 carbamoyl-phosphate synthase, large subunit	12	0.867485	0.728049	2.88028	0.832056	0.141807	1.32238	0.848751	0.5487	2.00548	0.808851	0.41499	1.91209	1.00382	0.981606	1.54006	0.925781	0.878877	3.73722
