# Supplementary material for: Morphological and proteomic analysis of biofilms from the Antarctic archaeon, Halorubrum lacusprofundi
Source: Sci Rep. 2016 Nov 22;6:37454. doi: 10.1038/srep37454 (PMC5118699; doi:10.1038/srep37454)
Supplement: Supplementary Table S5, S6 [file srep37454-s4.xls]

## Sheet: Table S5
Table S5 iTRAQ ratios of the second labelling experiment for Hrr. lacusprofundi supernatant proteins between log phase (4 d growth) and stationary phase (14 d growth) in medium lacking ammonium (119:117, 121:117, 119:118, 121:118)
The ratio for the third and fourth biological replicates for log phase cultures from medium lacking ammonium (118:117) and stationary phase cultures from medium lacking ammonium (121:119) were also included
N	Unused	%Cov(95)	Accession	Name	Peptides(95%)	119:117	PVal 119:117	EF 119:117	121:117	PVal 121:117	EF 121:117	119:118	PVal 119:118	EF 119:118	121:118	PVal 121:118	EF 121:118	118:117	PVal 118:117	EF 118:117	121:119	PVal 121:119	EF 121:119
1	50.66	80.57	643708256	Hlac_1191 periplasmic solute binding protein	117	2.46537	9.09819e-05	1.4191	0.986629	0.922891	1.34263	2.83148	0.0001226	1.51719	1.13182	0.363773	1.32869	0.855721	0.0100929	1.11841	0.41317	0.00368526	1.7171
2	47.66	52.45	643707130	Hlac_0069 extracellular solute-binding protein family 5	79	1.04548	0.72171	1.30441	0.964543	0.88246	1.68344	1.10592	0.823333	2.61529	1.0048	0.993228	3.34252	0.960767	0.929324	2.61912	0.920069	0.713487	1.62059
3	43.88	73.89	643708649	Hlac_1583 hypothetical protein	93	1.12116	0.325539	1.26835	0.490534	0.0487464	2.02978	1.21692	0.000151804	1.09024	0.516292	0.0719631	2.06789	0.929024	0.487855	1.24407	0.429929	0.028367	2.10448
4	37.95	62.72	643709447	Hlac_2374 glutamine synthetase, type I	62	1.58719	1.63548e-05	1.17143	1.11045	0.35265	1.26205	1.5527	3.19542e-05	1.17384	1.06508	0.408972	1.17137	1.02776	0.631474	1.12654	0.698658	0.00387124	1.25113
5	37.48	61.76	643707219	Hlac_0156 translation elongation factor EF-1, subunit alpha	44	0.811246	0.00950588	1.1625	0.873996	0.691489	2.027	0.752504	0.00385254	1.19551	0.79757	0.483454	1.95107	1.08735	0.0534426	1.08888	1.04324	0.905343	2.10169
6	33.66	62.14	643709403	Hlac_2330 isocitrate dehydrogenase, NADP-dependent	23	1.47963	0.00105976	1.2164	1.03892	0.738879	1.27866	1.45727	0.00208895	1.23029	1.00569	0.962942	1.3006	1.02091	0.862522	1.2929	0.703763	0.0218861	1.33624
7	33.6	59.88	643708217	Hlac_1152 Aldehyde Dehydrogenase	29	1.02921	0.627941	1.13557	1.07874	0.489341	1.26265	1.04041	0.443192	1.11585	1.06931	0.456685	1.21068	0.99553	0.941026	1.13915	1.03485	0.699919	1.20992
8	32.93	44.17	643707215	Hlac_0152 translation elongation factor aEF-2	28	0.7948	0.0839837	1.30421	0.878745	0.816094	3.26982	0.741398	0.121933	1.47959	0.810716	0.643501	2.61993	1.07039	0.779008	1.67611	1.07817	0.885636	3.05355
9	29.38	36.61	643707956	Hlac_0891 pyruvate flavodoxin/ferredoxin oxidoreductase domain protein	22	0.998785	0.995054	1.52263	1.13608	0.799679	2.91974	1.02459	0.912937	1.60632	1.13793	0.808663	3.11826	0.987082	0.88241	1.20623	1.11081	0.828323	2.80991
10	27.82	45.29	643708114	Hlac_1046 Luciferase-like monooxygenase	41	0.810155	0.144981	1.33984	0.701529	0.417918	2.48681	0.771468	0.055945	1.30608	0.661153	0.329142	2.40566	1.05972	0.206171	1.0984	0.793685	0.56784	2.33313
11	26.73	36.23	643709734	Hlac_2662 thermosome	17	0.577294	0.031081	1.62731	0.554331	0.281194	3.20315	0.574246	0.0312333	1.6359	0.559697	0.280984	3.14117	1.00957	0.879141	1.14762	0.940844	0.908363	3.20633
12	25	46.99	643707606	Hlac_0541 hypothetical protein	37	1.47855	0.149608	1.76077	0.961351	0.864531	1.67515	1.76004	0.394236	4.25452	1.17	0.815347	4.48199	0.792004	0.706525	3.96641	0.666875	0.138391	1.76407
13	24.94	35.9	643707994	Hlac_0928 pyruvate flavodoxin/ferredoxin oxidoreductase domain protein	15	0.621489	0.00259845	1.27963	0.562032	0.00490617	1.40066	0.599486	0.00308174	1.31494	0.528364	0.00320766	1.41049	1.04472	0.696234	1.28957	0.886882	0.405324	1.37802
14	24.52	55.2	643709714	Hlac_2642 O-acetylhomoserine/O-acetylserine sulfhydrylase	29	1.20538	0.0417808	1.19439	1.02147	0.976021	5.01804	1.16244	0.768111	3.19405	0.979311	0.980874	7.31558	1.04402	0.928863	3.00674	0.829403	0.794227	5.11673
15	24.31	51.38	643708756	Hlac_1687 Rhodanese domain protein	21	1.06245	0.517842	1.22088	1.15655	0.223594	1.28171	1.01728	0.81456	1.16996	1.08457	0.353706	1.20265	1.05157	0.503757	1.17364	1.07304	0.242133	1.13373
16	23.73	46.26	643707307	Hlac_0244 extracellular solute-binding protein family 5	36	0.932068	0.759383	2.37136	0.854066	0.374193	1.81887	1.0007	0.999086	10.3113	0.904767	0.852678	7.72426	0.933218	0.858167	4.33938	0.901866	0.429774	1.57264
17	22.95	57.01	643709128	Hlac_2057 molybdate transport protein	58	2.00465	0.000482375	1.28279	2.29825	0.000383852	1.33067	2.02986	0.000404852	1.27819	2.28027	0.00022192	1.2919	0.994251	0.92456	1.1536	1.13204	0.0809016	1.15578
18	22.24	51.47	643706948	Hlac_3146 hypothetical protein	29	2.2168	0.0259189	1.95141	2.99896	0.0102814	2.10984	2.28027	0.0452546	2.22871	3.00996	0.0206109	2.40004	0.954558	0.704298	1.32069	1.35136	0.00207034	1.16154
19	21.02	43.24	643708257	Hlac_1192 ABC transporter related	16	1.12926	0.592702	1.62527	1.27101	0.283004	1.59616	1.11942	0.321593	1.27026	1.23161	0.120457	1.31311	1.0209	0.890383	1.38102	1.10321	0.532578	1.3987
20	20.37	32.28	643707345	Hlac_0282 H+transporting two-sector ATPase alpha/beta subunit central region	15	0.863745	0.281206	1.34541	0.687703	0.681429	7.91095	0.82879	0.0343017	1.18456	0.62878	0.589371	6.96078	1.04994	0.605066	1.23728	0.751643	0.758568	8.2676
21	19.64	17.24	643708787	Hlac_1720 carbamoyl-phosphate synthase, large subunit	13	0.574146	0.00744799	1.42288	0.651653	0.202811	2.05618	0.64825	0.0198177	1.40666	0.72037	0.302327	2.00718	0.892344	0.136007	1.17344	1.07514	0.669133	1.46852
22	19.36	59.08	643707276	Hlac_0213 HpcH/HpaI aldolase	24	1.04625	0.666547	1.28932	0.816426	0.475816	1.96751	0.983106	0.808802	1.18733	0.753493	0.289835	1.84947	1.07173	0.350664	1.18898	0.769878	0.288693	1.76235
23	18.65	29.71	643708387	Hlac_1323 adenylosuccinate synthetase	11	1.10214	0.262479	1.20447	0.737254	0.117417	1.49276	1.13131	0.13067	1.18406	0.735874	0.0867981	1.4368	0.980948	0.713586	1.1237	0.656927	0.0623234	1.56454
24	18.64	38.48	643708955	Hlac_1884 ATP-grasp protein-like protein	13	1.01404	0.942923	1.57926	0.859022	0.635544	2.10684	0.97633	0.765028	1.20611	0.804631	0.334241	1.65976	1.04332	0.748425	1.36204	0.828285	0.302845	1.50548
25	17.85	16.93	643706786	Hlac_2976 hypothetical protein	89	2.13276	0.0225629	1.74229	2.09903	0.0208409	1.6949	2.34917	0.0302098	2.01256	2.26585	0.0320067	1.98366	0.913299	0.436139	1.37984	0.969512	0.78851	1.39944
26	17.74	41.8	643708172	Hlac_1106 phosphoadenosine phosphosulfate reductase	16	1.07871	0.705312	1.62636	1.14548	0.74496	2.76108	1.00428	0.974406	1.38462	1.03943	0.9132	2.38053	1.07982	0.488685	1.30251	1.03876	0.905152	2.18157
27	17.37	37.08	643709797	Hlac_2722 D-3-phosphoglycerate dehydrogenase	14	0.946628	0.707134	1.45825	0.88306	0.744886	2.69127	0.902018	0.504997	1.47892	0.853785	0.740127	3.43549	1.05465	0.744594	1.52659	0.936306	0.8801	3.11647
28	17.18	16.41	643708682	Hlac_1616 nucleic acid binding OB-fold tRNA/helicase-type	9	0.836782	0.068929	1.21939	1.0006	0.995348	1.28478	0.856924	0.383328	1.51525	1.00151	0.992448	1.47751	0.985259	0.945752	1.70539	1.17874	0.0506914	1.17963
29	17.13	19.72	643707748	Hlac_0682 chaperone protein DnaK	10	0.901372	0.396569	1.31255	1.06868	0.679699	1.44026	0.915753	0.208349	1.16206	1.0615	0.526853	1.23613	0.990622	0.906532	1.20088	1.166	0.0539766	1.17006
31	16.57	17.25	643707159	Hlac_0098 aconitate hydratase	9	0.811422	0.35181	1.64135	0.908191	0.893442	5.15352	0.777594	0.0691776	1.31972	0.859435	0.817003	4.44157	1.05121	0.716878	1.36722	1.08579	0.891036	3.9362
32	16.56	44.67	643709522	Hlac_2449 ribosomal protein L3	11	1.04511	0.727226	1.31955	1.10373	0.68213	1.6949	1.04415	0.713354	1.29402	1.07823	0.686017	1.50378	1.00405	0.980759	1.44635	1.04549	0.807839	1.49442
33	16.44	31.76	643709279	Hlac_2207 succinyl-CoA synthetase, beta subunit	13	1.11538	0.279712	1.2607	0.622715	0.0365277	1.53695	1.13286	0.286996	1.30895	0.624807	0.0943826	1.79833	0.993837	0.972958	1.56224	0.551624	0.0160372	1.53476
34	16.19	62.15	643708002	Hlac_0936 Protein of unknown function DUF293	8	1.12958	0.25057	1.28655	1.16126	0.151888	1.26468	1.15337	0.0986728	1.20295	1.16225	0.188381	1.3015	0.985865	0.841593	1.20365	1.01476	0.910818	1.40649
35	16.01	12	643709384	Hlac_2311 phosphoenolpyruvate carboxylase	7	1.55882	0.178691	5.0843	1.50435	0.15563	3.64849	1.17403	0.701922	56.3194	1.12663	0.859759	867.351	1.32037	0.64519	288.81	0.953431	0.860963	15.3357
36	15.67	24.71	643708311	Hlac_1247 dihydroxy-acid dehydratase	8	0.794596	0.0256398	1.20209	0.969002	0.866769	1.63039	0.894728	0.172154	1.20438	1.06606	0.6834	1.49875	0.893895	0.200315	1.2254	1.19927	0.293718	1.51849
37	15.52	43.08	643708341	Hlac_1277 3-dehydroquinate synthase	9	0.859983	0.259746	1.35689	1.07278	0.82709	2.19187	0.813635	0.253595	1.50856	0.998708	0.996224	1.94877	1.06559	0.730861	1.56661	1.22085	0.543418	2.19757
38	15.22	35.2	643707417	Hlac_0353 branched-chain amino acid aminotransferase	10	0.967656	0.848766	1.65484	0.786744	0.102711	1.38875	1.00215	0.9905	1.69555	0.797821	0.159958	1.47193	0.973244	0.7629	1.29859	0.809512	0.326826	1.77748
39	15.05	47.92	643709519	Hlac_2446 ribosomal protein L2	8	1.08014	0.265239	1.1625	1.20639	0.0860156	1.24885	1.04484	0.458856	1.14153	1.1449	0.296209	1.32781	1.04005	0.561712	1.16472	1.10273	0.281448	1.2192
40	15.04	20.7	643707315	Hlac_0252 extracellular solute-binding protein family 5	10	1.13119	0.166508	1.2112	1.23771	0.0679028	1.26457	1.06872	0.419601	1.20649	1.14561	0.140567	1.21651	1.06582	0.343833	1.16393	1.07952	0.267552	1.1656
41	14.99	18.88	643709061	Hlac_1990 succinate dehydrogenase or fumarate reductase, flavoprotein subunit	11	0.86597	0.393057	1.51849	0.950296	0.866893	2.20818	0.842344	0.276475	1.45976	0.902236	0.714551	2.06928	1.03383	0.623595	1.19003	1.06487	0.671893	1.46581
42	14.66	83.75	643708714	Hlac_1647 hypothetical protein	12	1.35878	0.106067	1.50569	0.898694	0.733993	2.25614	1.29913	0.150047	1.50471	0.845962	0.620373	2.37822	1.05127	0.500893	1.20661	0.695238	0.450842	3.34987
43	14.61	30.18	643708725	Hlac_1657 aspartyl-tRNA synthetase	10	0.698127	0.0512325	1.43677	0.770225	0.434869	2.30698	0.715711	0.172561	1.75043	0.768928	0.387836	2.1244	0.987987	0.952414	1.69612	1.07924	0.73017	1.77217
44	14.4	17.15	643707929	Hlac_0864 nitrite and sulphite reductase 4Fe-4S region	7	1.09404	0.634172	1.55106	1.13909	0.459101	1.49618	1.0351	0.82091	1.42898	1.05981	0.727445	1.47576	1.06708	0.359836	1.17383	1.04311	0.803954	1.48886
45	14.39	68.67	643707733	Hlac_0667 dihydrodipicolinate synthase	14	1.13826	0.445309	1.52967	1.08852	0.763114	2.07448	1.20378	0.300355	1.54216	1.12831	0.601068	1.80604	0.951637	0.714374	1.41931	0.950502	0.869179	2.2317
46	14.31	32.15	643709358	Hlac_2285 Acetamidase/Formamidase	11	1.94686	0.00039519	1.28296	1.55157	0.000960926	1.2102	1.93198	0.0530529	1.95436	1.54965	0.096307	1.71516	0.981974	0.938329	1.70992	0.788669	0.149084	1.41398
47	14.25	54.55	643708697	Hlac_1631 electron transport protein SCO1/SenC	14	2.44981	0.0116271	1.81036	1.74112	0.0159221	1.48967	3.09188	0.00331337	1.73722	2.17668	0.010266	1.64745	0.785612	0.0135303	1.18079	0.70167	0.170255	1.76635
48	14.21	21.48	643707453	Hlac_0389 hypothetical protein	11	2.18965	9.8394e-05	1.26426	1.44278	0.0193558	1.33238	2.34777	0.00108164	1.45987	1.53956	0.0012668	1.21729	0.923739	0.455511	1.26808	0.650241	0.0116441	1.35056
49	14.03	24.5	643708455	Hlac_1394 S-adenosylmethionine synthetase (MAT)	8	1.37119	0.0809335	1.50964	1.08063	0.729748	2.31775	1.22165	0.253169	1.72016	0.945245	0.786576	2.19088	1.12994	0.301399	1.4633	0.77765	0.298846	2.17735
50	14.01	46.73	643708717	Hlac_1650 manganese and iron superoxide dismutase	29	1.37354	0.119061	1.59452	0.968946	0.983146	79.6348	1.42637	0.180035	1.91368	0.981681	0.989856	70.9873	0.969369	0.710077	1.27395	0.719605	0.824763	76.4272
51	14	39.48	643709106	Hlac_2035 hypothetical protein	7	0.928362	0.798303	2.99909	0.844992	0.718046	5.71925	0.971077	0.784907	1.49998	0.883607	0.836452	9.69047	0.962304	0.839352	2.05098	0.918545	0.896612	12.026
52	13.8	13.96	643707658	Hlac_0592 phosphoenolpyruvate synthase	7	0.94381	0.471503	1.20227	1.34055	0.138529	1.52185	0.932621	0.577727	1.33656	1.303	0.176754	1.52676	1.01719	0.859171	1.25259	1.40065	0.0326135	1.34733
53	13.72	28.53	643709177	Hlac_2107 Cobalamin-independent synthase MetE domain protein	18	0.891434	0.592831	1.64561	0.953867	0.935404	3.92612	0.940949	0.720434	1.48733	1.01308	0.982349	3.96915	0.954756	0.769871	1.44791	1.02394	0.960652	3.08289
54	13.53	21.22	643709450	Hlac_2377 AAA family ATPase, CDC48 subfamily	8	1.10803	0.746781	2.27747	1.27068	0.888494	85.8161	1.05396	0.908469	3.29288	1.21815	0.906625	80.2944	1.0738	0.646609	1.49091	1.10554	0.951255	72.3603
55	13.51	29.66	643708749	Hlac_1680 Luciferase-like monooxygenase	7	1.34241	0.0949238	1.43876	0.960428	0.964391	8.35608	1.15848	0.433915	1.53624	0.81318	0.791191	6.22093	1.16301	0.543846	1.77619	0.75953	0.739453	6.90315
56	13.5	33.06	643709658	Hlac_2586 TRAP transporter solute receptor, TAXI family	19	1.13686	0.167207	1.23526	1.24822	0.156742	1.42422	1.1171	0.213075	1.23091	1.20306	0.200723	1.39849	1.0249	0.717914	1.19255	1.07957	0.303409	1.19737
57	13.43	32.44	643709118	Hlac_2047 beta-lactamase domain protein	13	1.02985	0.866413	1.94251	1.20445	0.570895	3.29183	1.02203	0.837757	1.49658	1.17107	0.544007	2.5544	1.01418	0.882008	1.43411	1.15247	0.37114	1.70548
58	13.42	52.22	643708241	Hlac_1176 Carboxymuconolactone decarboxylase	15	1.21525	0.494048	2.74899	1.00946	0.977225	3.5188	1.20305	0.36383	1.97813	0.985113	0.970119	4.60272	1.01853	0.858518	1.47834	0.843186	0.772899	9.25856
59	13.25	42.45	643709608	Hlac_2535 ribosomal protein L1	11	0.814354	0.076263	1.27107	0.89662	0.9462	67.9271	0.733204	0.011967	1.2179	0.797021	0.879659	49.5996	1.11722	0.365698	1.35239	1.12547	0.94515	88.3756
60	13	37.07	643708812	Hlac_1745 aspartate-semialdehyde dehydrogenase	12	0.988357	0.919809	1.35438	0.670336	0.698488	14.3894	1.16005	0.383649	1.5244	0.758075	0.797298	16.4622	0.857147	0.248203	1.3728	0.707479	0.745119	15.7592
61	12.92	16.07	643707344	Hlac_0281 ATP synthase, A subunit	9	0.907393	0.463559	1.34508	1.02736	0.973564	6.41798	0.898876	0.523292	1.45549	0.997423	0.997368	5.96744	1.01584	0.862867	1.23047	1.0507	0.953795	7.01214
62	12.86	49.58	643709510	Hlac_2437 Ribosomal protein S4E, central domain protein	12	1.03854	0.724948	1.32058	0.749223	0.401117	2.349	1.00134	0.991326	1.3777	0.737504	0.538268	3.51617	1.04159	0.802574	1.52716	0.719283	0.400658	2.64739
63	12.7	20.03	643707167	Hlac_0106 RNA polymerase Rpb2 domain 6	7	0.931889	0.767935	10.4741	0.743379	0.206542	3.55102	0.624005	0.131965	3.52617	0.494301	0.253338	43.0978	1.49849	0.287827	12.1323	0.791229	0.561416	37.0732
64	12.52	29.2	643707480	Hlac_0416 thermosome	10	0.571776	0.0350454	1.64072	0.557303	0.0250265	1.59117	0.610707	0.106289	1.93257	0.584271	0.0697103	1.83397	0.944788	0.504616	1.24025	0.959985	0.647278	1.25802
65	12.47	20.61	643708003	Hlac_0937 FAD-dependent pyridine nucleotide-disulphide oxidoreductase	6	0.986359	0.864497	1.26528	0.913543	0.788573	2.66923	1.04039	0.758316	1.45329	0.938306	0.778073	1.92976	0.954657	0.703608	1.42284	0.913584	0.783637	2.60659
66	12.24	33.44	643707239	Hlac_0176 FeS assembly ATPase SufC	10	0.991892	0.916592	1.20931	1.25966	0.0113451	1.16411	0.986902	0.83328	1.16516	1.22773	0.0182036	1.16511	1.01205	0.875427	1.2052	1.25254	0.0126991	1.16482
67	12.21	37.97	643709533	Hlac_2459 deoxyribose-phosphate aldolase/phospho-2-dehydro-3-deoxyheptonate aldolase	11	0.847017	0.107705	1.26177	0.71968	0.558818	4.93495	0.894812	0.368016	1.39726	0.739275	0.559834	4.34935	0.953112	0.561459	1.26456	0.840754	0.768223	5.5361
68	12.16	8.821	643707166	Hlac_0105 DNA-directed RNA polymerase subunit A'	7	1.05388	0.84747	2.03415	0.591668	0.279688	3.20977	1.09497	0.449068	1.35048	0.605097	0.128093	2.07188	0.975445	0.884981	1.56488	0.549373	0.0218549	1.5779
70	12.1	47.83	643708983	Hlac_1912 adenylate kinase	9	1.02727	0.937995	2.75447	0.957495	0.723637	1.42737	0.991524	0.969074	1.90327	0.899414	0.275288	1.28844	1.04402	0.747089	1.47361	0.910652	0.748249	2.3316
71	12.08	44.35	643709521	Hlac_2448 ribosomal protein L4/L1e	13	1.01176	0.96469	1.99225	0.894314	0.891683	8.47924	0.962239	0.949137	4.82653	0.87916	0.911947	20.8307	1.06722	0.863177	2.67253	0.818634	0.71744	4.17845
72	12.03	40.3	643708338	Hlac_1274 predicted phospho-2-dehydro-3-deoxyheptonate aldolase	10	0.952213	0.559971	1.26918	1.09559	0.401605	1.34721	0.866587	0.150146	1.26732	0.977765	0.872078	1.50438	1.10596	0.269001	1.26727	1.13504	0.250727	1.32827
73	11.74	13.2	643708615	Hlac_1548 catalase/peroxidase HPI	7	0.562458	0.0418699	1.7234	0.549429	0.534572	10.0738	0.636904	0.100771	1.78127	0.641755	0.657406	11.253	0.887562	0.579293	1.67795	0.88013	0.897668	11.3213
74	11.5	58.44	643709501	Hlac_2428 ribosomal protein L30P	13	0.94164	0.486775	1.27371	0.896773	0.629892	1.91223	1.13817	0.243923	1.32947	1.05882	0.665332	1.46296	0.83304	0.1475	1.34905	0.938383	0.779959	1.93948
75	11.45	18.51	643707493	Hlac_0428 FAD dependent oxidoreductase	6	0.727994	0.269648	2.468	0.736333	0.131157	1.70006	0.717728	0.0642054	1.46255	0.711003	0.076832	1.54053	1.01885	0.925636	2.1429	0.997347	0.985677	1.7584
76	11.43	33.02	643707684	Hlac_0618 ribosomal protein S3Ae	7	0.857158	0.195393	1.29001	0.861994	0.67792	2.24969	0.828695	0.0867509	1.25006	0.833749	0.629619	2.34645	1.04243	0.643919	1.22572	0.952455	0.864835	1.92015
77	11.38	54.04	643708115	Hlac_1047 NADPH-dependent FMN reductase	8	1.49501	0.106373	1.84877	1.36046	0.192392	1.98162	1.45768	0.0984439	1.73372	1.29865	0.234957	1.95288	1.03217	0.740981	1.43235	0.894992	0.321848	1.44168
78	11.36	10.33	643708105	Hlac_1038 Sigma 54 interacting domain protein	6	1.01464	0.926543	1.47025	1.0812	0.934301	10.1362	0.995639	0.981807	1.59825	1.031	0.97444	10.2861	1.02215	0.857082	1.34584	1.01127	0.99036	9.68076
79	11.22	30.77	643709738	Hlac_2665 hypothetical protein	7	1.03418	0.8595	1.58997	1.09938	0.5211	1.42361	1.03363	0.798376	1.3712	1.07662	0.688428	1.56284	1.00835	0.904246	1.18409	1.0493	0.865187	1.99832
80	11.18	37.88	643709512	Hlac_2439 ribosomal protein L14b/L23e	8	0.994749	0.967679	1.4035	1.18513	0.373794	1.60222	1.05046	0.523808	1.21636	1.22704	0.147933	1.3734	0.953049	0.667806	1.33466	1.17712	0.263641	1.41678
81	11.01	10.67	643708591	Hlac_1525 malate dehydrogenase	6	0.796979	0.225778	1.75847	0.787258	0.445852	2.98406	0.87254	0.797424	7.4295	0.878916	0.855503	14.7204	0.931744	0.916971	13.2211	0.972042	0.924494	3.12493
82	10.96	26.28	643709516	Hlac_2443 ribosomal protein S3	7	0.755927	0.418989	2.37032	0.777024	0.454266	2.33015	0.803635	0.510011	2.31644	0.813604	0.604386	2.77242	0.947325	0.703274	1.44339	1.01127	0.955502	1.68894
83	10.82	18.08	643709263	Hlac_2193 Chlorite dismutase	6	0.828179	0.443207	2.35316	0.93218	0.840427	3.75075	0.930725	0.700578	2.00585	1.01915	0.944005	2.79896	0.894776	0.335685	1.4632	1.09247	0.73055	2.61635
84	10.78	74.55	643709705	Hlac_2633 hypothetical protein	10	0.959859	0.784246	1.38889	0.783022	0.301864	1.65727	0.919011	0.48182	1.29744	0.737875	0.173311	1.59196	1.04952	0.734698	1.36719	0.807797	0.311182	1.56823
85	10.76	15.46	643709544	Hlac_2472 hypothetical protein	8	1.48291	0.0492398	1.47919	1.82506	0.00540709	1.30204	1.48252	0.188931	2.09555	1.78161	0.0462477	1.74961	1.00602	0.962574	1.45448	1.21589	0.135033	1.35805
86	10.74	21.64	643708274	Hlac_1209 inosine-5'-monophosphate dehydrogenase	7	0.830333	0.520666	2.08321	0.855043	0.781529	4.33045	0.802016	0.326293	1.72973	0.803104	0.654915	3.5344	1.04269	0.829237	1.65552	0.964189	0.90319	2.18488
87	10.72	21.84	643709756	Hlac_2682 conserved repeat domain protein	11	1.15894	0.314653	1.42823	1.15097	0.568324	1.87516	1.17716	0.484022	1.79982	1.15062	0.462782	1.61631	0.987845	0.949716	1.65843	0.98832	0.973035	2.47663
88	10.63	23.83	643709650	Hlac_2578 acyl-CoA dehydrogenase domain protein	8	1.41011	0.225514	2.34923	1.2848	0.307447	2.21271	1.26688	0.337203	2.25501	1.12949	0.614668	2.42838	1.12044	0.336829	1.47774	0.898592	0.361068	1.4795
89	10.48	32.26	643707161	Hlac_0100 ribosomal protein S7	6	0.739856	0.584659	4.80836	0.624058	0.530238	8.33517	0.737377	0.607512	5.44921	0.613111	0.52675	8.84728	1.01539	0.868345	1.3092	0.839372	0.624742	2.78901
90	10.47	14.51	643709477	Hlac_2404 phosphoesterase RecJ domain protein	5	1.01871	0.92145	1.58362	1.33823	0.29066	1.88547	1.02086	0.904745	1.52468	1.31498	0.30825	1.8605	1.00396	0.957057	1.19676	1.29781	0.279018	1.73696
91	10.45	9.73	643708783	Hlac_1716 AAA family ATPase, CDC48 subfamily	5	1.0359	0.946113	3.90089	1.28272	0.86225	41.9546	1.08976	0.773979	2.17409	1.30524	0.854457	43.8423	0.953185	0.838313	1.84295	1.19193	0.906438	49.1216
92	10.43	8.286	643707952	Hlac_0887 isoleucyl-tRNA synthetase	6	0.724433	0.0323623	1.31141	0.73163	0.449792	3.14882	0.811377	0.234268	1.5651	0.791711	0.489103	2.57338	0.898674	0.329345	1.33991	0.972026	0.936862	2.85601
93	10.41	7.02	643707977	Hlac_0912 ferredoxin-dependent glutamate synthase	5	0.907268	0.504904	3.51033	1.16569	0.364652	3.51227	1.01701	0.908746	4.41371	1.27939	0.490918	20.9566	0.89839	0.592918	6.23834	1.26699	0.30455	4.75496
94	10.35	25.51	643709219	Hlac_2149 ABC-type nitrate/sulfonate/bicarbonate transport systems protein	10	0.853975	0.123332	1.26633	0.689199	0.0414836	1.41218	0.990932	0.910412	1.26753	0.781478	0.0511749	1.28261	0.867546	0.151593	1.26652	0.794378	0.125357	1.41501
95	10.3	45.43	643707218	Hlac_0155 homoserine dehydrogenase	11	1.10027	0.584687	1.49927	1.26019	0.296799	1.64106	1.00511	0.967255	1.33829	1.12394	0.386413	1.35821	1.10683	0.316868	1.25548	1.12334	0.305981	1.28965
96	10.25	12.76	643707990	Hlac_0924 adenylosuccinate lyase	5	1.07741	0.399681	1.24584	1.08986	0.366206	1.26444	1.10641	0.600142	1.63862	1.09996	0.711304	1.94525	0.977671	0.911126	1.69462	0.999814	0.999103	1.55406
97	10.22	18.12	643707157	Hlac_0096 hypothetical protein	5	1.00773	0.968911	1.67463	0.846697	0.77837	4.63876	1.10611	0.671222	1.84462	0.944283	0.936066	6.45001	0.918418	0.608986	1.53159	0.910253	0.902216	7.35244
98	10.17	56.21	643707681	Hlac_0615 Ribosomal S13S15 domain protein	6	1.13119	0.673615	2.12621	0.888958	0.676225	2.06805	1.02857	0.84732	1.4635	0.78308	0.13314	1.43459	1.10909	0.694234	1.97374	0.777888	0.30137	1.8005
99	10.1	19.28	643709271	Hlac_2199 aminotransferase class-III	7	1.00328	0.991675	24.1653	0.762237	0.365714	9.32685	1.09369	0.533942	3.5473	0.817113	0.324423	4.19612	0.923391	0.827994	38.725	0.751543	0.215267	3.58294
100	10.1	46.85	643707303	Hlac_0240 NADPH-dependent F420 reductase	6	1.14459	0.403123	3.52388	1.14901	0.615046	12.8582	1.14866	0.395362	3.52507	1.1294	0.618975	9.65282	1.00291	0.981298	3.51876	0.990931	0.961677	6.82519
102	10.08	43.71	643709385	Hlac_2312 Ribosomal protein S19e	7	0.704218	0.0814587	1.52234	0.667004	0.236083	2.24137	0.722054	0.0360681	1.33804	0.667076	0.152347	1.89041	0.979901	0.887971	1.45582	0.919745	0.653346	1.61495
103	10.06	23.78	643707871	Hlac_0806 peptidylprolyl isomerase FKBP-type	6	0.959946	0.762423	1.41996	1.03753	0.792332	1.43828	0.974543	0.794304	1.29287	1.03393	0.770996	1.34627	0.991086	0.895639	1.19473	1.06886	0.561942	1.34002
104	10	42.11	643709725	Hlac_2653 proliferating cell nuclear antigen PcnA	7	1.01135	0.961983	2.00179	0.662535	0.238585	2.44192	0.829996	0.120281	1.31692	0.528213	0.00605935	1.33825	1.22602	0.36489	1.83801	0.640741	0.0253809	1.40647
105	9.97	30.29	643707671	Hlac_0605 hypothetical protein	6	2.21256	0.0114883	1.57562	1.92547	0.0149563	1.51075	2.31169	0.0184103	1.76738	1.97645	0.0235313	1.66088	0.957075	0.605119	1.27439	0.857396	0.262818	1.42767
106	9.92	14.62	643707772	Hlac_0706 NADH-ubiquinone oxidoreductase chain 49kDa	5	0.592091	0.0393846	1.60965	0.758982	0.500787	3.15676	0.64512	0.166114	2.15074	0.79875	0.4791	2.42753	0.931142	0.771927	2.04587	1.24057	0.431365	2.13071
107	9.9	12.67	643706689	Hlac_2869 Alpha-galactosidase-like protein	5	1.15773	0.37962	3.53624	0.629641	0.372288	48.9772	1.27805	0.555069	40.8215	0.670656	0.155153	3.53315	0.910522	0.733463	14.5348	0.542542	0.359444	137.17
108	9.8	56.49	643707632	Hlac_0567 prefoldin, beta subunit	9	0.815971	0.487853	2.09532	0.941255	0.830585	2.08764	0.79368	0.28682	1.68613	0.897909	0.647459	1.83239	1.03006	0.778092	1.31355	1.13172	0.298338	1.33325
109	9.68	39.56	643708388	Hlac_1324 hypothetical protein	6	0.922038	0.811165	3.61224	1.08424	0.848052	4.95692	0.846761	0.698842	4.96554	0.979009	0.964897	6.28201	1.1092	0.585915	2.00007	1.15776	0.246763	1.47581
110	9.65	32.23	643707935	Hlac_0870 isocitrate/isopropylmalate dehydrogenase	5	1.07192	0.408569	1.25935	0.669266	0.170615	2.03819	1.17968	0.212091	1.39466	0.719511	0.113191	1.6034	0.914841	0.571294	1.56349	0.616579	0.103831	1.94547
111	9.58	18.56	643707165	Hlac_0104 DNA-directed RNA polymerase, subunit A''	6	1.00893	0.927622	1.45165	0.825742	0.167431	1.47345	1.13822	0.442784	1.79861	0.916204	0.710477	2.41173	0.893069	0.61526	2.28309	0.807196	0.130977	1.44925
112	9.52	11.08	643709448	Hlac_2375 ribonucleoside-diphosphate reductase, adenosylcobalamin-dependent	6	0.938426	0.876999	62.0016	1.23595	0.805638	5118.74	0.939831	0.852109	28.0166	1.21171	0.80576	2315.03	1.00149	0.990701	3.64564	1.28587	0.598729	79.7405
113	9.42	38.31	643709105	Hlac_2034 glycine hydroxymethyltransferase	12	1.03769	0.817235	1.59502	1.18857	0.508531	2.08432	0.976761	0.834579	1.38918	1.09802	0.704202	2.03838	1.0691	0.467331	1.2919	1.12965	0.580497	1.87388
114	9.37	22.01	643709242	Hlac_2172 20S proteasome A and B subunits	5	1.25577	0.260372	1.87864	1.38191	0.0742893	1.49501	1.10001	0.821566	4.9499	1.18446	0.437893	2.13374	1.14879	0.599938	2.62969	1.08627	0.741264	2.56007
115	9.3	21.46	643709475	Hlac_2402 PBS lyase HEAT domain protein repeat-containing protein	6	0.843154	0.247368	1.57481	1.11277	0.776387	4.12502	0.902582	0.46185	1.62977	1.1712	0.720394	5.21267	0.94082	0.553674	1.45086	1.29389	0.471123	3.51852
116	9.2	31.63	643708349	Hlac_1285 aspartate carbamoyltransferase	5	0.812578	0.386813	6.25697	0.578057	0.283896	27.9158	0.734962	0.754063	15049.6	0.530863	0.60689	83315.3	1.13316	0.87031	2183.83	0.698985	0.199879	4.38217
117	9.16	22.08	643709325	Hlac_2252 porphobilinogen deaminase	6	0.947974	0.555003	1.29255	1.23418	0.574856	2.90665	0.963043	0.92102	3.04172	1.22998	0.112035	1.34369	0.997138	0.994873	3.69431	1.27888	0.441265	2.42124
118	9.09	24.52	643707440	Hlac_0376 phosphonate ABC transporter, inner membrane subunit	6	0.957615	0.581977	1.22264	1.20377	0.202832	1.40272	0.949099	0.525225	1.23197	1.17076	0.3502	1.51305	1.01544	0.850194	1.23521	1.23783	0.0633273	1.2615
119	9.06	35.71	643708883	Hlac_1815 Alcohol dehydrogenase zinc-binding domain protein	7	1.07779	0.836018	37.0828	0.712746	0.516052	92.3217	1.07437	0.810783	19.6026	0.701386	0.545634	182.01	1.01038	0.937536	3.79188	0.682006	0.663946	4188.44
121	8.97	24.21	643708214	Hlac_1149 Extracellular ligand-binding receptor	15	1.18118	0.344527	3.56663	1.49366	0.15531	3.55727	1.18738	0.336099	3.57018	1.47119	0.161263	3.56041	1.0016	0.989877	3.5719	1.24767	0.269775	3.55473
122	8.93	24.49	643709030	Hlac_1959 NUDIX hydrolase	5	1.15793	0.280937	1.36615	0.991041	0.974346	1.98283	1.25232	0.290554	1.63172	1.0566	0.857945	2.1194	0.928155	0.534951	1.33356	0.851325	0.623309	2.20616
123	8.81	10.36	643707511	Hlac_0447 methionyl-tRNA synthetase	6	0.764695	0.454397	2.70737	0.565857	0.135527	2.44285	0.982373	0.932447	1.84903	0.73322	0.442103	3.05814	0.777171	0.207528	1.65004	0.754874	0.48366	3.0728
124	8.8	29.02	643709119	Hlac_2048 Polyprenyl synthetase	6	0.700422	0.175742	3.60263	0.53444	0.281992	43.6634	0.528365	0.196812	13.3164	0.399145	0.281487	250.791	1.33875	0.275555	5.5443	0.749428	0.425515	18.0663
125	8.71	21.14	643707790	Hlac_0724 peptidase M42 family protein	6	1.01665	0.946117	2.5374	0.806654	0.617637	4.85421	0.989742	0.947497	1.81617	0.777771	0.585388	5.35682	1.03223	0.837765	1.79852	0.815723	0.73965	9.95725
126	8.68	33.33	643709509	Hlac_2436 ribosomal protein L5	4	0.987872	0.964654	2.24133	0.896468	0.826622	4.28933	0.898451	0.647093	1.95837	0.794657	0.625003	3.84749	1.10707	0.24649	1.25279	0.850186	0.540731	2.11774
127	8.67	19.47	643709592	Hlac_2520 extracellular solute-binding protein family 1	11	0.872673	0.307572	1.38212	0.974271	0.891961	1.64893	0.932738	0.782146	1.92246	1.01855	0.951061	2.18407	0.945244	0.770942	1.65161	1.10406	0.508156	1.4603
128	8.42	31.41	643707955	Hlac_0890 pyruvate ferredoxin/flavodoxin oxidoreductase, beta subunit	7	0.927105	0.738567	1.93056	0.785857	0.320553	1.90758	0.973194	0.866647	1.60497	0.801736	0.0654726	1.28057	0.958743	0.81922	1.71216	0.829379	0.215373	1.46255
129	8.39	30.1	643707477	Hlac_0413 Ribosomal protein L15e	5	0.938074	0.690465	1.47601	1.04394	0.872581	1.92519	0.835527	0.197448	1.36468	0.913783	0.671428	1.67351	1.13245	0.380123	1.39424	1.09615	0.488756	1.37165
130	8.38	84.17	643708911	Hlac_1842 ribosomal protein L7Ae/L30e/S12e/Gadd45	10	0.964794	0.834881	1.52144	0.935023	0.939889	8.83638	0.975698	0.88197	1.49915	0.918229	0.921386	8.27829	0.993052	0.966099	1.49374	0.871079	0.847345	5.75734
131	8.3	23.21	643709402	Hlac_2329 TRAP transporter solute receptor, TAXI family	14	2.21493	0.23494	49.7929	1.55248	0.319625	21.5029	2.15437	0.231018	40.5582	1.47814	0.332649	17.4544	1.03624	0.792498	3.81199	0.690277	0.181853	3.98747
132	8.26	17.98	643708029	Hlac_0963 20S proteasome A and B subunits	5	1.13886	0.213481	1.27662	1.39225	0.0516824	1.3976	1.12132	0.43328	1.44088	1.3439	0.0124441	1.20915	1.02132	0.824633	1.28095	1.20757	0.35833	1.65686
133	8.24	21.67	643707734	Hlac_0668 dihydrodipicolinate reductase	4	0.988525	0.926142	1.44007	0.992107	0.978751	2.39202	0.842005	0.419442	1.79717	0.827427	0.504974	2.22131	1.1823	0.165783	1.33944	1.00397	0.992501	3.43723
134	8.23	16.22	643708519	Hlac_1458 dihydroxyacetone kinase, DhaK subunit	4	0.90226	0.42638	1.42841	1.01087	0.96224	1.95258	1.04972	0.745215	1.54243	1.14687	0.171093	1.27553	0.866693	0.434047	1.65754	1.09992	0.59131	1.65834
135	8.23	30.52	643709517	Hlac_2444 ribosomal protein L22	5	1.13702	0.543932	1.81984	1.17432	0.219676	1.3918	0.980755	0.917476	1.73196	0.992468	0.958999	1.53885	1.1696	0.133392	1.27603	1.0231	0.918017	1.91497
136	8.18	29.54	643709383	Hlac_2310 menaquinol--cytochrome-c reductase	7	1.4331	0.24999	2.62629	1.54008	0.0524579	1.55773	1.43962	0.0507404	1.44385	1.50466	0.254009	3.03363	1.00571	0.979082	2.28996	1.05704	0.866016	3.48455
137	8.13	16.5	643708895	Hlac_1825 enolase	5	0.952204	0.741857	1.53941	1.06091	0.724899	1.62702	0.929377	0.577071	1.45311	1.01444	0.912667	1.46641	1.0316	0.690398	1.25298	1.09994	0.421319	1.38566
138	8.11	19.71	643707735	Hlac_0669 2,3,4,5-tetrahydropyridine-2-carboxylate N-succinyltransferase	5	1.21398	0.0944731	1.2797	1.15027	0.594257	1.9589	1.20171	0.224791	1.42708	1.11889	0.68439	2.03999	1.0167	0.815609	1.20273	0.93327	0.744491	1.73131
140	8.07	42.53	643708775	Hlac_1708 Transcription factor TFIIE, alpha subunit	4	1.03447	0.806873	3.95788	0.650745	0.345832	27.0124	0.957223	0.755546	3.95447	0.590964	0.299468	29.9133	1.08823	0.579412	3.98411	0.619631	0.256118	13.3002
141	8.04	13.52	643708963	Hlac_1892 Tubulin/FtsZ GTPase	4	1.05755	0.874243	34.8839	1.07893	0.8524	59.6562	1.14793	0.510442	6.11919	1.14517	0.596438	10.4109	0.927101	0.678676	5.70216	1.00321	0.980593	3.79674
142	8.04	16.79	643709654	Hlac_2582 short-chain dehydrogenase/reductase SDR	5	1.6797	0.211309	3.42139	1.43608	0.320246	3.28104	1.44072	0.204538	2.33123	1.21836	0.737881	9.13856	1.17521	0.603425	3.11768	0.847547	0.739188	6.44243
144	8.03	35.56	643709198	Hlac_2128 Ribosomal protein S6e	6	0.783704	0.449112	3.07549	0.837566	0.735229	7.12974	0.802469	0.135356	1.47557	0.869156	0.84145	14.255	0.979327	0.920343	2.21528	1.06859	0.928891	16.9702
145	8.03	58.82	643709466	Hlac_2393 Ribosomal protein S24e	5	0.891967	0.640602	2.46754	0.999402	0.999309	14.3113	0.972988	0.907552	2.45317	1.06263	0.920914	10.2771	0.922971	0.477917	1.48949	1.09962	0.866075	8.48329
146	8.02	25.08	643707450	Hlac_0386 Electron transfer flavoprotein alpha subunit	4	0.886546	0.29345	1.44337	1.03344	0.784079	1.5724	0.883955	0.282289	1.43927	1.00912	0.959566	1.97838	1.00961	0.945007	1.69647	1.14929	0.408185	1.78005
147	8	19.67	643708252	Hlac_1187 MscS Mechanosensitive ion channel	4	0.805092	0.282591	1.89755	0.841782	0.199099	1.47966	0.9068	0.37925	1.4564	0.927896	0.480698	1.45458	0.893374	0.479041	1.75436	1.0299	0.768434	1.45739
148	8	28.72	643709280	Hlac_2208 succinyl-CoA synthetase, alpha subunit	8	0.932396	0.522849	1.48034	0.701963	0.120132	1.78879	0.906446	0.591849	1.95125	0.665673	0.042417	1.45152	1.03686	0.882791	2.54273	0.742219	0.07378	1.44655
149	8	43.84	643708248	Hlac_1183 UspA domain protein	5	0.777496	0.334734	2.01071	0.866028	0.56471	2.03259	0.924401	0.808261	2.57113	1.00572	0.979558	1.91967	0.848165	0.420123	1.75469	1.11071	0.820133	3.84639
150	8	18.4	643708644	Hlac_1578 translation initiation factor eIF-5A	4	1.02841	0.856818	1.80264	1.05687	0.734408	1.84203	0.997348	0.988546	2.02469	1.00507	0.981274	2.2738	1.03841	0.714529	1.46964	1.01493	0.914295	1.68901
152	7.84	44.07	643707338	Hlac_0275 ATP synthase H subunit	4	1.15374	0.255543	1.33167	1.23117	0.333881	1.6489	1.06227	0.56627	1.288	1.11276	0.570677	1.57291	1.09377	0.286519	1.21314	1.04893	0.599319	1.245
153	7.77	19.74	643708304	Hlac_1240 glycine cleavage system T protein	4	1.16892	0.650693	25.6416	0.952648	0.915163	99.2657	1.21176	0.550137	17.4378	0.967326	0.936428	67.5499	0.97142	0.838957	4.15879	0.802577	0.289209	3.91439
154	7.57	36.32	643708737	Hlac_1668 peptidyl-prolyl cis-trans isomerase cyclophilin type	6	1.19229	0.262019	1.63123	1.34523	0.160437	1.793	1.2359	0.364727	2.18898	1.36601	0.221204	2.14762	0.971077	0.7702	1.45965	1.11219	0.355074	1.46722
155	7.54	31.36	643709511	Hlac_2438 ribosomal protein L24	4	1.12709	0.43168	1.52216	1.23573	0.351488	1.84409	1.04468	0.680474	1.35817	1.12302	0.267936	1.31274	1.08509	0.70503	1.86604	1.08236	0.42225	1.31212
156	7.28	28.62	643707570	Hlac_0505 phosphate ABC transporter, ATPase subunit	6	0.886833	0.807215	6.4233	0.81813	0.199679	1.58022	0.919006	0.819853	4.06837	0.820388	0.357175	2.04996	0.980337	0.945303	3.01333	0.913616	0.812494	4.22088
158	7.14	27.96	643708589	Hlac_1523 TATA-box binding family protein	6	1.1557	0.34663	1.45785	0.861128	0.670808	2.47552	1.00478	0.985662	1.99697	0.72803	0.442214	2.81282	1.15644	0.49101	1.70362	0.707585	0.177694	1.80005
159	6.98	16.28	643707160	Hlac_0099 sodium:dicarboxylate symporter	5	1.59305	0.167072	4.90071	1.1754	0.369662	3.84701	1.45042	0.260283	7.74536	1.04714	0.738612	3.83606	1.10648	0.515063	3.84953	0.729051	0.207786	3.89286
160	6.96	34.3	643709626	Hlac_2554 putative circadian clock protein, KaiC	4	0.726268	0.193447	3.57629	0.607656	0.680832	103667	0.858045	0.474215	6.0119	0.719054	0.793923	265830	0.852562	0.35559	3.54875	0.789683	0.821127	32707.4
162	6.92	17.77	643709727	Hlac_2655 phosphoglucomutase/phosphomannomutase alpha/beta/alpha domain I	4	0.891583	0.460218	3.61962	0.963093	0.77311	3.60895	0.963385	0.77695	3.65816	1.01939	0.900243	4.68512	0.931805	0.730461	7.32618	1.06552	0.644091	3.62828
163	6.91	11.71	643706798	Hlac_2988 phosphomethylpyrimidine kinase	4	0.763077	0.216169	1.66784	0.852396	0.65847	2.5347	0.811902	0.243907	1.52758	0.888905	0.73997	2.5064	0.945497	0.670596	1.40431	1.08475	0.692437	1.70044
164	6.91	4.622	643708829	Hlac_1764 threonyl-tRNA synthetase	3	0.934027	0.619891	3.58066	0.907866	0.513675	3.60407	0.899455	0.482793	3.58056	0.85673	0.368173	3.60583	1.04537	0.735359	3.58691	0.958413	0.746005	3.5973
165	6.86	14.37	643707342	Hlac_0279 ATP synthase A1, C subunit	5	0.797422	0.0975532	1.33877	0.648028	0.0730084	1.64589	0.826157	0.272503	1.51738	0.666376	0.0856046	1.6423	0.971657	0.77574	1.29938	0.810542	0.472792	2.08849
167	6.82	37.61	643708890	Hlac_1820 ribosomal protein L15	5	0.910946	0.734239	14.4694	0.688731	0.594234	601.11	1.07672	0.759219	10.6295	0.822449	0.866128	113113	0.850391	0.753273	155.145	0.753839	0.761757	9339.43
169	6.76	11.58	643707672	Hlac_0606 band 7 protein	4	1.00121	0.996033	2.54016	0.951668	0.896605	4.26314	0.913744	0.573254	1.789	0.838742	0.506271	2.56618	1.10196	0.609826	2.00797	0.93631	0.865431	4.36859
170	6.72	24.62	643709507	Hlac_2434 ribosomal protein S8	3	0.854936	0.483405	1.75745	0.877425	0.669546	2.20227	0.891398	0.597556	1.74602	0.895841	0.695951	2.06825	0.964425	0.718909	1.29728	1.01591	0.955501	2.09132
171	6.66	31.21	643709518	Hlac_2445 ribosomal protein S19	7	1.1819	0.144006	1.31061	1.40766	0.0225649	1.28486	1.13427	0.173014	1.25251	1.32356	0.0285522	1.25188	1.04932	0.544568	1.25215	1.17474	0.107157	1.2523
172	6.63	24.71	643707616	Hlac_0551 Methyltransferase type 11	4	0.814401	0.285691	3.51173	0.696983	0.170115	3.51029	0.880657	0.420845	3.51127	0.73884	0.200917	3.51026	0.9308	0.600432	3.511	0.844701	0.337247	3.51037
173	6.59	27.36	643707516	Hlac_0452 hypothetical protein	6	0.696812	0.0213858	1.33581	0.73276	0.305584	1.94515	0.744216	0.0563981	1.35805	0.765908	0.410534	2.05596	0.943075	0.374093	1.15722	0.99727	0.988879	1.56488
174	6.56	16.99	643709471	Hlac_2398 protein synthesis factor GTP-binding	4	0.860133	0.609285	2.32302	0.897924	0.43592	1.46527	0.765475	0.393413	2.35229	0.781276	0.0636732	1.31386	1.13317	0.19359	1.26905	1.03196	0.918943	2.47293
175	6.56	38.14	643709351	Hlac_2278 RNA polymerase Rpb4	3	1.13413	0.594541	1.96339	0.821347	0.274334	1.59893	0.992371	0.970294	1.82714	0.716038	0.359914	2.67988	1.1396	0.626492	2.1587	0.714517	0.156154	1.76454
176	6.52	15.38	643707442	Hlac_0378 phosphate/phosphonate ABC transporter periplasmic substrate-binding protein	8	1.87316	0.111582	2.68238	1.79764	0.0274913	1.53309	2.12194	0.124718	3.54232	1.99844	0.0594277	2.13957	0.884018	0.272916	1.42501	0.942728	0.735704	1.92481
177	6.49	33.8	643707162	Hlac_0101 ribosomal protein S23 (S12)	3	1.00975	0.967585	2.4841	1.20879	0.660727	4.95146	0.9212	0.636334	1.89591	1.07848	0.828707	3.75146	1.10275	0.360332	1.4299	1.16835	0.43093	1.98191
178	6.4	16.23	643709607	Hlac_2534 ribosomal protein L10	3	0.530127	0.0243845	1.54407	0.368479	0.186871	8.79844	0.533519	0.0246363	1.54088	0.364715	0.161256	7.3333	1.00062	0.995599	1.53969	0.673302	0.509219	8.47133
180	6.36	13.74	643709818	Hlac_2743 aspartate kinase	5	0.909067	0.823161	69.9723	1.01048	0.985385	319.898	0.785029	0.609165	78.5329	0.856247	0.794515	363.453	1.16804	0.399094	4.1769	1.08977	0.601192	4.52377
181	6.32	18.13	643709004	Hlac_1933 hypothetical protein	3	1.32588	0.225494	2.01571	0.812652	0.270353	1.80682	1.36871	0.108082	1.62285	0.82289	0.277864	1.76502	0.974952	0.868525	1.78955	0.608353	0.166305	2.72281
183	6.21	13.7	643707719	Hlac_0653 peptidase M28	3	0.827372	0.366469	4.77112	0.728289	0.196626	3.61605	0.872568	0.402913	3.56275	0.754113	0.249868	4.41238	0.954143	0.812409	7.13622	0.869498	0.39715	3.59236
185	6.19	41.21	643709500	Hlac_2427 ribosomal protein L15	5	1.09067	0.794799	3.52386	1.14553	0.902687	68.5893	1.04522	0.776471	1.79831	1.06395	0.942798	26.8915	1.05298	0.8336	2.53646	1.05061	0.956362	31.1607
186	6.19	24.56	643707201	Hlac_0137 hypothetical protein	4	0.709836	0.278918	2.72363	0.679593	0.270523	3.01021	0.873738	0.665142	3.17606	0.820187	0.554362	3.35881	0.817624	0.134771	1.4262	0.96555	0.937977	5.56487
187	6.16	16.23	643707346	Hlac_0283 V-type ATPase, D subunit	3	0.955039	0.840298	2.37551	1.15148	0.767122	6.00275	0.920232	0.545235	1.64108	1.08222	0.816257	3.61916	1.04416	0.744349	1.64404	1.18026	0.578752	2.96149
188	6.16	6.064	643706848	Hlac_3040 aconitate hydratase 1	3	0.98525	0.918828	4.36156	1.06063	0.837688	17.6332	0.965842	0.920968	34.4277	1.01811	0.970605	139.116	1.02691	0.896975	7.90039	1.06202	0.681257	4.04369
189	6.16	9.213	643708251	Hlac_1186 TrkA-N domain protein	3	0.716249	0.402556	3.90767	0.810132	0.576029	3.92969	0.789661	0.482218	3.27791	0.874713	0.65923	3.07613	0.909855	0.37926	1.43771	1.11539	0.345778	1.46834
190	6.15	52.87	643708328	Hlac_1264 hypothetical protein	5	1.02628	0.900274	2.19787	1.19869	0.64488	4.26976	0.836663	0.577896	3.20708	0.953217	0.800457	2.04603	1.22993	0.501936	2.99314	1.15471	0.764083	6.06729
191	6.14	11.94	643708896	Hlac_1826 ribosomal protein S2	3	0.876752	0.16107	1.25353	1.00163	0.993362	1.77508	0.809735	0.133475	1.38885	0.914782	0.692591	1.91687	1.09208	0.347484	1.28685	1.10792	0.467565	1.48149
194	6.11	6.357	643708378	Hlac_1314 DNA topoisomerase VI, B subunit	3	1.08737	0.883109	308.358	0.0229073	0.0779206	365.891	1.16054	0.727871	63.5981	0.0251365	0.0816031	416.633	0.947601	0.737529	4.77609	0.0254531	0.108063	2963.9
195	6.11	12.44	643706851	Hlac_3044 Mur ligase family CapB protein	3	1.0499	0.708615	3.51184	1.22521	0.288859	3.52036	0.864354	0.419047	4.18819	0.987514	0.919712	3.52225	1.22357	0.290343	3.51723	1.15116	0.510395	6.34691
196	6.11	16	643708888	Hlac_1819 RNA polymerase insert	3	0.587787	0.272482	21.7655	0.697248	0.172281	3.56495	0.62648	0.137523	3.68363	0.735919	0.34434	10.3827	0.940852	0.833868	18.1901	1.17905	0.558359	12.3862
197	6.1	14.43	643709665	Hlac_2593 GMP synthase, large subunit	3	0.901643	0.867701	512.312	1.02816	0.970808	2184.87	0.716787	0.803982	599402	0.810715	0.886862	2797723	1.31952	0.695214	886.744	1.11927	0.530763	4.84161
198	6.1	25.14	643708886	Hlac_1817 ribosomal protein S4	4	0.884782	0.652203	2.18349	0.891095	0.77203	3.1818	0.973781	0.867488	1.59297	0.956234	0.864919	2.15785	0.916116	0.621583	1.66254	0.988779	0.971826	2.55115
200	6.08	19.88	643707448	Hlac_0384 Replication factor C	3	0.771513	0.239599	3.67872	1.10552	0.873403	558.37	0.780123	0.624001	110.579	1.08745	0.759774	14.6972	1.00133	0.997051	38.7382	1.39425	0.669031	1599.56
201	6.07	13.11	643709794	Hlac_2719 threonine synthase	3	0.97551	0.928442	16.2978	1.02189	0.951396	36.5053	1.1364	0.426665	3.62445	1.16427	0.375401	3.64385	0.864762	0.671421	25.883	1.0317	0.810128	3.63258
202	6.06	12.15	643708741	Hlac_1672 glyceraldehyde-3-phosphate dehydrogenase, type II	4	0.5487	0.258171	26.4213	0.461321	0.424666	2300.98	0.54802	0.103799	3.51541	0.443665	0.258095	84.084	1.0022	0.994632	27.3351	0.807986	0.651786	85.5187
203	6.06	17.54	643707789	Hlac_0723 2-methylcitrate synthase/citrate synthase II	4	0.724587	0.190036	3.52369	0.568955	0.210707	11.731	0.880466	0.421567	3.52919	0.675298	0.20101	5.10173	0.828674	0.309318	3.52899	0.772743	0.385589	9.66457
205	6.05	19.44	643709623	Hlac_2551 O-acetylhomoserine/O-acetylserine sulfhydrylase	3	0.750188	0.588274	126.061	0.629987	0.46139	181.038	0.79429	0.523414	23.3323	0.651732	0.364386	33.2801	0.946446	0.748807	5.36286	0.825077	0.313914	3.71672
206	6.05	16.16	643707204	Hlac_0140 Transketolase central region	3	0.861165	0.187584	1.32271	0.870578	0.918478	52.7678	0.932195	0.638123	1.53493	0.941674	0.964571	52.7489	0.931055	0.394485	1.25764	0.962017	0.978288	64.7683
208	6.05	14.49	643708017	Hlac_0951 transcriptional regulator, TrmB	3	1.10094	0.641264	2.14109	0.998395	0.99361	2.14855	1.11113	0.681393	2.59575	0.987428	0.948582	2.11202	0.996091	0.968227	1.45481	0.896195	0.614397	2.22092
209	6.04	11.96	643707409	Hlac_0345 heat shock protein Hsp20	3	0.926268	0.724903	2.25793	0.885018	0.636101	2.58906	1.10444	0.761492	3.42376	1.03637	0.913864	3.51546	0.856221	0.756396	6.55621	0.938709	0.544028	1.45591
210	6.04	42.86	643709270	Hlac_2198 transcriptional regulator, PadR-like family	4	1.01268	0.919586	3.52711	0.937637	0.836372	22.484	1.02996	0.815677	3.52176	0.936572	0.864784	47.5095	0.989813	0.934571	3.5305	0.915015	0.8337	68.1177
211	6.03	29.71	643707643	Hlac_0578 aldo/keto reductase	3	1.01678	0.968983	76.4065	0.99283	0.959061	4.1362	0.780312	0.513881	26.9073	0.745425	0.230906	4.12334	1.31581	0.243539	4.06802	0.972805	0.947533	69.4823
216	6.02	6.584	643709695	Hlac_2623 Rh family protein/ammonium transporter	3	3.32986	0.134849	26.7586	2.31666	0.177247	21.1424	3.17774	0.0553524	3.59848	2.15528	0.0830467	3.59697	1.06264	0.862307	33.558	0.683089	0.164717	3.60276
217	6.02	19.5	643707357	Hlac_0294 putative signal transduction protein with CBS domains	3	0.754495	0.0857603	1.46209	0.719616	0.863205	1407.92	0.875086	0.424701	1.7811	0.808548	0.912121	1524.67	0.868197	0.254209	1.46835	0.965982	0.986785	2885.66
218	6.02	17.77	643707993	Hlac_0927 pyruvate ferredoxin/flavodoxin oxidoreductase, beta subunit	3	0.778992	0.248712	3.69486	0.786194	0.817948	32702	0.797578	0.271103	3.68238	0.802338	0.842584	65174.9	0.983146	0.895949	3.70467	0.999519	0.999652	75197
220	6.01	7.056	643707476	Hlac_0412 hypothetical protein	5	1.26649	0.201302	1.71868	1.30284	0.494628	3.95264	1.59814	0.0987885	1.98576	1.59023	0.462564	9.15874	0.797826	0.367338	2.31922	1.01093	0.981832	6.16939
221	6.01	12.04	643708141	Hlac_1075 NAD-dependent epimerase/dehydratase	4	1.15337	0.798865	8.28496	0.591328	0.434082	10.2666	1.13289	0.829177	8.93312	0.559093	0.38248	9.52008	1.0333	0.732646	1.43219	0.499265	0.261707	6.89522
223	6	9.524	643709688	Hlac_2616 lysine biosynthesis enzyme LysX	3	0.788348	0.25921	3.68086	0.905631	0.512513	3.70609	0.870913	0.606217	11.7922	0.981558	0.952938	24.3763	0.912174	0.713714	11.2435	1.13286	0.439392	3.70125
224	6	26.97	643707915	Hlac_0849 Shwachman-Bodian-Diamond syndrome protein	4	1.14289	0.447298	1.84549	1.15812	0.667344	3.54737	1.20211	0.166619	1.44984	1.18222	0.536596	2.6484	0.956613	0.655428	1.4444	0.979716	0.901757	1.88063
227	6	15.31	643709651	Hlac_2579 Mandelate racemase/muconate lactonizing protein	3	0.588494	0.118569	3.55864	0.471693	0.245528	48.2511	0.651066	0.32988	22.3943	0.50435	0.0912864	3.51033	0.914463	0.762225	18.1589	0.78536	0.58959	59.3404
228	6	27.15	643709290	Hlac_2218 Ferritin Dps family protein	4	1.28305	0.138655	1.56404	1.15459	0.334241	1.63262	1.19097	0.188387	1.46633	1.04972	0.635543	1.45828	1.08399	0.621962	1.82379	0.888613	0.313241	1.46275
229	6	12.84	643709709	Hlac_2637 ATP phosphoribosyltransferase	3	1.44454	0.462457	5.78619	0.649718	0.0871968	1.79864	1.69554	0.406269	8.82236	0.747787	0.0987286	1.52975	0.847732	0.247371	1.55228	0.481525	0.272594	8.14695
230	6	36.25	643709117	Hlac_2046 Like-Sm ribonucleoprotein core	3	1.35225	0.104165	1.57693	0.818131	0.529836	3.1472	1.47095	0.0622961	1.54505	0.866821	0.492552	2.09266	0.924871	0.715654	2.22828	0.593664	0.0875259	2.03682
231	6	21.19	643709123	Hlac_2052 methionine aminopeptidase, type II	3	0.711529	0.406552	24.7875	0.681552	0.165445	3.65185	0.940349	0.647521	3.54015	0.89317	0.58818	6.68976	0.761052	0.443574	18.231	0.957065	0.842707	9.12184
232	6	44.63	643709506	Hlac_2433 ribosomal protein L6	4	0.895894	0.873013	13.6362	0.812992	0.775184	15.3374	0.759259	0.549849	5.27145	0.664459	0.505603	8.90675	1.1937	0.644173	4.11624	0.860942	0.513771	2.26764
233	6	28.93	643708914	Hlac_1845 nucleoside diphosphate kinase	4	1.24165	0.274681	3.54707	1.11104	0.482736	3.55118	1.05904	0.719936	4.70389	0.928694	0.719925	7.36597	1.17961	0.452376	6.08702	0.88262	0.428876	3.5481
234	6	39.18	643709149	Hlac_2078 translation initiation factor SUI1	3	1.02529	0.787991	1.41942	1.05682	0.569341	1.42242	1.06305	0.529635	1.41771	1.07556	0.671118	1.88974	0.970825	0.781531	1.49543	1.01736	0.872548	1.50313
235	6	17.44	643707851	Hlac_0785 cytochrome c oxidase, subunit II	7	1.2803	0.0925515	1.41639	1.066	0.804472	2.65227	1.358	0.0638355	1.41859	1.10737	0.447989	1.59797	0.949222	0.708519	1.68265	0.82244	0.373078	2.09414
237	6	21.35	643708871	Hlac_1804 extracellular solute-binding protein family 3	7	0.933234	0.611562	3.51052	1.03602	0.966333	4883.24	0.890413	0.620604	8.79797	0.944577	0.928419	611.528	1.0556	0.794661	7.82405	1.09059	0.918792	5381.44
239	5.72	19.66	643709178	Hlac_2108 Methionine synthase vitamin-B12 independent	4	0.963618	0.854252	1.80319	1.07333	0.646932	1.55878	1.09474	0.680707	1.88613	1.19434	0.329412	1.62656	0.886076	0.187253	1.25369	1.09777	0.28945	1.26017
240	5.68	18.14	643709502	Hlac_2429 ribosomal protein S5	4	0.919427	0.610582	1.83042	1.04016	0.912796	3.92968	0.886246	0.553263	2.08727	0.98426	0.967638	4.44091	1.04556	0.655206	1.44632	1.11165	0.663715	2.46426
241	5.64	19.86	643709772	Hlac_2698 hypothetical protein	5	1.10165	0.80672	4.46073	1.42303	0.0936546	1.64942	1.06712	0.860877	4.08354	1.34423	0.222247	2.06977	1.04279	0.875727	2.76729	1.28745	0.592002	5.58608
244	5.55	7.73	643707940	Hlac_0875 acetolactate synthase, large subunit, biosynthetic type	3	0.983821	0.924053	5.63544	0.830593	0.748743	287.755	0.915131	0.825082	54.4662	0.773045	0.749654	2654.94	1.08391	0.730763	9.72603	0.823752	0.64518	52.0705
245	5.49	19.62	643709277	Hlac_2205 fumarate lyase	5	1.51392	0.49216	8.50302	1.31229	0.74681	23.5618	1.29338	0.377544	2.6757	1.08323	0.823089	3.87006	1.20692	0.720257	7.12731	0.840642	0.593892	3.28217
249	5.45	22.03	643707366	Hlac_0304 Inorganic pyrophosphatase	3	1.22329	0.148274	1.36738	1.06747	0.605267	1.38205	1.0592	0.500135	1.24062	0.908797	0.645785	1.7075	1.1618	0.234619	1.34685	0.865217	0.555059	1.86778
252	5.3	13.56	643707375	Hlac_0313 hypothetical protein	4	1.20668	0.476724	2.5368	0.974258	0.934282	3.33615	1.42093	0.240786	2.50014	1.13612	0.728061	3.95144	0.855144	0.211894	1.45046	0.831859	0.746798	8.50037
253	5.15	13.99	643707966	Hlac_0901 cell division protein FtsZ	4	0.864573	0.899975	117120	0.720422	0.601628	319.163	0.759576	0.771026	10851.6	0.607515	0.32138	33.0876	1.16851	0.544174	9.72145	0.81	0.725981	340.843
254	5.04	21.95	643709431	Hlac_2357 hypothetical protein	3	0.941844	0.891257	3.60572	0.955299	0.88099	2.44385	1.20569	0.504578	2.19738	1.1979	0.638401	3.01282	0.814147	0.760023	7.07058	1.00841	0.972644	2.04652
255	5	33.86	643708183	Hlac_1118 phosphoribosyltransferase	4	1.06767	0.910817	9.25441	1.00206	0.99703	8.24773	1.02665	0.956878	6.38456	0.944001	0.89923	5.64736	1.04194	0.685531	1.45838	0.924857	0.614869	1.76745
256	5	18.11	643707674	Hlac_0608 20S proteasome A and B subunits	6	1.62119	0.123621	2.24321	0.646949	0.140323	2.19762	1.75408	0.120172	2.51849	0.685072	0.163077	2.12253	0.926302	0.622461	1.77059	0.385161	0.00715876	1.41799
257	4.94	11.76	643708676	Hlac_1610 glycine cleavage system P-protein	2	1.07637	0.60319	3.67211	0.92362	0.754497	12.0229	1.565	0.230676	8.64786	1.31614	0.568972	76.8824	0.691812	0.240949	6.43388	0.845636	0.508066	8.89103
258	4.91	5.082	643708477	Hlac_1416 ABC transporter related	2	0.895253	0.789911	4.79107	1.12439	0.328877	1.48299	1.01492	0.891807	1.51296	1.24084	0.64653	5.68381	0.891765	0.810391	6.07934	1.23633	0.595069	4.29547
259	4.9	6.858	643708533	Hlac_1472 aspartyl-tRNA(Asn) amidotransferase, B subunit	3	0.94008	0.472439	1.27107	0.827785	0.762247	6.14462	0.962484	0.76903	1.46028	0.828065	0.768002	6.42032	0.983083	0.828544	1.25851	0.843831	0.75367	4.81391
260	4.84	5.276	643707867	Hlac_0802 Glu/Leu/Phe/Val dehydrogenase	2	1.06344	0.793583	2.42814	1.07975	0.756114	2.53047	0.937537	0.519836	1.4312	0.931687	0.484787	1.43067	1.13948	0.607494	2.53696	1.00065	0.994487	1.43143
261	4.82	46.07	643707436	Hlac_0372 Thioredoxin domain protein	3	1.0301	0.92021	19.9021	1.06714	0.87856	71.9383	0.987313	0.942689	6.03324	1.00129	0.996613	21.8589	1.05087	0.704125	3.51619	1.01812	0.887964	3.60774
263	4.77	8.445	643707168	Hlac_0107 RNA polymerase beta subunit	3	1.04645	0.786946	1.63085	1.23289	0.234891	1.56744	0.992838	0.968219	1.69687	1.14548	0.420568	1.59083	1.06148	0.476556	1.26365	1.16154	0.138549	1.26815
265	4.66	12.83	643707279	Hlac_0216 sodium:dicarboxylate symporter	5	0.957551	0.739523	3.56435	0.551963	0.479926	1198.79	1.03699	0.778987	3.58081	0.575113	0.442338	350.141	0.929731	0.599977	3.5755	0.563333	0.469976	760.898
266	4.66	17.65	643709504	Hlac_2431 Ribosomal protein L19e	2	1.20744	0.168629	1.46725	1.30522	0.217896	1.90742	1.37086	0.0704195	1.46315	1.45325	0.190096	2.27895	0.886216	0.303841	1.46084	1.06714	0.759048	2.21743
268	4.64	4.229	643707339	Hlac_0276 V-type ATPase 116 kDa subunit	2	0.930405	0.753617	2.37111	1.148	0.619849	2.77805	1.02085	0.958836	4.59193	1.22974	0.658674	5.65647	0.915359	0.648574	2.04802	1.21802	0.183234	1.52794
269	4.61	5.031	643708937	Hlac_1867 beta-lactamase domain protein	3	1.32994	0.342163	5.39711	1.15403	0.242079	13.4207	3.42242	0.910312	27.9198	2.90903	0.341138	9.65886	0.839409	0.439745	10.8317	0.855944	0.236381	3.91278
271	4.54	18.98	643707378	Hlac_0316 DRTGG domain protein	5	1.12217	0.459125	3.62424	0.802262	0.484448	14.3801	1.29262	0.308327	5.56098	0.903067	0.492422	3.54312	0.873653	0.496525	5.46073	0.705748	0.346857	14.6362
277	4.45	23.68	643709513	Hlac_2440 ribosomal protein S17	2	0.925136	0.447528	1.42934	0.786832	0.264399	1.95767	0.913535	0.389954	1.4296	0.760874	0.190049	1.82598	1.01969	0.835653	1.42769	0.836424	0.315643	1.78435
278	4.38	16.89	643708463	Hlac_1402 NUDIX hydrolase	3	0.99017	0.994713	295.217	1.32382	0.729145	20.7698	0.977473	0.964327	6.97357	1.17058	0.384273	1.84644	1.0958	0.924178	38.8846	1.20922	0.779602	12.9127
279	4.31	11.56	643708752	Hlac_1683 peptidase M50	4	0.975013	0.961739	209.174	1.5441	0.488553	205.399	1.14527	0.483742	5.14254	1.78375	0.138744	5.09575	0.8612	0.831691	1111.43	1.56887	0.16596	4.60184
280	4.3	4.67	643708566	Hlac_1504 alpha amylase catalytic region	3	1.21831	0.668459	5.52746	1.53377	0.205638	2.70527	1.30342	0.597299	6.25052	1.602	0.196873	2.89715	0.942998	0.640806	1.59041	1.24693	0.712448	9.36053
283	4.29	4.668	643709719	Hlac_2647 protein of unknown function DUF1508	2	0.764898	0.0804262	1.41685	0.947489	0.790533	2.15143	0.757942	0.103996	1.51879	0.918926	0.703105	2.28741	1.01572	0.913283	1.72468	1.21736	0.460153	2.54247
285	4.27	14.69	643707863	Hlac_0798 phosphoribosyltransferase	2	0.910637	0.711335	2.57206	0.494435	0.220509	5.59696	0.807877	0.121225	1.42266	0.421914	0.0937612	3.40383	1.12949	0.582818	2.24149	0.521953	0.131385	3.09096
286	4.27	6.546	643708336	Hlac_1272 tryptophan synthase, beta subunit	2	0.979792	0.915659	7.00362	1.12222	0.844956	363.709	0.96093	0.889407	17.9135	1.07551	0.882555	142.121	1.0271	0.834542	3.5875	1.13978	0.867106	2559.19
288	4.22	5.213	643707788	Hlac_0722 PilT protein domain protein	2	0.754388	0.558058	73.854	0.580893	0.446916	342.777	1.08775	0.878267	249.868	0.819057	0.780251	1156.43	0.693756	0.180637	3.87585	0.753171	0.261242	4.79194
290	4.18	10.99	643708454	Hlac_1393 aminotransferase class I and II	2	1.13574	0.626004	11.3438	1.10428	0.706078	12.5933	1.26126	0.270185	3.7911	1.20153	0.330148	3.78607	0.907568	0.670724	8.72495	0.959388	0.760268	3.78914
292	4.15	16.67	643707341	Hlac_0278 H+transporting two-sector ATPase E subunit	2	0.651287	0.464083	129.783	0.579245	0.539447	2580.37	0.666512	0.508007	197.573	0.583893	0.561252	4011.3	0.986738	0.91522	3.54765	0.843361	0.585567	17.1424
293	4.13	42.86	643709520	Hlac_2447 Ribosomal protein L25/L23	4	0.714253	0.257998	6.26109	0.479831	0.765855	32807960576	0.63716	0.17614	5.08485	0.42702	0.735753	45200461824	1.12882	0.436236	3.52005	0.734903	0.906605	318013210624
294	4.12	12.94	643709349	Hlac_2276 protein of unknown function DUF198	2	0.654479	0.175948	4.60779	0.659967	0.148921	3.51907	0.521613	0.096721	3.54707	0.514768	0.0942862	3.52125	1.26343	0.254722	3.51328	0.992702	0.962496	4.84555
295	4.12	9.05	643706797	Hlac_2987 transcriptional activator, TenA family	2	0.850785	0.359236	3.66772	0.84493	0.926846	113757696	0.896687	0.593807	6.47908	0.891987	0.952031	226538800	0.955476	0.730592	3.6142	0.927481	0.964077	22608670
296	4.12	29.51	643707104	Hlac_0045 hypothetical protein	2	0.970117	0.833282	4.21294	1.11272	0.803285	70.1833	0.854627	0.713997	62.7965	0.965697	0.960675	1300.69	1.14531	0.656021	17.7038	1.13035	0.694543	19.9215
298	4.11	12.29	643709505	Hlac_2432 Ribosomal protein L32e	2	1.11526	0.477316	3.63531	1.4026	0.185587	3.63253	0.943838	0.67016	3.6267	1.16266	0.376759	3.62262	1.1896	0.336452	3.62577	1.24056	0.280271	3.63371
299	4.11	30.25	643708841	Hlac_1775 Nucleotidyl transferase	4	0.825399	0.304164	3.53407	0.510034	0.366931	259.955	1.03256	0.888818	10.048	0.652849	0.62847	3659.24	0.807151	0.479665	12.8534	0.609859	0.474764	331.645
301	4.09	14.45	643708327	Hlac_1263 Pyridoxal-5'-phosphate-dependent protein beta subunit	2	1.11926	0.779686	53.0015	1.2466	0.636804	78.6182	0.889663	0.931446	928587	1.04717	0.973154	1064886	1.15564	0.936456	93450568	1.10593	0.563114	4.76805
302	4.09	11.98	643707898	Hlac_0832 aminotransferase class I and II	3	1.35383	0.26804	5.60522	1.25293	0.273568	3.71719	1.25416	0.355047	6.01869	1.13754	0.43078	3.72516	1.08668	0.567242	3.69385	0.913636	0.767726	20.1791
304	4.09	4.087	643707852	Hlac_0786 cytochrome c oxidase subunit I	2	0.878132	0.413963	3.51114	1.16726	0.498574	7.07282	0.844734	0.337315	3.51044	1.10071	0.713486	12.472	1.04648	0.725704	3.51112	1.30995	0.39202	11.328
307	4.08	12.5	643708873	Hlac_1806 ABC transporter related	2	1.15539	0.874932	10110.5	1.43726	0.631547	1157.18	0.962303	0.899089	21.2069	1.16827	0.425818	4.7681	1.21788	0.752411	451.124	1.22619	0.443012	8.70678
309	4.06	4.593	643708733	Hlac_1664 peptidase M28	2	1.00145	0.993022	1.87882	0.804179	0.357423	2.20493	1.10866	0.357503	1.45403	0.871813	0.377287	1.68955	0.90945	0.443955	1.53985	0.791592	0.114658	1.45272
314	4.05	14.47	643708919	Hlac_1850 acetyl-CoA acetyltransferase	2	0.799296	0.337434	5.30123	0.54354	0.102636	3.52465	1.22728	0.362382	5.28613	0.821117	0.603213	32.577	0.65752	0.355738	27.9674	0.671905	0.220232	6.17836
316	4.05	5.85	643707430	Hlac_0366 leucyl-tRNA synthetase	2	0.765005	0.422496	14.3182	0.81078	0.682297	132.91	0.805499	0.785023	2506.58	0.844937	0.867246	24766.4	0.969581	0.950966	161.713	1.04199	0.851936	9.08538
323	4.03	7.383	643709386	Hlac_2313 Hydroxymethylglutaryl-coenzyme A synthase domain protein	2	1.12279	0.557069	2.04074	1.26664	0.515574	3.66482	1.05675	0.81475	2.4374	1.17151	0.680283	4.1679	1.07051	0.536722	1.4867	1.1095	0.524938	1.79612
332	4.02	19.61	643709446	Hlac_2373 transcriptional regulator, AsnC family	4	1.02643	0.856867	4.26007	1.08154	0.90281	647.729	0.923586	0.752284	11.7439	0.960714	0.956996	1857.9	1.1197	0.478179	3.82389	1.03577	0.943383	149.659
338	4.01	11.76	643707086	Hlac_0027 Glyoxalase/bleomycin resistance protein/dioxygenase	2	1.10272	0.894522	1685.11	1.01814	0.982501	4062.98	1.31728	0.221089	3.55137	1.14764	0.401381	3.58621	0.851197	0.836304	2404.3	0.87808	0.418545	3.5801
340	4.01	12.68	643708285	Hlac_1220 hypothetical protein	2	0.74722	0.61595	215.757	0.921155	0.853034	84.7432	0.93035	0.927649	3092.04	1.13107	0.540766	5.92634	0.802326	0.483499	14.2527	1.23054	0.833049	18393
351	4	24.53	643706680	Hlac_2860 2-dehydro-3-deoxyphosphogluconate aldolase/4-hydroxy-2-oxoglutarate aldolase	3	0.720958	0.188922	3.56508	0.879116	0.41851	3.53841	0.877228	0.415649	3.57108	1.04814	0.775934	5.08599	0.827327	0.308983	3.56195	1.20235	0.408707	5.75776
355	4	5.63	643709739	Hlac_2666 peptidase M29 aminopeptidase II	2	1.44759	0.278544	9.01169	1.05895	0.683063	3.81508	1.42696	0.353492	16.4874	1.02358	0.860966	3.79806	1.02087	0.875641	3.76698	0.720129	0.263867	6.26778
362	4	33.67	643709464	Hlac_2391 hypothetical protein	2	0.647198	0.142197	3.51062	0.705726	0.392588	23.0878	0.782551	0.287985	4.54506	0.834023	0.532657	12.88	0.832884	0.315514	3.51163	1.0725	0.862831	58.1848
369	3.62	54.55	643707629	Hlac_0564 Ribosomal L37ae protein	4	0.711761	0.48037	58.071	0.706879	0.179735	3.59143	1.15312	0.54793	8.21218	1.12936	0.570063	6.88799	0.619081	0.198434	7.12139	0.989215	0.978272	56.5653
370	3.57	27.83	643709655	Hlac_2583 Cupin 2 conserved barrel domain protein	2	1.02145	0.920311	8.52284	1.13904	0.727885	37.7651	1.03261	0.839595	4.87418	1.12826	0.705474	21.6343	0.995946	0.973872	3.51456	1.09852	0.569833	4.4346
371	3.56	34.78	643709515	Hlac_2442 ribosomal protein L29	3	0.74798	0.545601	70.8068	0.810294	0.707529	222.007	0.656808	0.441552	84.821	0.698647	0.564027	264.898	1.15027	0.403075	3.68958	1.06459	0.641711	3.5274
372	3.48	12.07	643708215	Hlac_1150 Proline dehydrogenase	4	0.611661	0.206961	8.20897	0.377729	0.0753265	4.35164	0.957551	0.778252	4.56192	0.58121	0.183241	7.70025	0.64234	0.151349	3.90733	0.615408	0.330437	33.9196
374	3.39	6.136	643709167	Hlac_2097 inner-membrane translocator	2	1.11188	0.84172	7.48553	1.32041	0.898525	3987.1	0.974392	0.809602	1.50226	1.00631	0.99702	621.561	1.14144	0.759781	5.08658	1.01227	0.993819	404.14
375	3.33	5.983	643707938	Hlac_0873 ketol-acid reductoisomerase	2	0.904168	0.643905	7.72588	0.981866	0.944247	14.1312	0.908706	0.552069	4.19384	0.966654	0.853056	6.25659	1.00148	0.991548	4.12049	1.07107	0.654293	4.24379
378	3.11	17.76	643707995	Hlac_0929 Oxidoreductase FAD-binding domain protein	2	0.970476	0.92368	23.596	1.41302	0.300213	9.39437	0.989237	0.947737	5.31769	1.41227	0.187111	3.7719	0.987006	0.929218	4.43057	1.43756	0.180152	3.8228
383	2.98	5.172	643708949	Hlac_1879 hypothetical protein	2	1.16626	0.371416	3.63234	1.27825	0.250627	3.6533	0.965781	0.789322	3.62432	1.03734	0.825056	5.21839	1.21574	0.304614	3.62361	1.08129	0.583845	3.65596
385	2.92	10.02	643708539	Hlac_1477 amidophosphoribosyltransferase	2	0.910617	0.518696	3.53148	0.706081	0.369587	18.1852	0.760241	0.293417	5.63799	0.587413	0.406115	150.099	1.20572	0.458467	8.04807	0.76508	0.485963	25.9333
387	2.89	18.48	643707893	Hlac_0827 Ribosomal protein L31e	2	1.11925	0.314935	1.43982	1.13203	0.599334	2.36993	1.09936	0.37172	1.42892	1.09086	0.529004	1.64149	1.02514	0.858629	1.69713	0.998524	0.991073	1.65438
388	2.8	6.709	643709612	Hlac_2540 Carbamoyl-phosphate synthase L chain ATP-binding	2	1.08882	0.941303	119751	1.07844	0.940369	27280.6	1.16845	0.891156	94495.6	1.1343	0.898719	21573.1	0.93443	0.618675	3.53349	0.99417	0.966776	4.14662
393	2.61	12.71	643709713	Hlac_2641 band 7 protein	5	1.92608	0.529539	9318.38	1.93092	0.117464	4.76053	1.26289	0.281156	4.06375	1.25272	0.847534	123571	1.52095	0.697699	31702.2	0.991145	0.993156	36781.2
404	2.36	3.448	643708885	Hlac_1816 ribosomal protein S13	1	0.929987	0.885822	161.895	1.16407	0.880642	26240	0.886746	0.656761	12.8412	1.08482	0.914128	2044.17	1.05459	0.833597	12.4873	1.22802	0.696009	155.045
405	2.35	19.57	643708315	Hlac_1251 formyl transferase domain protein	3	0.940215	0.649498	3.58208	0.976608	0.853755	3.61864	0.931468	0.793356	14.5953	0.94757	0.690595	3.6521	1.01639	0.923397	5.51926	1.02505	0.901758	7.54538
406	2.3	6.954	643709295	Hlac_2223 Vitamin B6 biosynthesis protein	1	1.25455	0.286654	4.02643	1.35895	0.219355	4.04939	1.14525	0.519217	6.23687	1.21589	0.330168	4.12715	1.10221	0.656436	7.8804	1.06877	0.65474	4.06487
416	2.2	16.8	643707582	Hlac_0517 hypothetical protein	2	0.960817	0.901299	25.7772	1.06346	0.903124	163.636	0.883062	0.468441	4.18179	0.953001	0.881814	25.967	1.09421	0.641825	6.13532	1.08115	0.6791	6.03347
420	2.17	3.578	643707228	Hlac_0165 glucose-methanol-choline oxidoreductase	1	0.896293	0.504286	4.096	1.08245	0.742226	10.4733	0.906367	0.610692	5.93855	1.07235	0.799219	15.1808	0.99592	0.973829	3.53536	1.19169	0.326778	3.51166
422	2.13	1.036	643707032	Hlac_3237 hypothetical protein	2	1.11672	0.400929	1.56668	1.44258	0.106364	1.75055	1.08984	0.425546	1.45205	1.37941	0.066765	1.45756	1.03121	0.750513	1.4376	1.27451	0.105136	1.44502
423	2.12	2.182	643707690	Hlac_0624 hypothetical protein	1	0.992148	0.981244	3.59151	1.34883	0.0857527	1.49703	0.937159	0.830979	3.16306	1.24945	0.254945	1.83425	1.0648	0.577478	1.50654	1.33165	0.541824	5.42313
424	2.11	11.81	643708795	Hlac_1728 hypothetical protein	1	1.32683	0.312063	6.80343	1.27099	0.519968	25.6414	1.49305	0.450078	77.5385	1.40424	0.196482	3.95623	0.889905	0.649423	11.1736	0.954473	0.927848	181.525
426	2.11	10.4	643709779	Hlac_2704 IMP cyclohydrolase	1	1.34156	0.467029	28.9467	1.12182	0.466022	3.71528	1.28265	0.244416	3.58843	1.05043	0.838315	11.1122	1.05504	0.808155	8.93899	0.827395	0.623665	36.1147
428	2.09	1.341	643707592	Hlac_0527 chromosome segregation protein SMC	1	1.3727	0.333154	10.1995	1.70249	0.165055	6.00868	0.989438	0.937655	3.94782	1.2016	0.315364	3.5284	1.39838	0.182657	3.51519	1.22307	0.292246	3.54178
433	2.08	17.31	643709032	Hlac_1961 hypothetical protein	2	0.804451	0.276819	3.61165	0.895224	0.474399	3.66024	1.02109	0.977396	1748.44	1.11902	0.831153	192.57	0.795591	0.72949	614.747	1.09833	0.683857	9.01818
435	2.07	1.866	643709632	Hlac_2560 hypothetical protein	1	1.34757	0.486553	4.55824	1.21826	0.334204	1.96049	1.30111	0.722912	16.0738	1.22701	0.535884	3.28057	0.983057	0.957726	3.41709	0.903122	0.838363	6.63865
439	2.07	6.573	643709821	Hlac_2746 GTP-binding protein HSR1-related	1	1.53214	0.822214	162314496	0.755229	0.939288	1.56611e+16	1.48087	0.794068	2901095	0.718878	0.926439	4.92309e+15	1.13039	0.739795	36.4324	0.859064	0.968947	1.48574e+17
467	2.03	7.273	643709084	Hlac_2013 hypothetical protein	1	0.935772	0.673175	4.46401	1.17921	0.343919	3.51183	0.842984	0.334462	3.51887	1.04052	0.756963	3.5153	1.11722	0.463668	3.51197	1.24285	0.272022	3.51789
473	2.02	18.84	643709820	Hlac_2745 hypothetical protein	1	1.33626	0.813911	206766	1.86922	0.630575	184121	1.16717	0.84549	2788.46	1.60185	0.583395	2448.99	1.17163	0.714308	65.3305	1.3863	0.223348	4.56719
489	2.01	2.32	643709771	Hlac_2697 ABC transporter, periplasmic binding protein, thiB subfamily	1	0.98454	0.902838	3.622	1.17559	0.356802	3.63264	1.00997	0.937265	3.57949	1.18042	0.424749	5.25985	0.981184	0.917159	6.32349	1.17755	0.352662	3.61298
495	2.01	3.134	643707503	Hlac_0439 ornithine cyclodeaminase/mu-crystallin	1	1.41475	0.599205	424.82	1.37245	0.690333	2012.58	0.928152	0.874492	114.769	0.881823	0.841928	546.099	1.54224	0.159175	4.0786	0.943915	0.712996	4.54947
510	2.01	12.93	643708326	Hlac_1262 SirA family protein	1	1.08175	0.845382	56.2599	1.21475	0.68659	100.339	1.06704	0.886628	97.5956	1.17427	0.760202	174.217	1.02208	0.862591	3.54461	1.10707	0.504981	3.71644
623	1.69	8.367	643709371	Hlac_2298 protein of unknown function DUF541	2	1.55896	0.295999	16.9464	2.00415	0.221346	24.5659	1.39119	0.193865	3.73775	1.75554	0.115944	3.73185	1.12957	0.669255	14.9804	1.27075	0.259782	3.72932
632	1.43	2.686	643708757	Hlac_1688 peptidase S9 prolyl oligopeptidase active site domain protein	1	1.1785	0.417548	4.98212	1.80174	0.120447	4.18903	0.928411	0.851389	52.9518	1.38871	0.589925	258.683	1.26889	0.685205	273.759	1.50707	0.188623	4.90854
750	19.64	17.24	643708787	Hlac_1720 carbamoyl-phosphate synthase, large subunit	13	0.574146	0.00744799	1.42288	0.651653	0.202811	2.05618	0.64825	0.0198177	1.40666	0.72037	0.302327	2.00718	0.892344	0.136007	1.17344	1.07514	0.669133	1.46852

## Sheet: Table S6
Table S6 iTRAQ ratios of the second labelling experiment for Hrr. lacusprofundi supernatant proteins between stationary phase cultures from media lacking or containing ammonium (119:115, 121:115, 119:116, 121:116)
The ratio for the third and fourth biological replicates for stationary phase cultures from medium containing ammonium (116:115) and stationary phase cultures from medium lacking ammonium (121:119) were also included
N	Unused	%Cov(95)	Accession	Name	Peptides(95%)	119:115	PVal 119:115	EF 119:115	121:115	PVal 121:115	EF 121:115	119:116	PVal 119:116	EF 119:116	121:116	PVal 121:116	EF 121:116	116:115	PVal 116:115	EF 116:115	121:119	PVal 121:119	EF 121:119
1	50.66	80.57	643708256	Hlac_1191 periplasmic solute binding protein	117	0.819222	0.000478665	1.09768	0.352002	0.0020232	1.79753	1.16048	0.00433697	1.09776	0.473616	0.00952835	1.70144	0.702723	1.81363e-06	1.09796	0.41317	0.00368526	1.7171
2	47.66	52.45	643707130	Hlac_0069 extracellular solute-binding protein family 5	79	0.586133	0.00674551	1.4281	0.598477	0.167784	2.14242	0.616823	0.00114929	1.28192	0.598362	0.106383	1.89841	0.937637	0.513651	1.23178	0.920069	0.713487	1.62059
3	43.88	73.89	643708649	Hlac_1583 hypothetical protein	93	3.23222	8.36485e-05	1.62947	1.35162	0.326845	1.87396	3.16524	0.00799823	2.25221	1.40223	0.240698	1.79572	0.920819	0.66796	1.488	0.429929	0.028367	2.10448
4	37.95	62.72	643709447	Hlac_2374 glutamine synthetase, type I	62	2.14846	8.01245e-06	1.27865	1.50658	0.00149383	1.25276	2.14176	4.63354e-05	1.33291	1.49743	0.00340418	1.28108	0.976902	0.550047	1.08485	0.698658	0.00387124	1.25113
5	37.48	61.76	643707219	Hlac_0156 translation elongation factor EF-1, subunit alpha	44	0.92211	0.44582	1.24599	1.00318	0.992484	2.01912	0.96707	0.762238	1.25943	1.03004	0.934919	2.13064	0.946802	0.399927	1.1434	1.04324	0.905343	2.10169
6	33.66	62.14	643709403	Hlac_2330 isocitrate dehydrogenase, NADP-dependent	23	1.28179	0.0125127	1.20122	0.903449	0.480155	1.35769	1.322	0.0100357	1.2189	0.907935	0.41216	1.28323	0.965293	0.751116	1.27006	0.703763	0.0218861	1.33624
7	33.6	59.88	643708217	Hlac_1152 Aldehyde Dehydrogenase	29	1.16617	0.00751338	1.10914	1.22318	0.12345	1.30446	1.09218	0.184888	1.14706	1.12271	0.298654	1.26306	1.06208	0.453494	1.18602	1.03485	0.699919	1.20992
8	32.93	44.17	643707215	Hlac_0152 translation elongation factor aEF-2	28	0.874086	0.148904	1.20938	0.958518	0.935445	3.05301	0.852393	0.431985	1.53416	0.945067	0.911101	2.94369	1.01835	0.929512	1.55061	1.07817	0.885636	3.05355
9	29.38	36.61	643707956	Hlac_0891 pyruvate flavodoxin/ferredoxin oxidoreductase domain protein	22	1.23797	0.368666	1.64539	1.37464	0.532712	2.94277	1.23637	0.22049	1.43001	1.36706	0.581123	3.32488	0.999638	0.998381	1.45696	1.11081	0.828323	2.80991
10	27.82	45.29	643708114	Hlac_1046 Luciferase-like monooxygenase	41	0.528159	0.00279549	1.46	0.505716	0.132553	2.49839	0.631047	0.00982651	1.39201	0.561302	0.22149	2.63286	0.815269	0.00478234	1.13979	0.793685	0.56784	2.33313
11	26.73	36.23	643709734	Hlac_2662 thermosome	17	0.607294	0.0717687	1.73851	0.607598	0.385063	3.43652	0.650594	0.10087	1.70238	0.658168	0.47386	3.54614	0.901368	0.41858	1.31929	0.940844	0.908363	3.20633
12	25	46.99	643707606	Hlac_0541 hypothetical protein	37	0.654379	0.0429623	1.50218	0.475759	0.0669592	2.24456	1.61293	0.427136	3.73528	1.10515	0.870773	3.94571	0.442001	0.174094	3.53264	0.666875	0.138391	1.76407
13	24.94	35.9	643707994	Hlac_0928 pyruvate flavodoxin/ferredoxin oxidoreductase domain protein	15	0.847836	0.120399	1.24709	0.756342	0.0251349	1.26208	0.888256	0.146576	1.18727	0.780959	0.0703715	1.3154	0.950544	0.579751	1.22952	0.886882	0.405324	1.37802
14	24.52	55.2	643709714	Hlac_2642 O-acetylhomoserine/O-acetylserine sulfhydrylase	29	0.691573	0.0617659	1.48091	0.605278	0.494399	5.19315	0.768427	0.0705212	1.33947	0.647745	0.577512	5.80332	0.891415	0.390137	1.34552	0.829403	0.794227	5.11673
15	24.31	51.38	643708756	Hlac_1687 Rhodanese domain protein	21	1.05707	0.36145	1.13688	1.14767	0.166376	1.22696	0.978719	0.677522	1.11722	1.04697	0.556955	1.1815	1.07589	0.368246	1.1872	1.07304	0.242133	1.13373
16	23.73	46.26	643707307	Hlac_0244 extracellular solute-binding protein family 5	36	0.723216	0.449541	4.46107	0.660962	0.409498	5.59476	0.697177	0.135608	1.89353	0.629061	0.122015	2.1575	1.03207	0.91852	3.23757	0.901866	0.429774	1.57264
17	22.95	57.01	643709128	Hlac_2057 molybdate transport protein	58	1.40706	0.00114357	1.15475	1.61176	0.000305018	1.17014	1.23817	0.011027	1.15511	1.39793	0.00130622	1.15582	1.13067	0.0821347	1.15502	1.13204	0.0809016	1.15578
18	22.24	51.47	643706948	Hlac_3146 hypothetical protein	29	2.41441	0.0534026	2.45614	3.24623	0.0250748	2.6667	2.30886	0.0916927	2.75388	3.05999	0.0448511	2.95843	1.02732	0.820382	1.31047	1.35136	0.00207034	1.16154
19	21.02	43.24	643708257	Hlac_1192 ABC transporter related	16	0.631872	0.0120506	1.40025	0.710081	0.0807003	1.47966	0.523429	0.000375454	1.3264	0.580722	0.0126722	1.4953	1.19975	0.0145542	1.14845	1.10321	0.532578	1.3987
20	20.37	32.28	643707345	Hlac_0282 H+transporting two-sector ATPase alpha/beta subunit central region	15	0.894137	0.317417	1.27869	0.694348	0.679333	7.39648	0.934492	0.581961	1.32004	0.737438	0.758747	9.53758	0.952095	0.669	1.29726	0.751643	0.758568	8.2676
21	19.64	17.24	643708787	Hlac_1720 carbamoyl-phosphate synthase, large subunit	13	0.874645	0.442199	1.47538	0.968656	0.901575	1.79921	0.84413	0.204764	1.33192	0.912393	0.717292	1.77721	1.03626	0.840183	1.49548	1.07514	0.669133	1.46852
22	19.36	59.08	643707276	Hlac_0213 HpcH/HpaI aldolase	24	1.19367	0.044952	1.18672	0.923998	0.716562	1.69695	1.28958	0.0119752	1.18499	0.983669	0.933802	1.62384	0.918871	0.255856	1.18483	0.769878	0.288693	1.76235
23	18.65	29.71	643708387	Hlac_1323 adenylosuccinate synthetase	11	1.25724	0.102748	1.3319	0.827872	0.1971	1.3629	1.51915	0.0222584	1.4065	1.00052	0.99733	1.41293	0.806583	0.0156832	1.17611	0.656927	0.0623234	1.56454
24	18.64	38.48	643708955	Hlac_1884 ATP-grasp protein-like protein	13	0.863177	0.405772	1.49593	0.743042	0.398908	2.22656	0.875996	0.515578	1.59848	0.725117	0.134089	1.57501	0.986531	0.963707	2.01286	0.828285	0.302845	1.50548
25	17.85	16.93	643706786	Hlac_2976 hypothetical protein	89	0.431606	0.0417446	2.18373	0.423823	0.0394035	2.18112	0.527686	0.0327569	1.71624	0.510192	0.021234	1.61967	0.813009	0.216508	1.5251	0.969512	0.78851	1.39944
26	17.74	41.8	643708172	Hlac_1106 phosphoadenosine phosphosulfate reductase	16	0.923986	0.721916	1.7155	1.0303	0.951765	3.3432	0.988188	0.941295	1.48379	1.06228	0.899045	3.2027	0.930426	0.569053	1.35578	1.03876	0.905152	2.18157
27	17.37	37.08	643709797	Hlac_2722 D-3-phosphoglycerate dehydrogenase	14	0.81272	0.523862	2.28239	0.840523	0.798037	5.83334	0.835696	0.46037	1.84175	0.818631	0.73429	4.60091	0.962161	0.788849	1.45351	0.936306	0.8801	3.11647
28	17.18	16.41	643708682	Hlac_1616 nucleic acid binding OB-fold tRNA/helicase-type	9	1.03181	0.741651	1.25991	1.23083	0.0791393	1.27477	0.995243	0.960016	1.26192	1.16967	0.19079	1.30524	1.03264	0.750099	1.27807	1.17874	0.0506914	1.17963
29	17.13	19.72	643707748	Hlac_0682 chaperone protein DnaK	10	0.940004	0.6136	1.31911	1.11227	0.538939	1.4764	0.904301	0.239977	1.20354	1.05177	0.673442	1.31197	1.0347	0.703994	1.22605	1.166	0.0539766	1.17006
31	16.57	17.25	643707159	Hlac_0098 aconitate hydratase	9	1.03251	0.725361	1.22982	1.16044	0.826096	4.67791	1.03867	0.519156	1.14136	1.13956	0.83754	4.27099	0.991579	0.908453	1.18265	1.08579	0.891036	3.9362
32	16.56	44.67	643709522	Hlac_2449 ribosomal protein L3	11	0.840845	0.223859	1.3501	0.891822	0.632581	1.6877	0.832527	0.0449823	1.19505	0.863039	0.504327	1.61459	1.0036	0.978194	1.33568	1.04549	0.807839	1.49442
33	16.44	31.76	643709279	Hlac_2207 succinyl-CoA synthetase, beta subunit	13	1.12496	0.348413	1.34002	0.626182	0.0228713	1.44934	1.46592	0.239909	2.09063	0.812017	0.472568	1.99264	0.761622	0.412929	2.1908	0.551624	0.0160372	1.53476
34	16.19	62.15	643708002	Hlac_0936 Protein of unknown function DUF293	8	1.18576	0.0629517	1.20333	1.2174	0.1012	1.29361	1.15676	0.264399	1.36573	1.17061	0.202681	1.33285	1.01849	0.852296	1.29188	1.01476	0.910818	1.40649
35	16.01	12	643709384	Hlac_2311 phosphoenolpyruvate carboxylase	7	1.2878	0.238951	3.54778	1.24067	0.56746	29.7358	1.55475	0.14238	3.5802	1.47249	0.214858	5.61456	0.824376	0.379279	5.27831	0.953431	0.860963	15.3357
36	15.67	24.71	643708311	Hlac_1247 dihydroxy-acid dehydratase	8	0.977927	0.796363	1.2519	1.18638	0.326646	1.52933	0.971206	0.78619	1.32263	1.16247	0.0944566	1.21103	1.00139	0.990112	1.34039	1.19927	0.293718	1.51849
37	15.52	43.08	643708341	Hlac_1277 3-dehydroquinate synthase	9	0.736328	0.159477	1.61026	0.931925	0.857746	2.6132	0.807311	0.560737	2.41974	0.98467	0.968346	2.59166	0.923147	0.769668	1.94451	1.22085	0.543418	2.19757
38	15.22	35.2	643707417	Hlac_0353 branched-chain amino acid aminotransferase	10	1.08759	0.652048	1.70805	0.880574	0.216697	1.29621	1.11911	0.566975	1.74785	0.897628	0.404431	1.42618	0.962371	0.720616	1.36424	0.809512	0.326826	1.77748
39	15.05	47.92	643709519	Hlac_2446 ribosomal protein L2	8	1.03291	0.717999	1.22586	1.15098	0.393746	1.44195	1.05113	0.39078	1.13762	1.15505	0.242683	1.30628	0.979055	0.777514	1.18584	1.10273	0.281448	1.2192
40	15.04	20.7	643707315	Hlac_0252 extracellular solute-binding protein family 5	10	1.00214	0.988565	1.41999	1.1046	0.614259	1.58114	0.898216	0.156075	1.17587	0.968007	0.783132	1.31837	1.11064	0.311379	1.26153	1.07952	0.267552	1.1656
41	14.99	18.88	643709061	Hlac_1990 succinate dehydrogenase or fumarate reductase, flavoprotein subunit	11	1.0487	0.617042	1.27619	1.12915	0.540254	1.65564	0.949707	0.462468	1.19299	1.00726	0.961009	1.47141	1.10091	0.403773	1.33128	1.06487	0.671893	1.46581
42	14.66	83.75	643708714	Hlac_1647 hypothetical protein	12	1.08044	0.475746	1.31418	0.784243	0.65918	4.1314	1.24223	0.0286662	1.19714	0.866154	0.778185	3.75769	0.865864	0.175717	1.2755	0.695238	0.450842	3.34987
43	14.61	30.18	643708725	Hlac_1657 aspartyl-tRNA synthetase	10	0.956824	0.810636	1.61406	1.04497	0.903768	2.58163	1.01826	0.842073	1.26654	1.09156	0.745595	2.01266	0.935871	0.622821	1.41306	1.07924	0.73017	1.77217
44	14.4	17.15	643707929	Hlac_0864 nitrite and sulphite reductase 4Fe-4S region	7	1.28586	0.203295	1.53869	1.33993	0.0168921	1.24424	1.3769	0.153724	1.61519	1.44106	0.00274268	1.20069	0.911687	0.328796	1.23725	1.04311	0.803954	1.48886
45	14.39	68.67	643707733	Hlac_0667 dihydrodipicolinate synthase	14	1.08842	0.593606	1.50112	1.04578	0.897845	2.48109	1.01377	0.944749	1.67299	0.953396	0.868487	2.11844	1.06562	0.546178	1.30727	0.950502	0.869179	2.2317
46	14.31	32.15	643709358	Hlac_2285 Acetamidase/Formamidase	11	2.33107	0.00188954	1.51287	1.87197	0.00765741	1.49301	1.92378	0.0410562	1.85749	1.53711	0.0839863	1.65709	1.19684	0.440766	1.68212	0.788669	0.149084	1.41398
47	14.25	54.55	643708697	Hlac_1631 electron transport protein SCO1/SenC	14	1.70472	0.00564021	1.344	1.2109	0.3127	1.55016	1.87397	0.0361311	1.76478	1.31383	0.110937	1.43744	0.894916	0.415843	1.37977	0.70167	0.170255	1.76635
48	14.21	21.48	643707453	Hlac_0389 hypothetical protein	11	1.87418	0.00016473	1.22618	1.22946	0.0608065	1.24471	2.00896	0.000851386	1.3455	1.30793	0.0228487	1.24434	0.920546	0.1565	1.13129	0.650241	0.0116441	1.35056
49	14.03	24.5	643708455	Hlac_1394 S-adenosylmethionine synthetase (MAT)	8	1.0806	0.582186	1.6701	0.85365	0.651036	3.64349	1.0133	0.89595	1.46863	0.784973	0.247456	1.90529	1.06387	0.739148	2.00806	0.77765	0.298846	2.17735
50	14.01	46.73	643708717	Hlac_1650 manganese and iron superoxide dismutase	29	0.971943	0.735494	1.2767	0.710599	0.813331	67.9762	1.08872	0.348521	1.27635	0.788029	0.880577	103.386	0.888202	0.218832	1.27548	0.719605	0.824763	76.4272
51	14	39.48	643709106	Hlac_2035 hypothetical protein	7	0.510198	0.0665271	2.19614	0.463709	0.239255	7.35208	0.677054	0.285696	3.19831	0.598438	0.312591	5.20973	0.745221	0.100604	1.54479	0.918545	0.896612	12.026
52	13.8	13.96	643707658	Hlac_0592 phosphoenolpyruvate synthase	7	0.919714	0.627275	1.4924	1.30681	0.318228	1.82512	0.903821	0.230204	1.2036	1.25204	0.2867	1.60074	1.01249	0.927187	1.37523	1.40065	0.0326135	1.34733
53	13.72	28.53	643709177	Hlac_2107 Cobalamin-independent synthase MetE domain protein	18	0.637784	0.235518	2.30454	0.758905	0.728826	6.41148	0.672313	0.0881085	1.61207	0.771014	0.690779	4.58982	0.938913	0.799467	1.78748	1.02394	0.960652	3.08289
54	13.53	21.22	643709450	Hlac_2377 AAA family ATPase, CDC48 subfamily	8	0.643906	0.452865	4.35404	0.929164	0.965612	85.3058	0.775521	0.464146	2.39378	0.976867	0.989211	91.4275	0.882888	0.81145	3.88485	1.10554	0.951255	72.3603
55	13.51	29.66	643708749	Hlac_1680 Luciferase-like monooxygenase	7	0.747347	0.0882555	1.41974	0.630952	0.571823	6.58669	0.81736	0.276958	1.51099	0.648003	0.619269	7.59341	0.911963	0.496543	1.36567	0.75953	0.739453	6.90315
56	13.5	33.06	643709658	Hlac_2586 TRAP transporter solute receptor, TAXI family	19	0.791847	0.0683769	1.29885	0.866848	0.305802	1.40228	0.651135	0.0165793	1.35016	0.701148	0.0444485	1.40597	1.20682	0.0427909	1.19492	1.07957	0.303409	1.19737
57	13.43	32.44	643709118	Hlac_2047 beta-lactamase domain protein	13	1.0097	0.939171	1.61941	1.17848	0.505166	2.40489	1.01902	0.845314	1.44217	1.17021	0.365125	1.78963	0.986802	0.902107	1.50827	1.15247	0.37114	1.70548
58	13.42	52.22	643708241	Hlac_1176 Carboxymuconolactone decarboxylase	15	0.723965	0.375755	3.42117	0.663042	0.668101	34.9367	0.834435	0.376111	1.99345	0.72103	0.680504	19.1364	0.861783	0.379608	1.77212	0.843186	0.772899	9.25856
59	13.25	42.45	643709608	Hlac_2535 ribosomal protein L1	11	0.958273	0.740327	1.3952	1.14494	0.935493	78.411	0.883388	0.347282	1.38193	1.05395	0.975877	93.0951	1.07779	0.392537	1.24258	1.12547	0.94515	88.3756
60	13	37.07	643708812	Hlac_1745 aspartate-semialdehyde dehydrogenase	12	1.29879	0.0595433	1.32084	0.936044	0.954149	20.0611	1.35641	0.200388	1.73765	0.941288	0.961259	25.7887	0.949473	0.822118	1.82154	0.707479	0.745119	15.7592
61	12.92	16.07	643707344	Hlac_0281 ATP synthase, A subunit	9	0.960519	0.822206	1.50433	1.09277	0.916281	6.85829	1.05716	0.821314	1.75172	1.14166	0.896043	10.1009	0.902352	0.57777	1.51643	1.0507	0.953795	7.01214
62	12.86	49.58	643709510	Hlac_2437 Ribosomal protein S4E, central domain protein	12	1.20818	0.0431974	1.19689	0.890866	0.793965	3.15561	1.17075	0.294962	1.4383	0.844336	0.705412	3.17866	1.02273	0.860106	1.39376	0.719283	0.400658	2.64739
63	12.7	20.03	643707167	Hlac_0106 RNA polymerase Rpb2 domain 6	7	1.1	0.512932	3.52961	0.881525	0.767796	66.4369	0.938808	0.63908	3.52617	0.737889	0.480547	37.8276	1.16545	0.366192	3.52996	0.791229	0.561416	37.0732
64	12.52	29.2	643707480	Hlac_0416 thermosome	10	0.758194	0.248252	1.76663	0.73889	0.144048	1.58938	0.794306	0.502556	2.38351	0.772918	0.416782	2.20419	0.933447	0.637743	1.45622	0.959985	0.647278	1.25802
65	12.47	20.61	643708003	Hlac_0937 FAD-dependent pyridine nucleotide-disulphide oxidoreductase	6	0.86653	0.622384	2.3007	0.813327	0.51994	2.47105	0.888339	0.449498	1.54389	0.807584	0.519633	2.54702	0.974056	0.929288	2.38158	0.913584	0.783637	2.60659
66	12.24	33.44	643707239	Hlac_0176 FeS assembly ATPase SufC	10	1.1665	0.146424	1.25918	1.47866	0.00368765	1.21673	1.05694	0.482389	1.2065	1.31811	0.0426192	1.30043	1.10159	0.498351	1.40624	1.25254	0.0126991	1.16482
67	12.21	37.97	643709533	Hlac_2459 deoxyribose-phosphate aldolase/phospho-2-dehydro-3-deoxyheptonate aldolase	11	1.13891	0.173837	1.26246	0.960179	0.944785	5.58074	1.0771	0.379938	1.25872	0.900331	0.863317	5.94706	1.054	0.683771	1.4515	0.840754	0.768223	5.5361
68	12.16	8.821	643707166	Hlac_0105 DNA-directed RNA polymerase subunit A'	7	0.750959	0.0975175	1.44639	0.415478	0.000803694	1.3067	0.813997	0.543395	2.36613	0.446648	0.0193175	1.80544	0.925278	0.692766	1.66093	0.549373	0.0218549	1.5779
70	12.1	47.83	643708983	Hlac_1912 adenylate kinase	9	1.17204	0.37673	1.62903	1.08255	0.787684	2.35712	1.50874	0.0201696	1.33524	1.36136	0.233718	1.93499	0.780389	0.242549	1.72216	0.910652	0.748249	2.3316
71	12.08	44.35	643709521	Hlac_2448 ribosomal protein L4/L1e	13	1.08614	0.794232	2.27692	0.94489	0.945639	8.747	1.18551	0.694134	3.05613	1.01788	0.983501	9.3534	0.889359	0.48783	1.5318	0.818634	0.71744	4.17845
72	12.03	40.3	643708338	Hlac_1274 predicted phospho-2-dehydro-3-deoxyheptonate aldolase	10	0.785102	0.248177	1.71345	0.905073	0.718293	2.22676	0.743528	0.0510546	1.34831	0.840455	0.298209	1.55355	1.05044	0.782811	1.68129	1.13504	0.250727	1.32827
73	11.74	13.2	643708615	Hlac_1548 catalase/peroxidase HPI	7	0.567585	0.0576279	1.80992	0.568911	0.570453	10.9094	0.578168	0.0306478	1.60322	0.569846	0.58576	11.9886	0.969603	0.765479	1.28652	0.88013	0.897668	11.3213
74	11.5	58.44	643709501	Hlac_2428 ribosomal protein L30P	13	1.05957	0.745292	1.67691	1.00548	0.982125	2.04415	1.05075	0.608298	1.31799	0.978867	0.923482	1.91815	1.00414	0.96047	1.27666	0.938383	0.779959	1.93948
75	11.45	18.51	643707493	Hlac_0428 FAD dependent oxidoreductase	6	0.653879	0.0736932	1.69176	0.65964	0.0604046	1.58593	1.15364	0.843109	15.4469	1.17795	0.772739	8.45976	0.556695	0.411753	11.589	0.997347	0.985677	1.7584
76	11.43	33.02	643707684	Hlac_0618 ribosomal protein S3Ae	7	0.975537	0.867848	1.40405	1.02454	0.953611	2.58831	0.84841	0.194936	1.31165	0.849293	0.665844	2.35653	1.13901	0.317656	1.33125	0.952455	0.864835	1.92015
77	11.38	54.04	643708115	Hlac_1047 NADPH-dependent FMN reductase	8	1.03403	0.899895	2.75104	0.943549	0.827207	2.73959	1.07735	0.777591	2.70128	0.968184	0.900358	2.67087	0.950868	0.602521	1.42458	0.894992	0.321848	1.44168
78	11.36	10.33	643708105	Hlac_1038 Sigma 54 interacting domain protein	6	0.769279	0.219813	1.61765	0.837073	0.84713	9.50935	0.767748	0.139421	1.47246	0.809843	0.826622	10.481	0.991046	0.891744	1.17528	1.01127	0.99036	9.68076
79	11.22	30.77	643709738	Hlac_2665 hypothetical protein	7	0.887047	0.591732	1.71295	0.938987	0.753826	1.62985	0.918597	0.68856	1.67153	0.958127	0.790845	1.48151	0.957237	0.593448	1.21798	1.0493	0.865187	1.99832
80	11.18	37.88	643709512	Hlac_2439 ribosomal protein L14b/L23e	8	1.01888	0.851162	1.29618	1.21913	0.392732	1.7766	0.931968	0.349356	1.20287	1.09145	0.496642	1.38439	1.09042	0.519255	1.40559	1.17712	0.263641	1.41678
81	11.01	10.67	643708591	Hlac_1525 malate dehydrogenase	6	0.956903	0.906263	4.15226	0.944653	0.895452	5.19645	0.886914	0.821773	7.50789	0.867032	0.766079	6.07621	1.04249	0.833102	2.11283	0.972042	0.924494	3.12493
82	10.96	26.28	643709516	Hlac_2443 ribosomal protein S3	7	0.801747	0.689706	4.17145	0.836785	0.687458	3.13565	0.825916	0.451649	1.89141	0.831901	0.5214	2.07056	0.980717	0.966937	3.40621	1.01127	0.955502	1.68894
83	10.82	18.08	643709263	Hlac_2193 Chlorite dismutase	6	0.969906	0.917223	3.06282	1.10051	0.839268	5.98613	1.06842	0.735608	2.08443	1.17481	0.673059	4.12443	0.901176	0.368596	1.47526	1.09247	0.73055	2.61635
84	10.78	74.55	643709705	Hlac_2633 hypothetical protein	10	0.895603	0.490349	1.4146	0.734275	0.311734	1.91919	1.00994	0.955957	1.48274	0.810494	0.377618	1.66886	0.888015	0.461569	1.41812	0.807797	0.311182	1.56823
85	10.76	15.46	643709544	Hlac_2472 hypothetical protein	8	1.32165	0.0352833	1.27451	1.62473	0.00902131	1.29032	1.09412	0.508273	1.46548	1.32453	0.0549005	1.33918	1.20066	0.172375	1.38558	1.21589	0.135033	1.35805
86	10.74	21.64	643708274	Hlac_1209 inosine-5'-monophosphate dehydrogenase	7	0.918848	0.620072	1.5495	0.921046	0.859873	3.36375	1.18113	0.327253	1.51346	1.13854	0.758748	2.98981	0.780041	0.194784	1.55783	0.964189	0.90319	2.18488
87	10.72	21.84	643709756	Hlac_2682 conserved repeat domain protein	11	1.55967	0.344419	3.1641	1.57883	0.17647	2.16689	1.32223	0.345724	2.06695	1.30828	0.0695119	1.35383	1.18396	0.64927	2.59895	0.98832	0.973035	2.47663
88	10.63	23.83	643709650	Hlac_2578 acyl-CoA dehydrogenase domain protein	8	1.54906	0.077668	1.74694	1.40643	0.184467	2.08836	1.6228	0.106115	2.09341	1.46095	0.0767912	1.61629	0.949095	0.819453	2.37741	0.898592	0.361068	1.4795
89	10.48	32.26	643707161	Hlac_0100 ribosomal protein S7	6	0.623074	0.51463	7.71449	0.527761	0.486589	13.0685	0.750804	0.372368	2.39118	0.613366	0.322476	3.72932	0.813974	0.627176	3.36891	0.839372	0.624742	2.78901
90	10.47	14.51	643709477	Hlac_2404 phosphoesterase RecJ domain protein	5	1.09639	0.623753	1.57294	1.44554	0.290567	2.22977	1.03184	0.92803	2.33619	1.32317	0.496011	2.66745	1.05543	0.831493	1.85644	1.29781	0.279018	1.73696
91	10.45	9.73	643708783	Hlac_1716 AAA family ATPase, CDC48 subfamily	5	1.11919	0.890872	8.48984	1.4068	0.8164	45.6817	1.0439	0.923482	3.21052	1.26921	0.877122	55.5106	1.05438	0.896181	2.87942	1.19193	0.906438	49.1216
92	10.43	8.286	643707952	Hlac_0887 isoleucyl-tRNA synthetase	6	0.858794	0.357241	1.56259	0.827769	0.553433	2.46956	0.894774	0.408588	1.44653	0.850734	0.564022	2.21594	0.950719	0.532516	1.25688	0.972026	0.936862	2.85601
93	10.41	7.02	643707977	Hlac_0912 ferredoxin-dependent glutamate synthase	5	0.969775	0.808344	3.5112	1.24315	0.386969	6.84815	0.834872	0.318956	3.51053	1.05525	0.682969	3.51418	1.15554	0.408838	3.95099	1.26699	0.30455	4.75496
94	10.35	25.51	643709219	Hlac_2149 ABC-type nitrate/sulfonate/bicarbonate transport systems protein	10	0.653577	0.132819	1.93534	0.541257	0.108698	2.37127	0.663309	0.140228	1.92574	0.538267	0.101865	2.32749	0.973149	0.735078	1.2627	0.794378	0.125357	1.41501
95	10.3	45.43	643707218	Hlac_0155 homoserine dehydrogenase	11	0.686904	0.113184	1.64168	0.793184	0.376605	1.81102	0.620966	0.0267108	1.49124	0.704378	0.134748	1.64261	1.09493	0.508947	1.37176	1.12334	0.305981	1.28965
96	10.25	12.76	643707990	Hlac_0924 adenylosuccinate lyase	5	1.19706	0.0619278	1.21437	1.20917	0.279765	1.52522	1.11194	0.280563	1.26655	1.102	0.596161	1.59843	1.07221	0.585647	1.38666	0.999814	0.999103	1.55406
97	10.22	18.12	643707157	Hlac_0096 hypothetical protein	5	1.14446	0.626447	2.03716	1.06221	0.943519	9.22448	1.07366	0.793058	2.02103	0.901233	0.877006	5.75706	1.066	0.736454	1.63507	0.910253	0.902216	7.35244
98	10.17	56.21	643707681	Hlac_0615 Ribosomal S13S15 domain protein	6	1.18253	0.179631	1.33179	0.923604	0.68125	1.64704	1.3367	0.146484	1.56506	1.02304	0.844854	1.3538	0.876196	0.240895	1.30562	0.777888	0.30137	1.8005
99	10.1	19.28	643709271	Hlac_2199 aminotransferase class-III	7	1.1496	0.604163	11.8454	0.871739	0.456214	4.56896	1.29773	0.646732	208.92	0.978178	0.959187	78.8033	0.868864	0.641828	16.9851	0.751543	0.215267	3.58294
100	10.1	46.85	643707303	Hlac_0240 NADPH-dependent F420 reductase	6	0.744866	0.610201	206.172	0.755556	0.709001	1395.75	0.68448	0.44029	53.9734	0.679885	0.558797	366.21	1.07887	0.60441	3.84605	0.990931	0.961677	6.82519
102	10.08	43.71	643709385	Hlac_2312 Ribosomal protein S19e	7	0.887145	0.383304	1.40464	0.830735	0.485577	1.95567	0.98165	0.790652	1.19861	0.897491	0.566942	1.61895	0.900889	0.346076	1.31198	0.919745	0.653346	1.61495
103	10.06	23.78	643707871	Hlac_0806 peptidylprolyl isomerase FKBP-type	6	1.06929	0.50566	1.29002	1.15411	0.334546	1.43758	1.00312	0.984429	1.51734	1.07247	0.552535	1.34976	1.06267	0.740859	1.60963	1.06886	0.561942	1.34002
104	10	42.11	643709725	Hlac_2653 proliferating cell nuclear antigen PcnA	7	0.536262	0.295247	4.79521	0.358385	0.125606	4.70656	0.670218	0.121427	1.81116	0.430496	0.0235113	1.87278	0.797977	0.523719	2.7123	0.640741	0.0253809	1.40647
105	9.97	30.29	643707671	Hlac_0605 hypothetical protein	6	1.83681	0.0282617	1.62475	1.59857	0.00793232	1.26542	2.11915	0.0586096	2.22998	1.83101	0.0592484	1.91338	0.848274	0.405909	1.72087	0.857396	0.262818	1.42767
106	9.92	14.62	643707772	Hlac_0706 NADH-ubiquinone oxidoreductase chain 49kDa	5	0.829242	0.394114	1.82268	1.05396	0.894834	3.20112	1.0129	0.947394	1.76672	1.25505	0.402039	2.10103	0.815741	0.290901	1.65986	1.24057	0.431365	2.13071
107	9.9	12.67	643706689	Hlac_2869 Alpha-galactosidase-like protein	5	1.17685	0.349566	3.54659	0.642746	0.448827	118.956	0.970864	0.816408	3.54818	0.522004	0.347194	150.165	1.20575	0.311576	3.54765	0.542542	0.359444	137.17
108	9.8	56.49	643707632	Hlac_0567 prefoldin, beta subunit	9	0.773745	0.359994	1.99248	0.891144	0.675164	2.0318	0.812226	0.347793	1.72159	0.919739	0.732712	1.88533	0.939039	0.641273	1.41481	1.13172	0.298338	1.33325
109	9.68	39.56	643708388	Hlac_1324 hypothetical protein	6	1.14909	0.556488	2.35016	1.34556	0.369064	3.03591	1.2404	0.804634	26.8591	1.45485	0.661956	23.9456	0.905257	0.89747	18.8829	1.15776	0.246763	1.47581
110	9.65	32.23	643707935	Hlac_0870 isocitrate/isopropylmalate dehydrogenase	5	1.04095	0.846441	1.83197	0.642704	0.0392481	1.49326	0.99436	0.983631	2.24376	0.601035	0.0125707	1.35128	1.04092	0.800144	1.58653	0.616579	0.103831	1.94547
111	9.58	18.56	643707165	Hlac_0104 DNA-directed RNA polymerase, subunit A''	6	1.29249	0.095679	1.44554	1.05543	0.668273	1.59485	0.946669	0.882778	4.10728	0.764277	0.510001	4.28516	1.35388	0.496878	4.87192	0.807196	0.130977	1.44925
112	9.52	11.08	643709448	Hlac_2375 ribonucleoside-diphosphate reductase, adenosylcobalamin-dependent	6	1.1418	0.571187	8.25729	1.48158	0.58136	644.049	0.929239	0.683273	5.56802	1.18735	0.780375	433.482	1.22345	0.303053	3.74778	1.28587	0.598729	79.7405
113	9.42	38.31	643709105	Hlac_2034 glycine hydroxymethyltransferase	12	0.968607	0.917289	2.45835	1.10565	0.569514	1.65174	1.1229	0.62215	1.96152	1.26194	0.368749	2.01672	0.856889	0.500542	1.90293	1.12965	0.580497	1.87388
114	9.37	22.01	643709242	Hlac_2172 20S proteasome A and B subunits	5	1.26434	0.570369	4.48154	1.39232	0.147212	1.85284	1.0303	0.909543	2.71821	1.11829	0.354828	1.49606	1.22157	0.229253	1.65433	1.08627	0.741264	2.56007
115	9.3	21.46	643709475	Hlac_2402 PBS lyase HEAT domain protein repeat-containing protein	6	0.965764	0.871173	2.26123	1.25971	0.553277	4.08337	0.88982	0.315399	1.45963	1.14538	0.632231	2.84136	1.08256	0.734523	2.40279	1.29389	0.471123	3.51852
116	9.2	31.63	643708349	Hlac_1285 aspartate carbamoyltransferase	5	0.885857	0.77998	72.0236	0.6339	0.501465	336.616	1.16253	0.744618	91.0482	0.817614	0.744636	416.79	0.752899	0.233366	3.99295	0.698985	0.199879	4.38217
117	9.16	22.08	643709325	Hlac_2252 porphobilinogen deaminase	6	0.652263	0.403921	4.06677	0.833334	0.569561	2.48713	0.816028	0.415567	1.98685	1.03991	0.837784	1.74741	0.785945	0.444225	2.39212	1.27888	0.441265	2.42124
118	9.09	24.52	643707440	Hlac_0376 phosphonate ABC transporter, inner membrane subunit	6	0.701448	0.295306	2.26658	0.894356	0.779137	2.8101	0.70902	0.355124	2.49358	0.888545	0.77309	2.89587	0.983498	0.933217	1.67848	1.23783	0.0633273	1.2615
119	9.06	35.71	643708883	Hlac_1815 Alcohol dehydrogenase zinc-binding domain protein	7	1.86694	0.103104	3.6548	1.24322	0.767361	1379.89	1.47079	0.457266	72.5606	0.953372	0.899657	45.4839	1.25084	0.548834	27.5871	0.682006	0.663946	4188.44
121	8.97	24.21	643708214	Hlac_1149 Extracellular ligand-binding receptor	15	0.944576	0.669517	3.55344	1.19222	0.32804	3.54349	0.908804	0.513838	3.5574	1.13057	0.434298	3.54884	1.034	0.793976	3.54807	1.24767	0.269775	3.55473
122	8.93	24.49	643709030	Hlac_1959 NUDIX hydrolase	5	1.15309	0.225036	1.303	0.984712	0.955545	1.96597	1.12123	0.52379	1.53645	0.931376	0.737607	1.67526	1.02172	0.878158	1.40838	0.851325	0.623309	2.20616
123	8.81	10.36	643707511	Hlac_0447 methionyl-tRNA synthetase	6	0.834424	0.422405	1.86172	0.635439	0.269039	2.90533	1.09368	0.753469	2.2889	0.7928	0.548281	2.98989	0.76036	0.240369	1.81671	0.754874	0.48366	3.0728
124	8.8	29.02	643709119	Hlac_2048 Polyprenyl synthetase	6	0.790866	0.259392	3.62077	0.599485	0.217313	10.0716	1.35473	0.587759	164.066	1.03125	0.884797	8.47211	0.57954	0.36746	91.2485	0.749428	0.425515	18.0663
125	8.71	21.14	643707790	Hlac_0724 peptidase M42 family protein	6	1.12907	0.279112	1.42631	0.923491	0.891568	9.2102	1.10248	0.359426	1.42738	0.871699	0.800559	7.78926	1.0183	0.846683	1.42701	0.815723	0.73965	9.95725
126	8.68	33.33	643709509	Hlac_2436 ribosomal protein L5	4	0.812357	0.389171	1.93159	0.730906	0.523185	3.99104	0.962247	0.871183	2.00175	0.842932	0.698505	3.57813	0.833763	0.199107	1.42233	0.850186	0.540731	2.11774
127	8.67	19.47	643709592	Hlac_2520 extracellular solute-binding protein family 1	11	0.492981	0.0176482	1.65594	0.568125	0.122904	2.23617	0.506392	0.0682645	2.14231	0.564058	0.181681	2.67628	0.968163	0.826158	1.46685	1.10406	0.508156	1.4603
128	8.42	31.41	643707955	Hlac_0890 pyruvate ferredoxin/flavodoxin oxidoreductase, beta subunit	7	1.1663	0.177849	1.32208	0.978085	0.892375	1.61492	1.18413	0.244387	1.45114	0.982085	0.825211	1.2698	0.978538	0.881313	1.52974	0.829379	0.215373	1.46255
129	8.39	30.1	643707477	Hlac_0413 Ribosomal protein L15e	5	1.00339	0.959689	1.17782	1.11261	0.449548	1.39736	0.816669	0.243165	1.48233	0.891369	0.590911	1.67399	1.22201	0.104731	1.29757	1.09615	0.488756	1.37165
130	8.38	84.17	643708911	Hlac_1842 ribosomal protein L7Ae/L30e/S12e/Gadd45	10	0.834757	0.289329	1.47982	0.809011	0.808366	8.42339	0.999926	0.999586	1.35888	0.935039	0.935716	7.664	0.827194	0.0284609	1.17349	0.871079	0.847345	5.75734
131	8.3	23.21	643709402	Hlac_2329 TRAP transporter solute receptor, TAXI family	14	0.633358	0.184146	5.62384	0.444356	0.154461	12.8175	0.72901	0.214625	4.08635	0.502594	0.124504	5.65021	0.863734	0.414834	4.13602	0.690277	0.181853	3.98747
132	8.26	17.98	643708029	Hlac_0963 20S proteasome A and B subunits	5	1.1019	0.264783	1.23109	1.34567	0.134795	1.55376	1.05381	0.48153	1.20647	1.26733	0.189574	1.51682	1.0399	0.593072	1.20595	1.20757	0.35833	1.65686
133	8.24	21.67	643707734	Hlac_0668 dihydrodipicolinate reductase	4	0.802908	0.185474	1.50391	0.824447	0.694951	4.14587	0.776839	0.046877	1.27882	0.780197	0.591398	3.73809	1.03244	0.860291	1.69929	1.00397	0.992501	3.43723
134	8.23	16.22	643708519	Hlac_1458 dihydroxyacetone kinase, DhaK subunit	4	0.993776	0.95402	1.37347	1.10879	0.578864	1.6982	1.00192	0.988017	1.45364	1.1014	0.48075	1.46635	0.985604	0.858323	1.26798	1.09992	0.59131	1.65834
135	8.23	30.52	643709517	Hlac_2444 ribosomal protein L22	5	1.20636	0.40431	1.85244	1.26483	0.588978	3.45395	0.981722	0.866979	1.37989	1.00006	0.999689	1.59851	1.22625	0.483761	2.2579	1.0231	0.918017	1.91497
136	8.18	29.54	643709383	Hlac_2310 menaquinol--cytochrome-c reductase	7	1.24126	0.576407	4.08071	1.33484	0.153122	1.7364	1.59068	0.0891761	1.89661	1.66863	0.0676672	1.8298	0.785442	0.349245	2.35699	1.05704	0.866016	3.48455
137	8.13	16.5	643708895	Hlac_1825 enolase	5	0.981978	0.893954	1.49075	1.09232	0.634752	1.70455	0.991198	0.926295	1.32305	1.08547	0.515603	1.42627	0.986344	0.859392	1.25466	1.09994	0.421319	1.38566
138	8.11	19.71	643707735	Hlac_0669 2,3,4,5-tetrahydropyridine-2-carboxylate N-succinyltransferase	5	1.05832	0.681252	1.4275	1.00914	0.978846	2.44882	1.09044	0.263561	1.20315	1.00916	0.962944	1.66858	0.970332	0.861816	1.56916	0.93327	0.744491	1.73131
140	8.07	42.53	643708775	Hlac_1708 Transcription factor TFIIE, alpha subunit	4	1.04192	0.769153	3.95589	0.653677	0.334809	22.9997	0.89066	0.792305	77.3622	0.549169	0.143998	5.76908	1.16152	0.764494	135.087	0.619631	0.256118	13.3002
141	8.04	13.52	643708963	Hlac_1892 Tubulin/FtsZ GTPase	4	0.695497	0.253209	6.94799	0.707603	0.326323	11.8596	0.823069	0.313004	3.7619	0.823807	0.315455	3.78506	0.840886	0.35367	3.92305	1.00321	0.980593	3.79674
142	8.04	16.79	643709654	Hlac_2582 short-chain dehydrogenase/reductase SDR	5	1.68376	0.299745	5.03396	1.44206	0.245113	2.63195	1.70449	0.292595	5.05908	1.44427	0.152539	2.01504	0.978845	0.84425	1.51078	0.847547	0.739188	6.44243
144	8.03	35.56	643709198	Hlac_2128 Ribosomal protein S6e	6	0.855068	0.549402	2.56988	0.917645	0.878821	8.51709	1.07311	0.838491	3.71337	1.09854	0.821279	4.82735	0.788758	0.190189	1.68723	1.06859	0.928891	16.9702
145	8.03	58.82	643709466	Hlac_2393 Ribosomal protein S24e	5	0.92635	0.761319	2.57813	1.03623	0.96045	15.4213	1.03297	0.880423	2.26909	1.13292	0.858509	14.2485	0.889026	0.330473	1.48746	1.09962	0.866075	8.48329
146	8.02	25.08	643707450	Hlac_0386 Electron transfer flavoprotein alpha subunit	4	0.88707	0.294642	1.44255	1.03164	0.853242	1.89421	0.954147	0.863665	2.82287	1.10025	0.482714	1.61756	0.92443	0.770798	2.76037	1.14929	0.408185	1.78005
147	8	19.67	643708252	Hlac_1187 MscS Mechanosensitive ion channel	4	0.758675	0.492131	4.15933	0.796677	0.494811	3.25922	0.727609	0.226752	2.21098	0.749476	0.17025	1.80439	1.03765	0.830209	1.92075	1.0299	0.768434	1.45739
148	8	28.72	643709280	Hlac_2208 succinyl-CoA synthetase, alpha subunit	8	1.19169	0.39572	2.02098	0.898737	0.588986	2.0555	1.27131	0.175303	1.6502	0.942434	0.785793	2.27646	0.936041	0.823824	3.07611	0.742219	0.07378	1.44655
149	8	43.84	643708248	Hlac_1183 UspA domain protein	5	0.855361	0.571819	2.19378	0.996284	0.995749	7.74316	0.687483	0.33581	2.83692	0.757404	0.543368	3.64597	1.25593	0.57689	3.19677	1.11071	0.820133	3.84639
150	8	18.4	643708644	Hlac_1578 translation initiation factor eIF-5A	4	1.07869	0.584231	1.65556	1.10625	0.569899	1.90576	1.11333	0.500462	1.76201	1.12646	0.307219	1.45816	0.962944	0.767972	1.61874	1.01493	0.914295	1.68901
152	7.84	44.07	643707338	Hlac_0275 ATP synthase H subunit	4	1.11797	0.478055	1.45371	1.19166	0.472548	1.787	0.912526	0.486884	1.36846	0.953264	0.788256	1.54385	1.217	0.278731	1.51542	1.04893	0.599319	1.245
153	7.77	19.74	643708304	Hlac_1240 glycine cleavage system T protein	4	0.949938	0.81767	9.16902	0.772936	0.527637	35.5087	1.10902	0.572229	5.2224	0.887191	0.70299	20.4873	0.851682	0.383967	4.0753	0.802577	0.289209	3.91439
154	7.57	36.32	643708737	Hlac_1668 peptidyl-prolyl cis-trans isomerase cyclophilin type	6	1.18708	0.518103	2.58259	1.33612	0.318678	2.57857	1.05515	0.862831	3.25271	1.17026	0.562644	2.6742	1.11961	0.487519	1.7789	1.11219	0.355074	1.46722
155	7.54	31.36	643709511	Hlac_2438 ribosomal protein L24	4	1.14436	0.562997	1.9384	1.25416	0.228886	1.61309	0.956911	0.897534	2.72129	1.03336	0.900274	2.15243	1.19086	0.309085	1.57615	1.08236	0.42225	1.31212
156	7.28	28.62	643707570	Hlac_0505 phosphate ABC transporter, ATPase subunit	6	0.485767	0.317863	10.538	0.431955	0.0858174	3.10301	0.605914	0.407191	7.93258	0.543134	0.0784348	2.1867	0.775569	0.100543	1.45605	0.913616	0.812494	4.22088
158	7.14	27.96	643708589	Hlac_1523 TATA-box binding family protein	6	1.19124	0.310538	1.52005	0.866089	0.660907	2.32535	1.17379	0.223626	1.36231	0.818982	0.477385	2.02987	1.00909	0.902564	1.21246	0.707585	0.177694	1.80005
159	6.98	16.28	643707160	Hlac_0099 sodium:dicarboxylate symporter	5	0.645764	0.363646	35.5569	0.482722	0.297906	107.431	0.711364	0.416788	27.7091	0.521656	0.314383	85.7163	0.900534	0.52531	4.22687	0.729051	0.207786	3.89286
160	6.96	34.3	643709626	Hlac_2554 putative circadian clock protein, KaiC	4	0.584708	0.216805	11.2038	0.447659	0.416136	2496.14	0.826127	0.307256	3.56668	0.657496	0.721154	87177.8	0.707579	0.417146	29.304	0.789683	0.821127	32707.4
162	6.92	17.77	643709727	Hlac_2655 phosphoglucomutase/phosphomannomutase alpha/beta/alpha domain I	4	1.07196	0.617392	3.62486	1.15613	0.387599	3.61522	1.16213	0.378738	3.63983	1.23473	0.285643	3.63206	0.917714	0.552841	3.62941	1.06552	0.644091	3.62828
163	6.91	11.71	643706798	Hlac_2988 phosphomethylpyrimidine kinase	4	0.777778	0.0795074	1.3476	0.8628	0.647014	2.29052	1.03101	0.831032	1.45105	1.10805	0.697156	1.97538	0.752733	0.172388	1.60833	1.08475	0.692437	1.70044
164	6.91	4.622	643708829	Hlac_1764 threonyl-tRNA synthetase	3	0.988432	0.973424	34.4461	0.963878	0.93085	72.7266	0.881006	0.469093	4.30836	0.843666	0.506496	9.06614	1.11943	0.616508	8.04221	0.958413	0.746005	3.5973
165	6.86	14.37	643707342	Hlac_0279 ATP synthase A1, C subunit	5	0.664622	0.0228038	1.37057	0.558215	0.0797117	1.99925	0.682629	0.110232	1.67886	0.56732	0.148439	2.41201	0.973965	0.884268	1.60352	0.810542	0.472792	2.08849
167	6.82	37.61	643708890	Hlac_1820 ribosomal protein L15	5	0.732583	0.432964	24.4824	0.578844	0.678639	288425	1.01101	0.944455	4.90671	0.759658	0.799484	45248.2	0.719629	0.232471	4.94442	0.753839	0.761757	9339.43
169	6.76	11.58	643707672	Hlac_0606 band 7 protein	4	0.623638	0.317048	4.64902	0.635232	0.517506	12.2606	0.658534	0.305234	3.7278	0.66361	0.583799	15.2687	0.938458	0.817032	2.82478	0.93631	0.865431	4.36859
170	6.72	24.62	643709507	Hlac_2434 ribosomal protein S8	3	1.06809	0.731627	1.64395	1.08735	0.784564	2.21491	1.26835	0.239351	1.61247	1.2426	0.563879	2.61069	0.834286	0.163283	1.34297	1.01591	0.955501	2.09132
171	6.66	31.21	643709518	Hlac_2445 ribosomal protein S19	7	1.31741	0.0465267	1.30692	1.5673	0.00780937	1.25138	0.958094	0.58736	1.2521	1.12248	0.199888	1.25159	1.3692	0.0286148	1.28663	1.17474	0.107157	1.2523
172	6.63	24.71	643707616	Hlac_0551 Methyltransferase type 11	4	0.874398	0.55056	7.39144	0.746255	0.262703	5.09415	1.04935	0.841051	11.0236	0.884059	0.58141	7.59765	0.825824	0.303991	3.51916	0.844701	0.337247	3.51037
173	6.59	27.36	643707516	Hlac_0452 hypothetical protein	6	0.802099	0.116343	1.33795	0.831901	0.523141	1.91117	0.889038	0.310224	1.28955	0.879958	0.637034	1.84659	0.904381	0.559177	1.47355	0.99727	0.988879	1.56488
174	6.56	16.99	643709471	Hlac_2398 protein synthesis factor GTP-binding	4	1.01383	0.959009	2.18854	1.06301	0.580112	1.36949	1.11363	0.787727	3.20183	1.15492	0.193589	1.31587	0.903549	0.560205	1.63895	1.03196	0.918943	2.47293
175	6.56	38.14	643709351	Hlac_2278 RNA polymerase Rpb4	3	1.05537	0.82769	2.05976	0.767207	0.399527	2.36504	1.1565	0.543893	1.96968	0.827321	0.187203	1.42516	0.912741	0.693544	1.95281	0.714517	0.156154	1.76454
176	6.52	15.38	643707442	Hlac_0378 phosphate/phosphonate ABC transporter periplasmic substrate-binding protein	8	1.12724	0.297184	1.44608	1.07478	0.64247	1.77392	1.2142	0.147552	1.43647	1.14035	0.470675	1.89747	0.925269	0.537528	1.57315	0.942728	0.735704	1.92481
177	6.49	33.8	643707162	Hlac_0101 ribosomal protein S23 (S12)	3	1.09456	0.695249	2.36116	1.30406	0.537517	4.7048	1.01923	0.84309	1.4402	1.18686	0.502293	2.48026	1.07085	0.696306	1.92219	1.16835	0.43093	1.98191
178	6.4	16.23	643709607	Hlac_2534 ribosomal protein L10	3	0.810272	0.268931	1.81745	0.562163	0.382797	9.33747	1.02608	0.878769	1.89924	0.694955	0.520756	7.59747	0.782964	0.12789	1.51844	0.673302	0.509219	8.47133
180	6.36	13.74	643709818	Hlac_2743 aspartate kinase	5	0.935113	0.808855	15.6925	1.03441	0.935866	70.3159	0.907641	0.560241	4.43501	0.986711	0.949313	8.41855	1.02569	0.903487	8.24635	1.08977	0.601192	4.52377
181	6.32	18.13	643709004	Hlac_1933 hypothetical protein	3	1.16184	0.210363	1.42569	0.713601	0.282544	2.70975	1.49287	0.0480371	1.4802	0.898686	0.575206	1.99905	0.773701	0.0904053	1.42846	0.608353	0.166305	2.72281
183	6.21	13.7	643707719	Hlac_0653 peptidase M28	3	1.07741	0.592434	3.56764	0.947649	0.68754	3.59092	1.17254	0.505719	7.83939	1.01742	0.892654	3.62972	0.913293	0.659667	7.00285	0.869498	0.39715	3.59236
185	6.19	41.21	643709500	Hlac_2427 ribosomal protein L15	5	0.98054	0.859538	1.52421	1.0325	0.970718	27.7124	0.946612	0.628506	1.51773	0.973222	0.973426	22.3485	1.03019	0.788809	1.52014	1.05061	0.956362	31.1607
186	6.19	24.56	643707201	Hlac_0137 hypothetical protein	4	0.792844	0.417352	2.67834	0.758197	0.416542	3.22964	1.01697	0.959003	3.48152	0.94697	0.90786	5.99945	0.775079	0.243157	1.95324	0.96555	0.937977	5.56487
187	6.16	16.23	643707346	Hlac_0283 V-type ATPase, D subunit	3	1.29353	0.54225	4.57691	1.54754	0.428282	6.73061	1.11061	0.799936	4.77441	1.31169	0.64064	8.53172	1.15219	0.295471	1.54371	1.18026	0.578752	2.96149
188	6.16	6.064	643706848	Hlac_3040 aconitate hydratase 1	3	1.08987	0.560118	3.7518	1.17055	0.515568	8.17571	0.773839	0.24502	3.74201	0.819401	0.403095	6.40832	1.40106	0.19094	3.76262	1.06202	0.681257	4.04369
189	6.16	9.213	643708251	Hlac_1186 TrkA-N domain protein	3	0.6559	0.378818	5.04754	0.73952	0.469215	4.33187	0.749354	0.651746	10.6248	0.833889	0.757071	9.08899	0.871104	0.509555	2.10869	1.11539	0.345778	1.46834
190	6.15	52.87	643708328	Hlac_1264 hypothetical protein	5	0.87104	0.304525	1.54347	1.01992	0.970554	7.66712	0.81464	0.467163	2.69297	0.936253	0.784676	2.48172	1.06646	0.854273	3.77795	1.15471	0.764083	6.06729
191	6.14	11.94	643708896	Hlac_1826 ribosomal protein S2	3	0.965628	0.693426	1.29211	1.10127	0.645441	1.82632	0.93305	0.402611	1.25456	1.02036	0.834786	1.32589	1.03099	0.804453	1.43233	1.10792	0.467565	1.48149
194	6.11	6.357	643708378	Hlac_1314 DNA topoisomerase VI, B subunit	3	0.786672	0.255058	3.63751	0.0209434	0.0740089	309.905	0.815769	0.586361	30.1193	0.0240566	0.133674	24175.5	0.958181	0.879775	17.1148	0.0254531	0.108063	2963.9
195	6.11	12.44	643706851	Hlac_3044 Mur ligase family CapB protein	3	0.938459	0.83056	19.3032	1.09292	0.853002	121.799	0.840485	0.32922	3.51079	0.964365	0.890515	14.2158	1.11204	0.643581	8.60913	1.15116	0.510395	6.34691
196	6.11	16	643708888	Hlac_1819 RNA polymerase insert	3	0.539638	0.320717	75.2158	0.635292	0.189919	5.88578	0.788855	0.737487	981.508	0.921137	0.851053	79.7957	0.67402	0.306164	13.673	1.17905	0.558359	12.3862
197	6.1	14.43	643709665	Hlac_2593 GMP synthase, large subunit	3	1.2842	0.849399	531457	1.47321	0.794048	2379927	0.945734	0.916656	217.906	1.05794	0.933378	909.614	1.33447	0.718054	2274.36	1.11927	0.530763	4.84161
198	6.1	25.14	643708886	Hlac_1817 ribosomal protein S4	4	0.973539	0.866246	1.59283	0.977558	0.951837	3.00796	1.02751	0.84033	1.48193	1.01199	0.978568	3.67229	0.943906	0.699742	1.5413	0.988779	0.971826	2.55115
200	6.08	19.88	643707448	Hlac_0384 Replication factor C	3	1.4632	0.408426	37.0581	1.9307	0.590795	70419.2	1.39698	0.326071	10.8944	1.94853	0.338696	146.822	1.04634	0.93878	390.413	1.39425	0.669031	1599.56
201	6.07	13.11	643709794	Hlac_2719 threonine synthase	3	1.10387	0.507211	3.61269	1.15225	0.395594	3.63029	1.0934	0.624669	5.45227	1.12606	0.453512	3.67985	1.00362	0.982081	5.10884	1.0317	0.810128	3.63258
202	6.06	12.15	643708741	Hlac_1672 glyceraldehyde-3-phosphate dehydrogenase, type II	4	0.803582	0.270603	3.51734	0.657813	0.400156	47.8675	0.634573	0.375716	47.9725	0.517192	0.497215	4042.47	1.26349	0.625449	85.9825	0.807986	0.651786	85.5187
203	6.06	17.54	643707789	Hlac_0723 2-methylcitrate synthase/citrate synthase II	4	0.754696	0.378083	11.1845	0.596278	0.394679	108.823	0.796074	0.26073	3.51811	0.614474	0.313796	27.7602	0.942765	0.679513	3.8951	0.772743	0.385589	9.66457
205	6.05	19.44	643709623	Hlac_2551 O-acetylhomoserine/O-acetylserine sulfhydrylase	3	0.53634	0.391579	268.434	0.4502	0.338219	387.096	0.934045	0.885632	118.358	0.771227	0.636148	169.376	0.56078	0.108446	3.54031	0.825077	0.313914	3.71672
206	6.05	16.16	643707204	Hlac_0140 Transketolase central region	3	0.899233	0.704448	2.24717	0.969811	0.983046	68.61	0.906432	0.470283	1.46128	0.848691	0.912156	77.8402	0.998529	0.996218	2.48291	0.962017	0.978288	64.7683
208	6.05	14.49	643708017	Hlac_0951 transcriptional regulator, TrmB	3	0.998814	0.99132	1.516	0.909767	0.769671	3.3725	0.943046	0.676059	1.68386	0.840748	0.603423	3.39308	1.05214	0.637326	1.48788	0.896195	0.614397	2.22092
209	6.04	11.96	643707409	Hlac_0345 heat shock protein Hsp20	3	0.961038	0.69331	1.4554	0.914971	0.554999	1.72309	0.988516	0.964044	2.65593	0.926614	0.785078	2.86857	0.967448	0.873397	2.20109	0.938709	0.544028	1.45591
210	6.04	42.86	643709270	Hlac_2198 transcriptional regulator, PadR-like family	4	1.3532	0.201813	3.5284	1.2458	0.517857	19.1763	0.946095	0.743424	5.21392	0.859977	0.591482	13.0034	1.42157	0.175547	3.54195	0.915015	0.8337	68.1177
211	6.03	29.71	643707643	Hlac_0578 aldo/keto reductase	3	1.03273	0.89753	12.4294	1.00822	0.960614	5.35864	0.912664	0.703993	10.1218	0.878496	0.543188	6.59264	1.12488	0.473892	3.9643	0.972805	0.947533	69.4823
216	6.02	6.584	643709695	Hlac_2623 Rh family protein/ammonium transporter	3	8.37632	0.141005	437.557	5.83177	0.162118	341.072	11.0997	0.196837	17484.7	7.63271	0.224477	13399.6	0.700777	0.403498	27.6733	0.683089	0.164717	3.60276
217	6.02	19.5	643707357	Hlac_0294 putative signal transduction protein with CBS domains	3	0.789901	0.257333	1.90993	0.746474	0.881024	1676.68	0.893681	0.701621	2.98629	0.808781	0.921114	3499.03	0.875143	0.381319	1.67415	0.965982	0.986785	2885.66
218	6.02	17.77	643707993	Hlac_0927 pyruvate ferredoxin/flavodoxin oxidoreductase, beta subunit	3	1.00015	0.999042	3.64623	1.04002	0.974831	298348	0.993017	0.956657	3.69035	0.961965	0.970597	42615.8	1.0027	0.986762	5.19904	0.999519	0.999652	75197
220	6.01	7.056	643707476	Hlac_0412 hypothetical protein	5	0.702522	0.2112	2.30971	0.722794	0.317822	2.88265	1.1641	0.576515	2.68849	1.14915	0.830307	11.6655	0.6056	0.260184	4.00601	1.01093	0.981832	6.16939
221	6.01	12.04	643708141	Hlac_1075 NAD-dependent epimerase/dehydratase	4	1.0362	0.94436	6.96803	0.475135	0.126612	3.53459	1.23417	0.500135	3.03193	0.567853	0.148443	2.88651	0.828761	0.445339	2.35683	0.499265	0.261707	6.89522
223	6	9.524	643709688	Hlac_2616 lysine biosynthesis enzyme LysX	3	0.984367	0.932486	6.558	1.12912	0.65935	13.5039	0.852591	0.598707	16.0721	0.963392	0.914259	33.0209	1.14777	0.400842	3.58156	1.13286	0.439392	3.70125
224	6	26.97	643707915	Hlac_0849 Shwachman-Bodian-Diamond syndrome protein	4	0.867794	0.690159	3.75835	0.911017	0.860724	7.50896	1.10397	0.840438	6.43689	1.13972	0.838275	11.3376	0.763644	0.406325	3.04079	0.979716	0.901757	1.88063
227	6	15.31	643709651	Hlac_2579 Mandelate racemase/muconate lactonizing protein	3	0.863034	0.643736	19.8421	0.6939	0.628776	1140.17	1.3919	0.582923	237.016	1.05302	0.956439	14444	0.603995	0.229836	11.2328	0.78536	0.58959	59.3404
228	6	27.15	643709290	Hlac_2218 Ferritin Dps family protein	4	1.0383	0.752522	1.56472	0.933093	0.619681	1.66929	1.18557	0.207874	1.49046	1.05004	0.720881	1.66719	0.870642	0.261343	1.46908	0.888613	0.313241	1.46275
229	6	12.84	643709709	Hlac_2637 ATP phosphoribosyltransferase	3	0.850911	0.721903	5.4561	0.408928	0.185417	6.94091	0.86317	0.753588	5.81764	0.393696	0.110798	4.30315	0.97527	0.851671	1.66194	0.481525	0.272594	8.14695
230	6	36.25	643709117	Hlac_2046 Like-Sm ribonucleoprotein core	3	0.988707	0.951492	2.03711	0.600219	0.18279	2.99031	1.15199	0.488781	2.06215	0.681031	0.194656	2.36404	0.853419	0.215278	1.46367	0.593664	0.0875259	2.03682
231	6	21.19	643709123	Hlac_2052 methionine aminopeptidase, type II	3	0.815478	0.373904	5.61432	0.784351	0.251689	3.62546	1.00511	0.991877	160.215	0.955807	0.874769	17.8456	0.801783	0.555164	28.2484	0.957065	0.842707	9.12184
232	6	44.63	643709506	Hlac_2433 ribosomal protein L6	4	0.824934	0.566987	3.38367	0.727591	0.528876	6.12048	0.860029	0.440544	1.97336	0.739088	0.351348	2.94283	0.951996	0.798885	2.07312	0.860942	0.513771	2.26764
233	6	28.93	643708914	Hlac_1845 nucleoside diphosphate kinase	4	1.34307	0.206911	3.53544	1.19945	0.318658	3.53961	1.21484	0.301955	3.55919	1.06989	0.621715	3.56197	1.0999	0.58578	4.90078	0.88262	0.428876	3.5481
234	6	39.18	643709149	Hlac_2078 translation initiation factor SUI1	3	1.03064	0.79555	1.55225	1.06143	0.71336	1.83362	0.93072	0.470741	1.41936	0.943643	0.574302	1.45523	1.10203	0.35578	1.42041	1.01736	0.872548	1.50313
235	6	17.44	643707851	Hlac_0785 cytochrome c oxidase, subunit II	7	1.73807	0.0427879	1.66277	1.44411	0.154207	2.0245	1.56371	0.094491	1.8916	1.28578	0.155269	1.62348	1.10255	0.355576	1.42255	0.82244	0.373078	2.09414
237	6	21.35	643708871	Hlac_1804 extracellular solute-binding protein family 3	7	0.681778	0.16077	3.51107	0.782679	0.802053	16126.4	0.545874	0.124062	4.56407	0.587593	0.515466	1202.98	1.24058	0.473007	12.3812	1.09059	0.918792	5381.44
239	5.72	19.66	643709178	Hlac_2108 Methionine synthase vitamin-B12 independent	4	1.09035	0.708182	1.95121	1.21341	0.324967	1.68893	0.893784	0.273489	1.3063	0.977058	0.85256	1.44037	1.22491	0.471647	2.19451	1.09777	0.28945	1.26017
240	5.68	18.14	643709502	Hlac_2429 ribosomal protein S5	4	1.03376	0.872161	2.18949	1.16367	0.232517	1.46997	0.945781	0.590217	1.45872	1.04635	0.874667	2.97781	1.09054	0.751614	2.79657	1.11165	0.663715	2.46426
241	5.64	19.86	643709772	Hlac_2698 hypothetical protein	5	0.959369	0.955877	17.4189	1.32517	0.818406	103.431	0.78044	0.348442	2.40654	1.01904	0.976374	11.3483	1.20228	0.795601	14.6499	1.28745	0.592002	5.58608
244	5.55	7.73	643707940	Hlac_0875 acetolactate synthase, large subunit, biosynthetic type	3	0.924328	0.817395	29.6532	0.757899	0.218541	3.5217	0.980484	0.954168	32.2114	0.796552	0.261475	3.52061	0.93231	0.607359	3.51149	0.823752	0.64518	52.0705
245	5.49	19.62	643709277	Hlac_2205 fumarate lyase	5	1.27538	0.119312	1.48898	1.08303	0.794038	3.16774	1.36938	0.15059	1.81169	1.14928	0.421067	1.81532	0.926169	0.621968	1.77095	0.840642	0.593892	3.28217
249	5.45	22.03	643707366	Hlac_0304 Inorganic pyrophosphatase	3	1.20872	0.22482	1.44327	1.05262	0.693827	1.39974	1.26226	0.216331	1.55394	1.08694	0.621187	1.54156	0.948797	0.575812	1.27105	0.865217	0.555059	1.86778
252	5.3	13.56	643707375	Hlac_0313 hypothetical protein	4	0.80535	0.487011	3.01071	0.70996	0.575629	9.24328	0.796382	0.26968	1.91164	0.652301	0.393462	5.49605	1.00638	0.971839	1.98784	0.831859	0.746798	8.50037
253	5.15	13.99	643707966	Hlac_0901 cell division protein FtsZ	4	1.0048	0.988682	30.6341	0.818195	0.477832	10.782	0.975863	0.955416	83.5721	0.784726	0.272999	4.08887	1.02085	0.881453	4.02124	0.81	0.725981	340.843
254	5.04	21.95	643709431	Hlac_2357 hypothetical protein	3	0.873993	0.708802	2.83842	0.896168	0.775843	3.06489	0.752545	0.0812433	1.4185	0.760714	0.464053	2.82873	1.16437	0.663401	2.73646	1.00841	0.972644	2.04652
255	5	33.86	643708183	Hlac_1118 phosphoribosyltransferase	4	0.966264	0.859206	2.08391	0.904697	0.678909	2.45671	1.03005	0.960609	9.82882	0.952775	0.930975	8.39304	0.939283	0.88222	4.98742	0.924857	0.614869	1.76745
256	5	18.11	643707674	Hlac_0608 20S proteasome A and B subunits	6	1.12098	0.497729	1.81889	0.436645	0.0133822	1.5169	1.52147	0.140583	2.13757	0.595643	0.0901318	2.05209	0.736425	0.349455	2.96467	0.385161	0.00715876	1.41799
257	4.94	11.76	643708676	Hlac_1610 glycine cleavage system P-protein	2	0.963283	0.878649	11.7425	0.83009	0.701337	106.484	1.07273	0.895674	220.242	0.91211	0.902547	1951.07	0.885995	0.694708	19.2485	0.845636	0.508066	8.89103
258	4.91	5.082	643708477	Hlac_1416 ABC transporter related	2	1.04185	0.912586	4.14315	1.3118	0.0988807	1.48784	0.842512	0.610673	3.43357	1.04531	0.686623	1.50463	1.22964	0.15729	1.49456	1.23633	0.595069	4.29547
259	4.9	6.858	643708533	Hlac_1472 aspartyl-tRNA(Asn) amidotransferase, B subunit	3	1.02793	0.737024	1.26864	0.892142	0.850416	5.86014	1.10916	0.245257	1.25707	0.943725	0.922121	5.6706	0.922984	0.346092	1.25696	0.843831	0.75367	4.81391
260	4.84	5.276	643707867	Hlac_0802 Glu/Leu/Phe/Val dehydrogenase	2	1.14396	0.247	1.42992	1.1589	0.217757	1.42954	1.12212	0.320307	1.45983	1.11933	0.351932	1.49643	1.01452	0.910595	1.63003	1.00065	0.994487	1.43143
261	4.82	46.07	643707436	Hlac_0372 Thioredoxin domain protein	3	1.07185	0.62849	3.80052	1.10552	0.711653	13.7231	1.23568	0.28181	3.57736	1.2557	0.265193	3.59689	0.865447	0.496604	6.15121	1.01812	0.887964	3.60774
263	4.77	8.445	643707168	Hlac_0107 RNA polymerase beta subunit	3	1.26078	0.369147	2.01253	1.47997	0.13801	1.86016	1.05855	0.671056	1.47115	1.2255	0.227063	1.5329	1.20032	0.587868	2.61251	1.16154	0.138549	1.26815
265	4.66	12.83	643707279	Hlac_0216 sodium:dicarboxylate symporter	5	0.621967	0.139371	3.82831	0.350253	0.239404	193.104	0.748909	0.296279	6.3276	0.432532	0.430599	5155.45	0.829077	0.590708	24.0324	0.563333	0.469976	760.898
266	4.66	17.65	643709504	Hlac_2431 Ribosomal protein L19e	2	1.12869	0.312102	1.47495	1.22074	0.523765	3.06655	1.0764	0.850553	4.40206	1.14476	0.611954	2.6564	1.04178	0.923089	5.02534	1.06714	0.759048	2.21743
268	4.64	4.229	643707339	Hlac_0276 V-type ATPase 116 kDa subunit	2	1.23658	0.594115	4.28376	1.51789	0.382442	5.03895	1.14743	0.524292	2.16778	1.39638	0.162848	1.94207	1.07348	0.825575	3.37995	1.21802	0.183234	1.52794
269	4.61	5.031	643708937	Hlac_1867 beta-lactamase domain protein	3	2.19444	0.222282	3.87484	1.90081	0.116255	3.90072	2.69765	0.723315	15.3129	2.30289	0.232014	6.1136	0.809151	0.550648	16.067	0.855944	0.236381	3.91278
271	4.54	18.98	643707378	Hlac_0316 DRTGG domain protein	5	1.38636	0.476498	47.2329	0.992658	0.990845	672.133	1.29107	0.536428	38.1119	0.911395	0.521077	3.52406	1.07276	0.924106	1720.68	0.705748	0.346857	14.6362
277	4.45	23.68	643709513	Hlac_2440 ribosomal protein S17	2	1.13701	0.324819	1.53239	0.962915	0.881652	2.62412	1.0188	0.843513	1.43009	0.849467	0.346933	1.77825	1.11236	0.451303	1.63833	0.836424	0.315643	1.78435
278	4.38	16.89	643708463	Hlac_1402 NUDIX hydrolase	3	0.958583	0.832494	2.13294	1.16332	0.758022	6.33244	0.870823	0.699569	3.80426	1.04214	0.897018	3.36328	1.09029	0.618041	1.88963	1.20922	0.779602	12.9127
279	4.31	11.56	643708752	Hlac_1683 peptidase M50	4	1.25881	0.540628	27.766	1.99591	0.23049	27.822	0.924364	0.909146	1047.99	1.43541	0.626791	1007.55	1.35135	0.484939	38.4334	1.56887	0.16596	4.60184
280	4.3	4.67	643708566	Hlac_1504 alpha amylase catalytic region	3	1.22917	0.6577	5.60323	1.54125	0.0961295	1.86449	1.08457	0.788034	3.12318	1.34221	0.365509	2.977	1.12652	0.481219	1.81727	1.24693	0.712448	9.36053
283	4.29	4.668	643709719	Hlac_2647 protein of unknown function DUF1508	2	0.666329	0.255057	3.02289	0.8178	0.131123	1.41719	0.720103	0.227213	2.2717	0.876779	0.285505	1.47963	0.914697	0.470333	1.54411	1.21736	0.460153	2.54247
285	4.27	14.69	643707863	Hlac_0798 phosphoribosyltransferase	2	0.917523	0.686337	2.2097	0.495759	0.246331	6.43548	1.05743	0.809501	2.40006	0.55751	0.308828	6.41622	0.858425	0.203865	1.42339	0.521953	0.131385	3.09096
286	4.27	6.546	643708336	Hlac_1272 tryptophan synthase, beta subunit	2	0.776462	0.261755	4.06196	0.91807	0.92601	10972.6	1.01779	0.888063	3.52828	1.13493	0.870799	2477.58	0.759515	0.237838	3.93573	1.13978	0.867106	2559.19
288	4.22	5.213	643707788	Hlac_0722 PilT protein domain protein	2	0.901074	0.873876	730.057	0.692932	0.667976	3332.05	1.3216	0.220223	3.58566	0.994678	0.966114	3.5704	0.700363	0.644236	1389.57	0.753171	0.261242	4.79194
290	4.18	10.99	643708454	Hlac_1393 aminotransferase class I and II	2	1.38388	0.516947	77.7801	1.348	0.534612	68.7868	1.07808	0.837859	39.2238	1.03136	0.934062	43.5629	1.25804	0.779175	3193.38	0.959388	0.760268	3.78914
292	4.15	16.67	643707341	Hlac_0278 H+transporting two-sector ATPase E subunit	2	0.686306	0.551269	276.647	0.612358	0.601517	5541.73	0.754849	0.499604	35.4798	0.646231	0.548739	644.976	0.897516	0.622338	7.67206	0.843361	0.585567	17.1424
293	4.13	42.86	643709520	Hlac_2447 Ribosomal protein L25/L23	4	0.787855	0.478692	17.0019	0.721956	0.913429	13759500255232	0.959736	0.749162	3.51121	0.655977	0.866727	89322512384	0.822787	0.626197	41.4437	0.734903	0.906605	318013210624
294	4.12	12.94	643709349	Hlac_2276 protein of unknown function DUF198	2	0.689224	0.46159	66.0389	0.696922	0.330056	13.7004	0.668383	0.154336	3.54644	0.659989	0.305551	15.6178	1.03174	0.952905	212.033	0.992702	0.962496	4.84555
295	4.12	9.05	643706797	Hlac_2987 transcriptional activator, TenA family	2	0.922934	0.576291	3.66192	0.885814	0.944625	47047488	0.89792	0.56862	5.47454	0.854827	0.932492	135455504	1.02249	0.862402	3.62227	0.927481	0.964077	22608670
296	4.12	29.51	643707104	Hlac_0045 hypothetical protein	2	0.930749	0.64321	4.2759	1.06465	0.770056	8.22407	1.03408	0.890392	11.5695	1.1677	0.411285	4.41617	0.894527	0.530338	4.74957	1.13035	0.694543	19.9215
298	4.11	12.29	643709505	Hlac_2432 Ribosomal protein L32e	2	1.15188	0.395608	3.6199	1.446	0.170436	3.61607	1.10599	0.502917	3.63914	1.36836	0.199493	3.63723	1.03624	0.785004	3.62586	1.24056	0.280271	3.63371
299	4.11	30.25	643708841	Hlac_1775 Nucleotidyl transferase	4	1.00886	0.943476	3.52343	0.633075	0.558301	1078.73	1.17079	0.569727	12.1653	0.690637	0.380779	24.6454	0.860485	0.69317	38.4622	0.609859	0.474764	331.645
301	4.09	14.45	643708327	Hlac_1263 Pyridoxal-5'-phosphate-dependent protein beta subunit	2	0.562119	0.746509	36019300	0.688725	0.833379	48082248	0.457047	0.420489	2273.37	0.520933	0.47345	2043.03	1.10967	0.908223	9028.93	1.10593	0.563114	4.76805
302	4.09	11.98	643707898	Hlac_0832 aminotransferase class I and II	3	1.30402	0.274215	4.71086	1.20338	0.351487	4.2591	1.35815	0.491332	44.0418	1.2464	0.282569	3.78387	0.948425	0.811988	9.13013	0.913636	0.767726	20.1791
304	4.09	4.087	643707852	Hlac_0786 cytochrome c oxidase subunit I	2	0.797849	0.398237	7.94601	1.05826	0.898988	89.6806	0.809286	0.278226	3.51147	1.05782	0.781932	7.4097	0.982317	0.942365	12.1468	1.30995	0.39202	11.328
307	4.08	12.5	643708873	Hlac_1806 ABC transporter related	2	0.943578	0.877577	44.251	1.17863	0.786766	403.332	1.06168	0.708566	4.68103	1.297	0.279468	4.7184	0.889254	0.827677	215.777	1.22619	0.443012	8.70678
309	4.06	4.593	643708733	Hlac_1664 peptidase M28	2	0.848207	0.434725	2.07713	0.680592	0.18075	2.26937	1.04028	0.951945	12.1529	0.822436	0.780271	14.0244	0.796873	0.66122	6.81207	0.791592	0.114658	1.45272
314	4.05	14.47	643708919	Hlac_1850 acetyl-CoA acetyltransferase	2	0.897486	0.599451	6.60661	0.613314	0.342546	40.7394	1.13982	0.534191	6.37157	0.763231	0.521079	39.1859	0.781219	0.242996	3.52254	0.671905	0.220232	6.17836
316	4.05	5.85	643707430	Hlac_0366 leucyl-tRNA synthetase	2	0.928973	0.927791	3706.02	0.990562	0.992687	35899.6	1.22458	0.332533	4.40131	1.2729	0.427607	11.4436	0.772383	0.755832	3403.24	1.04199	0.851936	9.08538
323	4.03	7.383	643709386	Hlac_2313 Hydroxymethylglutaryl-coenzyme A synthase domain protein	2	1.13813	0.377252	1.6399	1.27916	0.412742	2.808	1.05317	0.60625	1.44477	1.16368	0.408651	1.87571	1.07657	0.637786	1.78184	1.1095	0.524938	1.79612
332	4.02	19.61	643709446	Hlac_2373 transcriptional regulator, AsnC family	4	1.14035	0.435239	3.89482	1.19341	0.771364	397.152	0.971629	0.833383	3.91665	0.999942	1	251.191	1.16773	0.383951	3.88424	1.03577	0.943383	149.659
338	4.01	11.76	643707086	Hlac_0027 Glyoxalase/bleomycin resistance protein/dioxygenase	2	1.30304	0.634977	182.798	1.18112	0.787511	445.789	1.33188	0.365385	10.5314	1.17159	0.647013	25.7692	0.985471	0.958678	17.4766	0.87808	0.418545	3.5801
340	4.01	12.68	643708285	Hlac_1220 hypothetical protein	2	0.888516	0.705455	20.3101	1.09795	0.890128	907.644	0.674094	0.531822	254.383	0.82232	0.665419	72.6607	1.30574	0.407376	12.4682	1.23054	0.833049	18393
351	4	24.53	643706680	Hlac_2860 2-dehydro-3-deoxyphosphogluconate aldolase/4-hydroxy-2-oxoglutarate aldolase	3	0.878176	0.4193	3.58745	1.0686	0.805865	14.561	0.698521	0.172898	3.55897	0.83783	0.325935	3.53739	1.25073	0.365212	6.27683	1.20235	0.408707	5.75776
355	4	5.63	643709739	Hlac_2666 peptidase M29 aminopeptidase II	2	1.2775	0.288458	4.5498	0.929858	0.828942	28.6668	1.0812	0.732516	9.21049	0.778762	0.253572	3.8074	1.17477	0.680942	41.9187	0.720129	0.263867	6.26778
362	4	33.67	643709464	Hlac_2391 hypothetical protein	2	0.716755	0.183737	3.51244	0.781716	0.597572	71.691	0.766494	0.349936	7.92576	0.819617	0.425671	7.3655	0.931475	0.759778	9.73502	1.0725	0.862831	58.1848
369	3.62	54.55	643707629	Hlac_0564 Ribosomal L37ae protein	4	1.05604	0.679218	3.51326	1.0548	0.864933	23.2614	0.863299	0.592459	12.2762	0.849038	0.40313	4.60162	1.21574	0.368001	5.04979	0.989215	0.978272	56.5653
370	3.57	27.83	643709655	Hlac_2583 Cupin 2 conserved barrel domain protein	2	1.11544	0.690142	13.779	1.23996	0.626316	60.8466	0.95032	0.698847	3.54319	1.041	0.810258	5.26946	1.17058	0.564325	11.62	1.09852	0.569833	4.4346
371	3.56	34.78	643709515	Hlac_2442 ribosomal protein L29	3	0.639731	0.567707	1132.95	0.693067	0.669863	3508.43	0.686646	0.459003	66.5473	0.729724	0.590762	209.664	0.920976	0.777083	17.5326	1.06459	0.641711	3.5274
372	3.48	12.07	643708215	Hlac_1150 Proline dehydrogenase	4	0.551008	0.351857	106.813	0.333173	0.0595127	3.7036	0.609548	0.210288	8.64268	0.36989	0.0713873	4.1495	0.894558	0.670938	12.0688	0.615408	0.330437	33.9196
374	3.39	6.136	643709167	Hlac_2097 inner-membrane translocator	2	0.88319	0.856425	13.5327	1.10795	0.962405	3987.13	0.923975	0.828282	3.97591	1.02861	0.988609	1870.11	0.944836	0.880539	4.19926	1.01227	0.993819	404.14
375	3.33	5.983	643707938	Hlac_0873 ketol-acid reductoisomerase	2	1.10165	0.548145	4.18593	1.1938	0.398606	5.09252	1.00183	0.989823	4.27661	1.07057	0.658336	4.29006	1.09451	0.67782	7.92781	1.07107	0.654293	4.24379
378	3.11	17.76	643707995	Hlac_0929 Oxidoreductase FAD-binding domain protein	2	0.953861	0.918846	108.073	1.38324	0.470392	42.7592	0.728217	0.205892	3.86019	1.04328	0.757976	3.84651	1.30764	0.619666	149.77	1.43756	0.180152	3.8228
383	2.98	5.172	643708949	Hlac_1879 hypothetical protein	2	1.18598	0.412508	5.15852	1.29857	0.238829	3.69608	0.965268	0.78792	3.66195	1.04136	0.760495	3.6823	1.22253	0.301243	3.69523	1.08129	0.583845	3.65596
385	2.92	10.02	643708539	Hlac_1477 amidophosphoribosyltransferase	2	0.944303	0.784381	7.90162	0.725123	0.194339	3.62155	1.02947	0.81893	3.53297	0.780737	0.444325	13.9841	0.913233	0.574492	4.3081	0.76508	0.485963	25.9333
387	2.89	18.48	643707893	Hlac_0827 Ribosomal protein L31e	2	1.2364	0.123116	1.42469	1.24647	0.357894	2.22629	1.04355	0.719655	1.55916	1.03867	0.842924	2.0666	1.17989	0.338	1.76798	0.998524	0.991073	1.65438
388	2.8	6.709	643709612	Hlac_2540 Carbamoyl-phosphate synthase L chain ATP-binding	2	1.04002	0.956666	1500.56	1.03798	0.948655	350.461	1.70232	0.340736	55.0417	1.66727	0.44755	245.743	0.670367	0.742509	143029	0.99417	0.966776	4.14662
393	2.61	12.71	643709713	Hlac_2641 band 7 protein	5	1.0938	0.820675	51.2503	1.1401	0.927996	2341481	1.04605	0.894535	30.6209	1.00825	0.990393	1012.96	1.05393	0.94295	1681.02	0.991145	0.993156	36781.2
404	2.36	3.448	643708885	Hlac_1816 ribosomal protein S13	1	1.08326	0.648335	5.19948	1.3461	0.650267	477.377	1.13394	0.51133	5.23307	1.3874	0.564918	165.471	0.950469	0.762772	5.21335	1.22802	0.696009	155.045
405	2.35	19.57	643708315	Hlac_1251 formyl transferase domain protein	3	0.980998	0.966659	104.609	1.01924	0.941511	13.8445	1.35804	0.49704	47.1157	1.39792	0.256362	6.12918	0.713485	0.189802	3.73651	1.02505	0.901758	7.54538
406	2.3	6.954	643709295	Hlac_2223 Vitamin B6 biosynthesis protein	1	1.24509	0.297024	4.06654	1.34681	0.226858	4.08857	1.20385	0.6547	49.9602	1.28656	0.478817	19.9913	1.02536	0.934733	22.0359	1.06877	0.65474	4.06487
416	2.2	16.8	643707582	Hlac_0517 hypothetical protein	2	0.897999	0.810249	85.5993	0.996817	0.99592	555.551	0.898688	0.809416	81.2419	0.97827	0.971533	512.108	0.990125	0.939726	3.77268	1.08115	0.6791	6.03347
420	2.17	3.578	643707228	Hlac_0165 glucose-methanol-choline oxidoreductase	1	0.965467	0.782536	3.51121	1.16442	0.366591	3.5103	0.985192	0.90463	3.51089	1.17163	0.355119	3.51029	0.974222	0.835524	3.51026	1.19169	0.326778	3.51166
422	2.13	1.036	643707032	Hlac_3237 hypothetical protein	2	1.05672	0.640744	1.54654	1.36193	0.153906	1.80782	1.07794	0.473004	1.44521	1.37101	0.0665251	1.4461	0.977293	0.90462	2.0738	1.27451	0.105136	1.44502
423	2.12	2.182	643707690	Hlac_0624 hypothetical protein	1	0.927815	0.912525	13.4115	1.22638	0.430483	2.45019	0.994977	0.992992	8.90184	1.32923	0.176968	1.81778	0.906745	0.595018	1.95908	1.33165	0.541824	5.42313
424	2.11	11.81	643708795	Hlac_1728 hypothetical protein	1	1.09373	0.541514	3.65987	1.05322	0.918115	163.081	1.27381	0.42719	11.4885	1.20085	0.549632	15.1755	0.8533	0.547873	10.425	0.954473	0.927848	181.525
426	2.11	10.4	643709779	Hlac_2704 IMP cyclohydrolase	1	1.16848	0.623281	18.9843	0.973379	0.836939	3.70271	1.3702	0.375362	14.5444	1.12727	0.451165	3.6874	0.846326	0.349925	3.6649	0.827395	0.623665	36.1147
428	2.09	1.341	643707592	Hlac_0527 chromosome segregation protein SMC	1	1.39695	0.367929	15.9641	1.72945	0.198338	9.40736	1.08966	0.546623	3.53857	1.32933	0.213816	3.53483	1.27896	0.361925	7.36887	1.22307	0.292246	3.54178
433	2.08	17.31	643709032	Hlac_1961 hypothetical protein	2	1.05245	0.901322	63.8579	1.1727	0.488404	7.04064	0.932858	0.911971	570.049	1.03181	0.938686	61.4342	1.10962	0.649219	8.59155	1.09833	0.683857	9.01818
435	2.07	1.866	643709632	Hlac_2560 hypothetical protein	1	1.50427	0.330991	3.97583	1.35801	0.148954	1.77625	1.08459	0.910161	15.4743	1.02898	0.923118	3.08757	1.29552	0.501131	3.92989	0.903122	0.838363	6.63865
439	2.07	6.573	643709821	Hlac_2746 GTP-binding protein HSR1-related	1	1.2814	0.351539	6.96668	0.987794	0.997533	3.04334e+17	1.27786	0.244043	3.51277	1.12445	0.978682	2.09548e+19	1.00117	0.995574	8.53997	0.859064	0.968947	1.48574e+17
467	2.03	7.273	643709084	Hlac_2013 hypothetical protein	1	0.98162	0.921093	6.63208	1.23489	0.278911	3.51094	0.84608	0.445985	5.99402	1.0493	0.711559	3.51098	1.15356	0.385283	3.51028	1.24285	0.272022	3.51789
473	2.02	18.84	643709820	Hlac_2745 hypothetical protein	1	1.12109	0.515069	4.58485	1.57278	0.164794	4.58871	1.03314	0.964058	1525.94	1.42549	0.643807	1329.69	1.07442	0.909601	589.784	1.3863	0.223348	4.56719
489	2.01	2.32	643709771	Hlac_2697 ABC transporter, periplasmic binding protein, thiB subfamily	1	0.917691	0.844688	80.1908	1.09122	0.858445	135.093	0.796428	0.574372	38.908	0.933433	0.868688	65.5673	1.14383	0.403978	3.51453	1.17755	0.352662	3.61298
495	2.01	3.134	643707503	Hlac_0439 ornithine cyclodeaminase/mu-crystallin	1	0.817256	0.334473	4.42167	0.78142	0.350252	6.83548	0.846872	0.64858	30.8448	0.795716	0.380008	7.19409	0.961111	0.917836	48.5829	0.943915	0.712996	4.54947
510	2.01	12.93	643708326	Hlac_1262 SirA family protein	1	0.970496	0.9527	166.001	1.08797	0.881518	295.787	0.90318	0.505163	3.72496	0.997402	0.988891	6.64707	1.07358	0.852031	45.207	1.10707	0.504981	3.71644
623	1.69	8.367	643709371	Hlac_2298 protein of unknown function DUF541	2	1.639	0.169172	5.52154	2.10537	0.137511	7.96966	1.04067	0.767689	3.76522	1.31833	0.247938	4.22576	1.56834	0.146275	3.80916	1.27075	0.259782	3.72932
632	1.43	2.686	643708757	Hlac_1688 peptidase S9 prolyl oligopeptidase active site domain protein	1	0.994005	0.984414	22.6534	1.51306	0.464075	109.87	0.907752	0.544807	4.12175	1.3651	0.220604	4.17007	1.0934	0.839825	82.5737	1.50707	0.188623	4.90854
750	19.64	17.24	643708787	Hlac_1720 carbamoyl-phosphate synthase, large subunit	13	0.874645	0.442199	1.47538	0.968656	0.901575	1.79921	0.84413	0.204764	1.33192	0.912393	0.717292	1.77721	1.03626	0.840183	1.49548	1.07514	0.669133	1.46852
