# Supplementary material for: Morphological and proteomic analysis of biofilms from the Antarctic archaeon, Halorubrum lacusprofundi
Source: Sci Rep. 2016 Nov 22;6:37454. doi: 10.1038/srep37454 (PMC5118699; doi:10.1038/srep37454)
Supplement: Supplementary Table S7, S8 [file srep37454-s5.xls]

## Sheet: Table S7
Table S7 iTRAQ ratios of the first labelling experiment for Hrr. lacusprofundi whole cell proteins between log phase (4 d growth) and stationary phase (14 d growth) in medium lacking ammonium (119:117, 121:117, 119:118, 121:118)
The ratio for first and second biological replicates for log phase cultures from medium lacking ammonium (118:117) and stationary phase cultures from medium lacking ammonium (121:119) were also included
N	Unused	%Cov(95)	Accession	Name		Peptides(95%)	119:117	PVal 119:117	EF 119:117	119:118	PVal 119:118	EF 119:118	121:117	PVal 121:117	EF 121:117	121:118	PVal 121:118	EF 121:118	118:117	PVal 118:117	EF 118:117	121:119	PVal 121:119	EF 121:119
1	93.96	96.67	643707219	Hlac_0156	translation elongation factor EF-1, subunit alpha	162	0.830435	0.00068057	1.10295	0.87168	0.00166786	1.0831	0.923552	0.432449	1.22867	0.95527	0.692848	1.26706	0.959581	0.402459	1.10526	1.08209	0.452124	1.2379
2	90.56	46.59	643707977	Hlac_0912	ferredoxin-dependent glutamate synthase	61	0.714157	5.58216e-08	1.10584	0.744343	0.00014393	1.1516	0.773745	1.33039e-05	1.1091	0.7908	0.000196609	1.12193	0.966331	0.501137	1.10754	1.05342	0.291255	1.10349
3	85.75	85.46	643707215	Hlac_0152	translation elongation factor aEF-2	99	0.798143	2.59454e-05	1.09882	0.883643	0.0483368	1.13058	0.841417	0.00528258	1.12492	0.915556	0.220007	1.15427	0.90947	0.019673	1.08195	1.02551	0.700514	1.14109
4	74.12	82.09	643707956	Hlac_0891	pyruvate flavodoxin/ferredoxin oxidoreductase domain protein	137	0.772582	9.03394e-08	1.07221	0.826561	1.01817e-05	1.07266	0.903809	0.0611674	1.11215	0.948745	0.333333	1.11645	0.941493	0.0838806	1.07147	1.13731	0.00760999	1.09527
5	73.19	53.89	643709384	Hlac_2311	phosphoenolpyruvate carboxylase	49	1.30752	0.000470585	1.14974	1.30137	6.25616e-05	1.12265	1.37983	3.86203e-05	1.14611	1.34936	6.81918e-05	1.14164	1.01008	0.837663	1.10417	1.02912	0.526436	1.09577
6	68.46	73.95	643707672	Hlac_0606	band 7 protein	51	1.20586	0.0260739	1.17611	1.19933	0.00408703	1.12315	1.28545	0.00475657	1.17808	1.25606	0.00817988	1.17493	1.01332	0.849869	1.1558	1.03915	0.639267	1.18441
7	66.64	83.77	643709447	Hlac_2374	glutamine synthetase, type I	133	1.21663	0.00117895	1.11668	1.25968	0.00502094	1.16717	1.31581	0.00173617	1.17495	1.33709	0.00899951	1.23526	0.972589	0.741924	1.18762	1.05404	0.594033	1.22241
8	65.92	56.22	643707658	Hlac_0592	phosphoenolpyruvate synthase	43	0.916295	0.0955635	1.10944	0.933647	0.214957	1.11733	0.980757	0.651981	1.09136	0.981715	0.70961	1.10586	0.98818	0.739957	1.07547	1.04374	0.46551	1.12598
9	64.71	79.58	643708114	Hlac_1046	Luciferase-like monooxygenase	140	0.772997	0.00361526	1.17635	0.590575	1.30121e-06	1.17223	0.586508	0.0486364	1.69898	0.452038	0.0096531	1.78178	1.31268	0.00111538	1.16005	0.740946	0.244643	1.68652
10	63.88	44.18	643708787	Hlac_1720	carbamoyl-phosphate synthase, large subunit	38	0.75328	2.13699e-06	1.10098	0.753016	2.11341e-07	1.08727	0.754515	2.08798e-06	1.10021	0.740905	3.50267e-07	1.09538	1.00747	0.826283	1.07144	0.976401	0.625837	1.10462
11	62.27	73.85	643707929	Hlac_0864	nitrite and sulphite reductase 4Fe-4S region	56	0.493883	2.24132e-08	1.19864	0.387699	2.17488e-08	1.27501	0.446764	0.000472818	1.51145	0.342955	3.0827e-05	1.54423	1.28515	0.00145913	1.1555	0.883636	0.563176	1.54487
12	60.79	57.79	643708682	Hlac_1616	nucleic acid binding OB-fold tRNA/helicase-type	36	0.875946	0.0238716	1.11964	0.899836	0.205744	1.18333	0.84726	0.544107	1.7511	0.849066	0.559654	1.77767	0.979814	0.744803	1.13757	0.941298	0.832829	1.80416
13	58.96	51.44	643707159	Hlac_0098	aconitate hydratase	45	1.00181	0.961181	1.0794	0.988842	0.762679	1.07909	1.08165	0.0717902	1.08987	1.04873	0.264651	1.09003	1.02088	0.579824	1.07926	1.05267	0.191681	1.08224
14	58.61	54.67	643708591	Hlac_1525	malate dehydrogenase	45	0.969239	0.730418	1.2032	1.00443	0.946372	1.14353	1.0486	0.595953	1.19993	1.06657	0.377151	1.1593	0.97254	0.670582	1.14277	1.05198	0.482077	1.15774
15	58.48	41.95	643707166	Hlac_0105	DNA-directed RNA polymerase subunit A'	41	0.923469	0.165376	1.12226	0.897114	0.221117	1.1964	0.924684	0.191834	1.12853	0.884823	0.167634	1.19515	1.03235	0.605169	1.13476	0.975091	0.584673	1.09934
16	58.07	62.23	643709061	Hlac_1990	succinate dehydrogenase or fumarate reductase, flavoprotein subunit	41	0.869159	0.0603407	1.15831	0.913641	0.16434	1.13961	0.922859	0.402346	1.21671	0.950794	0.558928	1.19425	0.958153	0.48727	1.13461	1.03041	0.654443	1.14781
17	57.3	69.17	643708217	Hlac_1152	Aldehyde Dehydrogenase	62	0.88546	0.0221472	1.10773	0.903918	0.0143485	1.08176	1.00021	0.997419	1.1492	1.00152	0.976457	1.11181	0.986824	0.77047	1.09807	1.09891	0.067608	1.10718
18	56.25	53.4	643706848	Hlac_3040	aconitate hydratase 1	33	1.26664	0.000357194	1.12574	1.30856	0.00209302	1.17564	1.28286	0.000348952	1.13264	1.29651	0.00686229	1.19939	0.973489	0.675451	1.13935	0.988935	0.864826	1.14232
19	55.92	73.33	643709118	Hlac_2047	beta-lactamase domain protein	49	0.902269	0.10835	1.13659	0.90395	0.112459	1.13575	0.982725	0.800024	1.15361	0.967878	0.611658	1.14246	1.00482	0.915445	1.09871	1.0621	0.468171	1.18686
20	55.49	86.9	643709403	Hlac_2330	isocitrate dehydrogenase, NADP-dependent	55	0.820052	0.00213184	1.12557	0.856081	0.0523747	1.17016	0.87535	0.0839869	1.16481	0.894833	0.299523	1.24222	0.964348	0.527973	1.12458	1.03472	0.603541	1.14379
21	54.11	73.41	643709797	Hlac_2722	D-3-phosphoglycerate dehydrogenase	60	1.0097	0.827251	1.0959	0.991106	0.843503	1.09824	1.03332	0.685768	1.18229	0.995815	0.952368	1.15659	1.02646	0.54048	1.0919	0.996208	0.962938	1.1846
22	53.83	23.74	643708565	Hlac_1503	glycoside hydrolase 15-related	27	0.848637	0.0110235	1.12943	0.832312	0.0194274	1.16215	0.92944	0.21349	1.1266	0.896672	0.206806	1.19122	1.02588	0.653372	1.12473	1.06725	0.169816	1.10034
23	52.36	74.65	643708955	Hlac_1884	ATP-grasp protein-like protein	46	1.00546	0.943093	1.1719	0.869121	0.0152585	1.11597	0.838505	0.228482	1.34646	0.716992	0.0296859	1.34418	1.16562	0.0322414	1.14872	0.83415	0.219335	1.34988
24	52.23	91.03	643708756	Hlac_1687	Rhodanese domain protein	146	0.959805	0.615345	1.18784	0.843955	0.00241455	1.10258	0.940484	0.659121	1.34125	0.810182	0.194654	1.39444	1.14573	0.0229855	1.12078	0.950167	0.776577	1.46385
25	51.69	56.07	643707994	Hlac_0928	pyruvate flavodoxin/ferredoxin oxidoreductase domain protein	39	0.893094	0.085592	1.13951	0.930133	0.331916	1.16487	0.904854	0.358713	1.24984	0.923351	0.471682	1.25594	0.966426	0.520512	1.11569	0.987367	0.899867	1.23283
26	51.27	61.23	643707168	Hlac_0107	RNA polymerase beta subunit	36	0.954729	0.67319	1.25099	0.859698	0.215446	1.27793	0.992952	0.925214	1.16637	0.876088	0.0394285	1.13354	1.12236	0.0892862	1.14401	1.01526	0.885044	1.23857
27	50.33	68.53	643707344	Hlac_0281	ATP synthase, A subunit	41	0.867893	0.0436762	1.14712	0.865895	0.00811743	1.10761	0.866433	0.00639415	1.1032	0.849205	0.00047069	1.08516	1.00973	0.836096	1.1012	0.97019	0.579896	1.11873
28	48.5	71.36	643709714	Hlac_2642	O-acetylhomoserine/O-acetylserine sulfhydrylase	149	1.07001	0.227103	1.12429	1.03079	0.63627	1.14859	0.894023	0.505775	1.43565	0.845159	0.265618	1.37418	1.04511	0.424484	1.12531	0.817488	0.271542	1.4708
29	47.55	61.45	643707130	Hlac_0069	extracellular solute-binding protein family 5	58	0.811246	0.0137851	1.17212	0.832431	0.0552239	1.20698	0.647265	0.00246524	1.28544	0.652908	0.00287972	1.28605	0.980988	0.745755	1.13335	0.769402	0.0361118	1.2742
30	46.7	74.59	643707276	Hlac_0213	HpcH/HpaI aldolase	82	0.845567	0.0221157	1.15037	0.806408	0.0152688	1.18235	0.859303	0.552349	1.70158	0.796362	0.39497	1.74032	1.05571	0.374967	1.13468	0.978474	0.934402	1.74026
31	46.55	70.57	643708256	Hlac_1191	periplasmic solute binding protein	70	1.91515	7.79064e-06	1.22524	1.99241	4.56317e-08	1.14982	2.0532	4.09705e-05	1.30086	2.09262	2.70707e-06	1.23374	0.967626	0.480242	1.10223	1.04332	0.545661	1.15821
32	46.5	51.87	643709734	Hlac_2662	thermosome	31	0.624413	0.000845622	1.28288	0.611349	0.000760735	1.29341	0.663001	0.000180283	1.20388	0.638123	7.07164e-05	1.20453	1.02776	0.710849	1.16452	1.0352	0.686855	1.19347
33	45.79	31.52	643707952	Hlac_0887	isoleucyl-tRNA synthetase	27	0.949823	0.385674	1.12974	1.01639	0.817249	1.15737	0.887386	0.0440353	1.12289	0.934475	0.409908	1.18441	0.941214	0.374248	1.15038	0.912119	0.189393	1.15254
34	45.66	55.64	643707867	Hlac_0802	Glu/Leu/Phe/Val dehydrogenase	38	0.903102	0.0958907	1.1296	0.916598	0.0475446	1.08985	0.923285	0.171791	1.12506	0.922092	0.267519	1.1606	0.991234	0.876102	1.12409	0.995386	0.949288	1.16261
35	44.49	82.16	643708274	Hlac_1209	inosine-5'-monophosphate dehydrogenase	32	0.962966	0.615064	1.16759	1.0136	0.873797	1.19255	0.989982	0.890543	1.16364	1.02417	0.739439	1.16016	0.956325	0.447088	1.1283	1.00144	0.984774	1.16964
36	43.91	42.08	643707748	Hlac_0682	chaperone protein DnaK	28	0.813416	0.00311439	1.13624	0.760631	0.000434008	1.14428	0.799112	0.00297262	1.14781	0.732874	0.000138611	1.14669	1.0775	0.201481	1.12533	0.956698	0.523254	1.15311
37	43.91	48.94	643709450	Hlac_2377	AAA family ATPase, CDC48 subfamily	27	1.33525	0.000437426	1.15531	1.31792	0.00225318	1.17958	1.42777	0.00295864	1.24658	1.38635	0.000836592	1.19064	1.01769	0.807046	1.15893	1.04447	0.630041	1.20338
38	43.84	46.63	643707167	Hlac_0106	RNA polymerase Rpb2 domain 6	31	0.971853	0.737629	1.1943	0.992011	0.925825	1.19697	1.04923	0.584195	1.20009	1.05104	0.55662	1.19216	0.985944	0.830786	1.14815	1.05471	0.545523	1.2006
39	43.6	78.99	643709522	Hlac_2449	ribosomal protein L3	27	0.724601	0.000146285	1.15326	0.697451	4.42787e-05	1.15405	0.763711	0.00396987	1.18791	0.722234	0.000673467	1.18282	1.04559	0.313382	1.09429	1.02773	0.734991	1.18135
40	43.4	75	643707955	Hlac_0890	pyruvate ferredoxin/flavodoxin oxidoreductase, beta subunit	39	0.838476	0.00578732	1.12553	0.920332	0.336051	1.193	0.979821	0.706252	1.11834	1.0553	0.611713	1.24472	0.917898	0.190922	1.14161	1.13814	0.0538946	1.14089
41	42.13	55.46	643708311	Hlac_1247	dihydroxy-acid dehydratase	23	0.893597	0.0594556	1.12474	0.851878	0.0934174	1.20988	0.932059	0.14393	1.10194	0.872926	0.0586914	1.15204	1.05665	0.499956	1.18441	1.01669	0.772651	1.12683
42	41.58	63.5	643707345	Hlac_0282	H+transporting two-sector ATPase alpha/beta subunit central region	37	0.833073	0.0030963	1.11771	0.844064	0.00577509	1.11951	0.797574	0.276606	1.53065	0.78573	0.238259	1.51783	0.993222	0.869329	1.09008	0.924258	0.685813	1.49975
43	41.56	67.14	643709358	Hlac_2285	Acetamidase/Formamidase	37	2.73839	1.9669e-10	1.17277	2.65712	6.73818e-10	1.18222	2.75336	1.07115e-09	1.1958	2.61397	2.6849e-08	1.23435	1.03604	0.427478	1.09624	0.981256	0.765807	1.141
44	41.26	59.2	643708387	Hlac_1323	adenylosuccinate synthetase	26	0.892538	0.120342	1.15822	0.959034	0.427269	1.11501	0.979562	0.857023	1.2701	1.03635	0.78845	1.31971	0.939718	0.532531	1.22951	1.07655	0.522113	1.2699
45	41.03	67.74	643708725	Hlac_1657	aspartyl-tRNA synthetase	24	0.901048	0.307299	1.22969	0.962373	0.718213	1.24311	0.922514	0.315223	1.17675	0.971265	0.763638	1.21971	0.935169	0.316354	1.14521	0.998701	0.988681	1.20689
46	40.72	44.66	643708615	Hlac_1548	catalase/peroxidase HPI	23	0.668393	3.70302e-06	1.13519	0.639258	3.57042e-07	1.12504	0.58826	0.0832066	1.83722	0.545931	0.051262	1.83865	1.05201	0.366953	1.12233	0.849334	0.603653	1.91818
47	40.61	75.27	643709277	Hlac_2205	fumarate lyase	31	0.886153	0.0434695	1.12403	0.909271	0.0836293	1.11528	0.98669	0.843085	1.15048	0.993101	0.913556	1.14125	0.98208	0.775645	1.14032	1.08301	0.107345	1.10391
48	40.31	59.5	643708455	Hlac_1394	S-adenosylmethionine synthetase (MAT)	28	1.03348	0.50116	1.10637	1.01871	0.754644	1.13105	1.08397	0.0817328	1.09631	1.04973	0.432736	1.13592	1.02212	0.720059	1.13506	1.02109	0.665413	1.10523
49	40.04	48.09	643707646	Hlac_0581	peptidase S9 prolyl oligopeptidase active site domain protein	24	1.18861	0.0578819	1.19654	1.19124	0.0198331	1.15302	1.21139	0.0646164	1.22774	1.18799	0.0149466	1.14197	1.0037	0.969125	1.22408	0.9911	0.914732	1.19348
50	39.6	56.72	643707238	Hlac_0175	FeS assembly protein SufB	28	1.22949	0.0022404	1.12815	1.34197	9.95503e-06	1.10348	1.39433	0.000527203	1.17715	1.49254	2.13956e-05	1.1541	0.92337	0.161632	1.12207	1.10496	0.122071	1.13838
51	39.55	47.47	643707772	Hlac_0706	NADH-ubiquinone oxidoreductase chain 49kDa	24	0.839719	0.0164483	1.14744	0.801527	0.00796676	1.16591	0.820243	0.102266	1.27519	0.776981	0.0561138	1.29681	1.05494	0.467997	1.16623	0.953826	0.668259	1.26068
52	38.48	55.72	643709666	Hlac_2594	CTP synthase	22	1.04243	0.5739	1.16743	1.05486	0.551813	1.20671	1.07773	0.245093	1.14149	1.07332	0.221911	1.12605	0.994436	0.931842	1.14733	1.01097	0.857726	1.13673
53	38.45	49.57	643707493	Hlac_0428	FAD dependent oxidoreductase	23	0.726704	1.19698e-06	1.09639	0.704994	4.76174e-07	1.09859	0.75498	0.000153744	1.13039	0.719637	5.74499e-06	1.11323	1.03852	0.350746	1.08667	1.01509	0.762711	1.10849
54	37.83	48.29	643709719	Hlac_2647	protein of unknown function DUF1508	25	1.10892	0.2891	1.22666	1.10809	0.444535	1.32958	1.07154	0.320617	1.15745	1.0519	0.608643	1.23532	1.00612	0.951997	1.24346	0.943851	0.607598	1.27204
55	37.83	65.17	643708693	Hlac_1627	putative signal transduction protein with CBS domains	22	0.970473	0.783076	1.26106	0.982875	0.89217	1.31237	1.07023	0.172225	1.10724	1.06667	0.432265	1.18894	0.992747	0.927287	1.18555	1.07318	0.512954	1.25643
56	37.7	43.67	643708370	Hlac_1306	acetate/CoA ligase	25	4.60497	1.60214e-06	1.53422	4.41973	8.77576e-06	1.61849	4.84648	2.87143e-07	1.46968	4.58362	3.19965e-06	1.57169	0.98598	0.906002	1.28472	1.0233	0.611018	1.09908
57	37.37	66.12	643707417	Hlac_0353	branched-chain amino acid aminotransferase	29	0.984414	0.92102	1.40222	0.924665	0.50319	1.28052	1.03594	0.736164	1.24997	0.954432	0.563652	1.18665	1.07573	0.410105	1.20488	1.0238	0.827132	1.25818
58	37.32	56.39	643707480	Hlac_0416	thermosome	29	0.629995	8.6097e-06	1.16848	0.623517	4.10399e-06	1.16172	0.632466	0.000112305	1.21384	0.615659	4.71037e-05	1.20835	1.01672	0.755968	1.11715	0.977656	0.743206	1.15394
59	36.89	60.12	643709727	Hlac_2655	phosphoglucomutase/phosphomannomutase alpha/beta/alpha domain I	22	0.873262	0.062213	1.15412	0.872019	0.0459098	1.14349	0.895381	0.228981	1.20655	0.879884	0.0832596	1.1583	1.00741	0.914414	1.15476	1	1	1.14261
60	36.87	59.83	643707157	Hlac_0096	hypothetical protein	32	0.943506	0.249375	1.11035	0.755378	0.00173128	1.16469	0.915216	0.83544	2.48268	0.721002	0.436499	2.42415	1.25784	0.00196399	1.13528	0.939237	0.885291	2.52671
61	36.84	89.94	643707218	Hlac_0155	homoserine dehydrogenase	35	1.07835	0.445794	1.23182	1.1231	0.0451805	1.11982	0.933091	0.503293	1.24444	0.951048	0.683031	1.29871	0.970032	0.707212	1.18809	0.840577	0.232925	1.35151
62	36.42	72.48	643708749	Hlac_1680	Luciferase-like monooxygenase	33	1	1	1.38831	0.97494	0.892693	1.49876	0.899408	0.819308	2.7111	0.852157	0.753149	2.98023	1.03027	0.87904	1.52407	0.859184	0.744426	2.7161
63	36.28	90.11	643708338	Hlac_1274	predicted phospho-2-dehydro-3-deoxyheptonate aldolase	34	0.914198	0.0805777	1.10768	0.834506	0.115539	1.26076	0.99838	0.985096	1.20204	0.897811	0.452994	1.35117	1.1028	0.289403	1.2109	1.06576	0.43411	1.18581
64	36.2	60.96	643709105	Hlac_2034	glycine hydroxymethyltransferase	35	1.15223	0.290672	1.32031	1.18538	0.0555158	1.19087	0.999992	1	1.11505	1.00985	0.879836	1.14722	0.979632	0.826526	1.2199	0.842927	0.109888	1.23998
65	36.18	78.36	643707239	Hlac_0176	FeS assembly ATPase SufC	33	1.45671	9.98398e-05	1.14444	1.51404	6.31922e-05	1.15105	1.65638	4.57307e-05	1.17896	1.68886	0.0012856	1.30201	0.969546	0.716492	1.20254	1.10806	0.288047	1.22599
66	36.09	37.68	643708389	Hlac_1325	hypothetical protein	18	1.14614	0.0175067	1.1135	1.14911	0.270299	1.30154	1.26076	0.02276	1.2126	1.24251	0.0359989	1.22158	0.999395	0.996317	1.32563	1.07264	0.334163	1.16509
67	36.03	62.56	643709271	Hlac_2199	aminotransferase class-III	32	0.801544	0.054079	1.25307	0.841962	0.161944	1.28237	0.809236	0.0389548	1.22083	0.835841	0.0648723	1.21138	0.957982	0.411046	1.11384	0.984098	0.85195	1.19622
68	35.91	80.65	643709521	Hlac_2448	ribosomal protein L4/L1e	31	0.750103	0.00160224	1.17684	0.752651	0.000357173	1.14585	0.692274	0.000208897	1.1817	0.68579	0.000225334	1.18828	1.00686	0.931409	1.179	0.895398	0.139973	1.16223
69	35.89	72.24	643707378	Hlac_0316	DRTGG domain protein	30	0.882347	0.165625	1.20148	0.987329	0.892615	1.22014	1.00842	0.940071	1.26497	1.105	0.489661	1.35235	0.899937	0.156183	1.16289	1.1139	0.218435	1.19669
70	35.58	58.13	643706798	Hlac_2988	phosphomethylpyrimidine kinase	29	0.902057	0.124265	1.14509	0.939779	0.498177	1.21231	0.999544	0.995128	1.17057	1.02047	0.846717	1.24852	0.965814	0.575477	1.13973	1.07794	0.318233	1.16905
71	35.44	96.97	643708115	Hlac_1047	NADPH-dependent FMN reductase	45	1.06034	0.459997	1.22039	0.905172	0.248292	1.22733	0.928545	0.361552	1.22136	0.778972	0.0417801	1.26451	1.17937	0.0828667	1.22025	0.85404	0.0964582	1.22434
72	35.16	38.36	643709131	Hlac_2060	translation initiation factor aIF-2	18	0.836532	0.0930019	1.23698	0.897214	0.473409	1.3734	1.08325	0.42695	1.23443	1.13745	0.231019	1.2478	0.934014	0.676763	1.41307	1.26565	0.0429777	1.2547
73	34.85	66.56	643708172	Hlac_1106	phosphoadenosine phosphosulfate reductase	61	1.09847	0.0679206	1.1074	1.02075	0.665484	1.10625	0.819818	0.235167	1.41391	0.751804	0.108538	1.43122	1.0841	0.109281	1.10708	0.728844	0.0519907	1.37647
74	34.66	32.41	643709477	Hlac_2404	phosphoesterase RecJ domain protein	21	0.989387	0.906462	1.2121	0.952772	0.584269	1.20471	1.03435	0.793194	1.31335	0.973445	0.801853	1.25479	1.04715	0.667811	1.25437	1.01474	0.871215	1.21068
75	34.47	35.77	643709695	Hlac_2623	Rh family protein/ammonium transporter	37	2.14728	0.000637807	1.44739	2.04596	0.0521723	2.06174	2.28631	0.0194111	1.95421	2.10957	0.137242	2.76772	1.02014	0.918917	1.5142	1.04459	0.817516	1.49211
76	34.06	29.84	643709017	Hlac_1946	PAS/PAC sensor signal transduction histidine kinase	19	1.12271	0.095797	1.14937	1.16408	0.122358	1.21968	1.07918	0.347005	1.18375	1.10032	0.395398	1.26485	0.971624	0.798657	1.26973	0.936741	0.365501	1.16245
77	34.03	53.51	643709144	Hlac_2073	seryl-tRNA synthetase	24	0.949241	0.50275	1.17855	0.961119	0.665727	1.21545	1.00429	0.966342	1.24165	0.999998	1	1.22724	0.994722	0.964133	1.28553	1.03226	0.73757	1.22355
78	34	59.06	643709279	Hlac_2207	succinyl-CoA synthetase, beta subunit	30	0.792494	0.000203676	1.10351	0.79895	0.000194557	1.09919	0.844641	0.0248608	1.15469	0.834922	0.00673982	1.12877	0.999359	0.988679	1.10052	1.03871	0.546252	1.14158
79	33.88	45.45	643708533	Hlac_1472	aspartyl-tRNA(Asn) amidotransferase, B subunit	19	0.974808	0.65118	1.12647	1.06908	0.125008	1.09198	0.928344	0.465397	1.23805	0.999684	0.997244	1.2121	0.919171	0.101804	1.10894	0.928987	0.432167	1.21686
80	33.29	62.82	643708341	Hlac_1277	3-dehydroquinate synthase	21	0.93933	0.719185	1.45267	0.967909	0.822455	1.36668	0.895047	0.240055	1.21712	0.909289	0.23179	1.17983	0.973587	0.556881	1.10213	0.9327	0.528901	1.26597
81	33.08	40.68	643708783	Hlac_1716	AAA family ATPase, CDC48 subfamily	19	0.534094	0.000175066	1.31009	0.577474	0.00020139	1.27119	0.60846	0.160852	2.04974	0.644348	0.232936	2.1244	0.931123	0.452551	1.21797	1.0807	0.831711	2.14854
82	32.94	58.32	643707991	Hlac_0925	phosphoribosylglycinamide formyltransferase	20	1.22515	0.00536333	1.14234	1.35082	0.000193888	1.13984	1.30444	0.000405554	1.13344	1.41554	0.00461926	1.2495	0.913948	0.274932	1.18438	1.04227	0.66302	1.21956
83	32.9	43.14	643707511	Hlac_0447	methionyl-tRNA synthetase	24	0.920097	0.224094	1.15132	0.924553	0.166547	1.12257	0.905445	0.304479	1.22224	0.893784	0.192117	1.19279	1.00286	0.97046	1.1775	0.959468	0.619601	1.19213
84	32.67	71.76	643709650	Hlac_2578	acyl-CoA dehydrogenase domain protein	23	1.03501	0.613225	1.15671	0.990928	0.91515	1.20201	1.01118	0.843043	1.12831	0.950999	0.562856	1.20365	1.05116	0.460426	1.15437	0.953456	0.298537	1.10092
85	32.59	15.15	643706831	Hlac_3022	type III restriction protein res subunit	16	1.0319	0.778659	1.27411	1.0921	0.592411	1.42615	0.957536	0.789295	1.4222	0.99654	0.982037	1.39734	0.944201	0.718835	1.41255	0.900783	0.385917	1.29275
86	32.54	26.71	643707430	Hlac_0366	leucyl-tRNA synthetase	18	0.983542	0.799756	1.15091	0.966007	0.744395	1.25566	1.10133	0.331943	1.23282	1.07002	0.454072	1.21159	1.02465	0.83989	1.29573	1.0927	0.325076	1.20855
87	32.2	47.28	643707165	Hlac_0104	DNA-directed RNA polymerase, subunit A''	20	0.859844	0.025377	1.13722	0.839703	0.0396969	1.17923	0.902499	0.186523	1.17383	0.865994	0.278303	1.32004	1.0318	0.664801	1.16735	1.02235	0.821391	1.23424
88	32.08	30.08	643708566	Hlac_1504	alpha amylase catalytic region	20	1.34536	0.00912704	1.22977	1.33355	0.00540528	1.20142	1.33921	0.0198299	1.2663	1.30105	0.0616166	1.32099	1.01597	0.796344	1.14095	0.973128	0.743673	1.19576
89	32.06	66.33	643708717	Hlac_1650	manganese and iron superoxide dismutase	74	1.21546	0.269363	1.74159	1.12382	0.461644	1.74366	0.917236	0.671307	2.12819	0.833519	0.36713	1.96964	1.08987	0.573239	1.74171	0.735599	0.139243	1.73762
90	31.78	86.79	643709608	Hlac_2535	ribosomal protein L1	39	0.708716	1.36033e-05	1.12298	0.689209	0.00044311	1.19383	0.763694	0.490395	2.25366	0.740772	0.457301	2.31188	1.03692	0.567838	1.14142	1.0514	0.908034	2.48225
91	31.49	99.44	643708002	Hlac_0936	Protein of unknown function DUF293	25	1.09639	0.344258	1.22447	1.12994	0.556542	1.54842	1.26009	0.0978614	1.32312	1.27146	0.182117	1.44484	0.976441	0.896438	1.47398	1.11946	0.442965	1.36074
92	31.35	66.28	643708359	Hlac_1295	phosphoribosylamine/glycine ligase	26	1.39522	0.00235868	1.19181	1.67221	0.000444598	1.23037	1.59465	0.00202285	1.27068	1.88067	3.35221e-05	1.19187	0.841082	0.187407	1.31897	1.11524	0.0914882	1.14017
93	31.27	45.76	643709609	Hlac_2536	carboxyl transferase	18	0.938952	0.402313	1.17128	0.996387	0.936791	1.10228	0.926404	0.438916	1.23128	0.959136	0.533585	1.15238	0.949621	0.442394	1.15234	0.956045	0.557237	1.17613
94	31.24	42.42	643709012	Hlac_1941	anthranilate synthase component I	17	1.04081	0.740984	1.2965	1.0104	0.939278	1.33947	1.17691	0.0499795	1.17689	1.12205	0.0531143	1.12412	1.03688	0.627983	1.1734	1.1015	0.359334	1.24912
95	31.22	68.27	643709106	Hlac_2035	hypothetical protein	19	0.954965	0.697915	1.2873	0.958529	0.577042	1.17467	0.983956	0.85842	1.21333	0.968532	0.760914	1.25083	1.00365	0.975249	1.28469	1.00411	0.973585	1.30289
96	30.97	86.88	643709738	Hlac_2665	hypothetical protein	27	1.07051	0.561113	1.27824	0.924696	0.361505	1.19485	0.923912	0.607508	1.38137	0.791934	0.37719	1.7309	1.16444	0.283389	1.34008	0.8452	0.444951	1.58242
97	30.58	22.44	643709448	Hlac_2375	ribonucleoside-diphosphate reductase, adenosylcobalamin-dependent	18	0.783178	0.0853232	1.33004	0.6211	0.00361765	1.32434	0.852507	0.106505	1.22194	0.667001	0.0189637	1.38104	1.26623	0.0976513	1.33356	1.05976	0.617943	1.28563
98	30.53	55.06	643708029	Hlac_0963	20S proteasome A and B subunits	31	1.05748	0.604409	1.25939	1.12609	0.420113	1.36625	1.0684	0.548979	1.26559	1.12005	0.38254	1.31566	0.944281	0.389393	1.15122	0.986409	0.870559	1.19791
99	30.52	49.72	643709178	Hlac_2108	Methionine synthase vitamin-B12 independent	25	1.00362	0.944125	1.11623	0.985794	0.825783	1.14864	1.0556	0.445766	1.16131	1.01955	0.853346	1.25029	1.02648	0.794186	1.23797	1.02445	0.71999	1.15424
100	30.49	34.03	643709612	Hlac_2540	Carbamoyl-phosphate synthase L chain ATP-binding	16	0.895017	0.148459	1.1701	0.922708	0.425138	1.23834	1.04323	0.696366	1.26176	1.05743	0.616167	1.26901	0.977216	0.781221	1.1951	1.13233	0.204601	1.22488
101	30.17	50.21	643708479	Hlac_1418	phosphoglucomutase/phosphomannomutase alpha/beta/alpha domain I	16	1.04059	0.776194	1.35064	1.01226	0.865315	1.16701	0.876889	0.26505	1.27919	0.839208	0.200997	1.32798	1.03287	0.784795	1.2897	0.824832	0.101955	1.26814
102	30.01	67.5	643709519	Hlac_2446	ribosomal protein L2	19	0.622517	1.11939e-05	1.1699	0.61352	1.80698e-05	1.18394	0.712876	0.000428635	1.1741	0.689989	0.00190952	1.23438	1.02294	0.733637	1.14958	1.11492	0.232672	1.20488
103	29.91	44.62	643707627	Hlac_0562	pyruvate kinase	20	1.05546	0.567225	1.23195	0.923221	0.290008	1.17655	1.22171	0.0148233	1.16102	1.0453	0.725379	1.32418	1.15099	0.237353	1.28905	1.12596	0.242515	1.24207
104	29.66	45.36	643706689	Hlac_2869	Alpha-galactosidase-like protein	16	1.04934	0.499117	1.16731	1.17495	0.0186294	1.13575	0.987933	0.905018	1.25078	1.08728	0.157817	1.13073	0.899726	0.194349	1.18582	0.918531	0.283138	1.18341
105	29.62	63.96	643709177	Hlac_2107	Cobalamin-independent synthase MetE domain protein	32	1.09155	0.432657	1.27284	1.02668	0.769852	1.21835	1.0543	0.584599	1.23486	0.970418	0.735728	1.21543	1.07056	0.290945	1.14737	0.93499	0.340093	1.16293
106	29.61	53.93	643708141	Hlac_1075	NAD-dependent epimerase/dehydratase	18	0.910723	0.347552	1.23175	0.93188	0.499293	1.24691	0.949602	0.407061	1.14013	0.953344	0.491415	1.15799	0.984381	0.738597	1.10565	1.0138	0.877275	1.20844
107	29.56	64.12	643709654	Hlac_2582	short-chain dehydrogenase/reductase SDR	27	0.871476	0.244734	1.28145	0.886179	0.365687	1.32859	0.981699	0.77432	1.14991	0.981518	0.725177	1.12181	0.990725	0.860291	1.12183	1.09249	0.568869	1.39734
108	29.4	50.89	643708003	Hlac_0937	FAD-dependent pyridine nucleotide-disulphide oxidoreductase	21	1.00124	0.984457	1.14431	1.00763	0.919559	1.17298	0.98982	0.891128	1.17156	0.977184	0.794559	1.2063	1.0013	0.980933	1.12233	0.963196	0.555207	1.1431
109	29.19	47.87	643709665	Hlac_2593	GMP synthase, large subunit	15	1.01305	0.924432	1.33858	1.01721	0.899919	1.33576	1.08559	0.395236	1.22502	1.06906	0.478061	1.21985	1.00457	0.953002	1.17949	1.04052	0.750845	1.30521
110	29.14	59.77	643709533	Hlac_2459	deoxyribose-phosphate aldolase/phospho-2-dehydro-3-deoxyheptonate aldolase	40	0.84073	0.00827662	1.12503	0.899405	0.0726039	1.12494	0.992561	0.89088	1.12548	1.04311	0.444337	1.12533	0.941733	0.282883	1.12508	1.15053	0.0432963	1.14463
111	29.05	46.12	643708563	Hlac_1501	DNA mismatch repair protein MutS domain protein	16	1.1141	0.38326	1.3101	1.28875	0.0768267	1.33393	1.09596	0.61039	1.48964	1.24456	0.186766	1.41823	0.862289	0.431285	1.51025	0.966209	0.749378	1.27088
112	28.81	37.16	643709060	Hlac_1989	succinate dehydrogenase and fumarate reductase iron-sulfur protein	14	0.813098	0.0920197	1.27851	0.797067	0.0726295	1.28505	0.883022	0.0273831	1.11423	0.850024	0.101622	1.22047	1.02776	0.704665	1.16487	1.0573	0.606448	1.25607
113	28.76	28.39	643708032	Hlac_0966	beta-lactamase domain protein	15	0.868773	0.118091	1.19971	0.952386	0.792523	1.48471	0.994754	0.961578	1.26237	1.07905	0.709032	1.54308	0.927568	0.55572	1.31036	1.11127	0.112748	1.14379
114	28.65	62.65	643709436	Hlac_2362	aldo/keto reductase	18	1.00464	0.943102	1.14643	0.979489	0.747973	1.14528	1.04222	0.61428	1.1878	0.99911	0.991837	1.2014	1.03329	0.721516	1.21303	1.01034	0.915683	1.22722
115	28.57	52.9	643708173	Hlac_1107	type I phosphodiesterase/nucleotide pyrophosphatase	20	0.886545	0.258253	1.24896	0.905965	0.364852	1.25855	0.945219	0.469746	1.18013	0.950397	0.524956	1.18596	0.983728	0.832757	1.18174	1.03916	0.586243	1.16275
116	28.44	57.03	643707898	Hlac_0832	aminotransferase class I and II	21	0.899388	0.101275	1.14121	0.93681	0.314015	1.1504	1.01295	0.880687	1.21108	1.03683	0.656263	1.19778	0.966866	0.565868	1.13856	1.09732	0.314194	1.22071
117	28.14	37.38	643709318	Hlac_2244	Kinetochore-Ndc80 subunit Spc25	16	1.029	0.61669	1.13781	1.02437	0.764514	1.20063	1.06359	0.576429	1.28261	1.03924	0.665141	1.22326	1.01278	0.909744	1.29122	1.00657	0.950401	1.27144
118	28.07	33.48	643708810	Hlac_1743	3-hydroxyacyl-CoA dehydrogenase NAD-binding	20	1.01921	0.707748	1.11618	1.21118	0.0312891	1.18596	1.20289	0.0114962	1.1426	1.40366	0.0019559	1.19926	0.848031	0.0670134	1.19574	1.15017	0.0343044	1.13573
119	28.06	35.23	643709760	Hlac_2686	oligoendopeptidase F	22	0.961419	0.6931	1.24403	0.894001	0.300696	1.25964	1.0916	0.143658	1.13175	1.00037	0.99636	1.19368	1.08056	0.459756	1.25476	1.10492	0.265432	1.20932
120	27.75	55.91	643709223	Hlac_2153	isocitrate lyase and phosphorylmutase	28	4.53482	0.000452963	1.93152	5.21384	0.000454981	2.0534	4.85601	0.00197517	2.33509	5.34348	0.00234689	2.51772	0.822577	0.0683816	1.23747	1.04648	0.733758	1.3356
121	27.44	14.55	643706786	Hlac_2976	hypothetical protein	57	0.921948	0.655227	1.52725	0.935268	0.860354	2.43952	1.092	0.589084	1.45867	1.08924	0.757228	1.90866	0.992048	0.982219	2.31877	1.15252	0.636646	2.0106
122	27.31	57.18	643709652	Hlac_2580	Mandelate racemase/muconate lactonizing protein	17	0.886603	0.201024	1.21642	0.827027	0.194188	1.35532	0.921038	0.231627	1.15477	0.844808	0.111931	1.24056	1.0798	0.350628	1.1909	1.0111	0.92355	1.28393
123	27.26	34.74	643708284	Hlac_1219	hypothetical protein	15	0.888006	0.18207	1.20266	0.943566	0.482009	1.19391	0.883319	0.321548	1.3035	0.929174	0.570399	1.32175	0.946131	0.368188	1.13987	0.97359	0.826609	1.30368
124	27.1	50.14	643708688	Hlac_1622	Mandelate racemase/muconate lactonizing protein	19	1.06355	0.527306	1.23088	0.970998	0.794514	1.27474	1.35131	0.0210291	1.27934	1.21466	0.0357229	1.19593	1.10286	0.409353	1.28563	1.24292	0.0063912	1.15322
125	26.84	66.78	643707516	Hlac_0452	hypothetical protein	22	0.630783	0.00206556	1.28812	0.578748	0.00301628	1.3743	0.658848	0.00146465	1.24387	0.593837	0.00313152	1.35625	1.09808	0.119135	1.12959	1.0175	0.772388	1.13749
126	26.83	53.56	643709087	Hlac_2016	Acetamidase/Formamidase	28	0.75744	0.00698913	1.20089	0.789479	0.0131787	1.1914	0.852325	0.173457	1.27493	0.871596	0.386169	1.40201	0.966118	0.650769	1.1789	1.09626	0.462136	1.30707
127	26.81	27.89	643708829	Hlac_1764	threonyl-tRNA synthetase	13	0.84621	0.00744537	1.11623	0.808269	0.0125171	1.16744	0.783478	0.0347877	1.24888	0.738091	0.0394191	1.33023	1.055	0.303082	1.11727	0.895464	0.214166	1.20546
128	26.73	45.36	643709295	Hlac_2223	Vitamin B6 biosynthesis protein	19	0.906207	0.548475	1.41929	0.825889	0.0475906	1.20789	1.03896	0.814717	1.41968	0.929391	0.425611	1.21507	1.0948	0.676499	1.59221	1.11521	0.289283	1.24056
129	26.64	41.74	643708519	Hlac_1458	dihydroxyacetone kinase, DhaK subunit	22	1.322	0.000391561	1.13026	1.21122	0.0126419	1.15234	1.32222	0.0080123	1.20963	1.18999	0.0270793	1.16212	1.10006	0.160107	1.14951	0.974502	0.688968	1.14834
130	26.63	51.11	643709445	Hlac_2372	phosphoglycerate kinase	15	1.15696	0.114675	1.2068	1.16437	0.145895	1.23987	1.13814	0.111427	1.17955	1.12558	0.170082	1.19515	0.998789	0.986039	1.16247	0.961052	0.697264	1.24738
131	26.58	61.94	643709242	Hlac_2172	20S proteasome A and B subunits	24	0.914918	0.115703	1.12248	0.910461	0.208871	1.16971	1.02558	0.656006	1.13207	1.00346	0.975266	1.27743	1.01194	0.847239	1.145	1.09198	0.199951	1.15476
132	26.55	49.47	643708522	Hlac_1461	phosphoenolpyruvate-protein phosphotransferase	16	1.18025	0.0861344	1.22117	1.22767	0.0757645	1.26622	1.14665	0.0850582	1.17848	1.17179	0.0895082	1.21397	0.967249	0.594976	1.16287	0.945528	0.414136	1.17559
133	26.37	23.96	643708378	Hlac_1314	DNA topoisomerase VI, B subunit	14	0.894038	0.174015	1.1832	0.897941	0.261993	1.21933	0.840783	0.175638	1.2989	0.831451	0.0641801	1.21789	1.00139	0.986238	1.18556	0.914424	0.359459	1.22558
134	26.34	72.22	643708241	Hlac_1176	Carboxymuconolactone decarboxylase	40	1.21363	0.264201	1.45041	1.09968	0.601281	1.49598	0.978471	0.941144	1.93246	0.876009	0.689848	2.09092	1.11337	0.547114	1.48282	0.783196	0.153212	1.42919
135	26.17	65.28	643709713	Hlac_2641	band 7 protein	40	1.27204	0.0194583	1.21379	1.24637	0.0838738	1.29053	1.33406	0.000349061	1.13271	1.28073	0.0684326	1.30947	1.02994	0.813538	1.30832	1.02261	0.79536	1.20344
136	26.16	63.49	643707450	Hlac_0386	Electron transfer flavoprotein alpha subunit	19	0.992049	0.939655	1.25751	1.08345	0.566385	1.35145	1.13554	0.234202	1.25068	1.21715	0.144422	1.31853	0.925697	0.576614	1.34725	1.11496	0.349516	1.2802
137	26.12	51.15	643707161	Hlac_0100	ribosomal protein S7	38	0.681225	0.000923777	1.20246	0.718956	9.31969e-05	1.1245	0.716029	0.0782517	1.46146	0.737305	0.107353	1.46794	0.954751	0.586051	1.20124	1.02428	0.890296	1.45901
138	26.11	41.86	643709291	Hlac_2219	histidyl-tRNA synthetase	15	1.03588	0.573823	1.15183	1.03437	0.756489	1.28125	0.953454	0.669888	1.28843	0.937027	0.572557	1.29681	1.00743	0.942967	1.26624	0.897097	0.341457	1.28616
139	26.05	49.74	643707307	Hlac_0244	extracellular solute-binding protein family 5	42	1.0593	0.816486	1.83217	1.1435	0.621468	1.92631	1.16459	0.636694	2.18077	1.23509	0.386164	1.77175	0.93278	0.768468	1.77813	1.06716	0.700929	1.50795
140	25.88	52.59	643707966	Hlac_0901	cell division protein FtsZ	19	1.05378	0.555043	1.20683	1.07433	0.221168	1.12869	1.17727	0.0652003	1.19152	1.17985	0.0156172	1.1366	0.988329	0.889315	1.19716	1.08881	0.104528	1.11135
141	25.82	35.86	643709744	Hlac_2671	phenylalanyl-tRNA synthetase, alpha subunit	14	1.14568	0.372596	1.38802	1.11478	0.318918	1.26234	0.875093	0.424893	1.4349	0.838119	0.143119	1.28274	1.03785	0.74353	1.28279	0.750666	0.142977	1.49813
142	25.7	41.57	643707424	Hlac_0359	ribonuclease II	15	0.993992	0.914971	1.13044	1.00852	0.953857	1.37521	1.04922	0.402882	1.13038	1.04679	0.731157	1.33417	0.9986	0.993613	1.46188	1.02832	0.669245	1.15188
143	25.62	51.83	643707204	Hlac_0140	Transketolase central region	15	1.08212	0.482035	1.26965	1.1185	0.339747	1.28017	1.01973	0.86878	1.2896	1.03983	0.594237	1.16966	0.974202	0.814297	1.27011	0.920406	0.444417	1.25877
144	25.61	46.6	643707789	Hlac_0723	2-methylcitrate synthase/citrate synthase II	14	0.94001	0.298988	1.13408	0.989922	0.90754	1.20859	0.963582	0.758218	1.29855	0.996222	0.975158	1.30226	0.955737	0.534384	1.1697	0.995533	0.949279	1.16524
145	25.53	64.57	643708883	Hlac_1815	Alcohol dehydrogenase zinc-binding domain protein	28	1.02564	0.655602	1.12926	1.04409	0.567608	1.17488	1.15064	0.0566001	1.15605	1.15035	0.0393583	1.141	0.989499	0.830272	1.11165	1.09347	0.111916	1.12054
146	25.51	60.44	643709471	Hlac_2398	protein synthesis factor GTP-binding	17	0.937851	0.508873	1.22979	0.974375	0.78109	1.22215	1.13041	0.307885	1.28704	1.15541	0.0968395	1.19144	0.968877	0.785633	1.28362	1.17527	0.14001	1.25041
147	25.51	70.62	643707863	Hlac_0798	phosphoribosyltransferase	19	1.06144	0.264689	1.12007	1.0647	0.209304	1.11057	1.10536	0.106033	1.13445	1.08868	0.266257	1.17604	1.00412	0.954356	1.17104	1.01431	0.781221	1.11885
148	25.5	52.96	643708907	Hlac_1837	Alcohol dehydrogenase GroES domain protein	22	3.41719	2.53798e-08	1.21484	3.94561	4.23834e-08	1.25651	1.79637	1.12593e-05	1.18618	2.03421	8.3072e-05	1.29477	0.867104	0.114251	1.20076	0.509795	3.53751e-06	1.18991
149	25.49	62.2	643708454	Hlac_1393	aminotransferase class I and II	17	1.05462	0.541825	1.20893	1.01735	0.921801	1.47015	1.01579	0.839037	1.18466	0.965055	0.786077	1.3334	1.04363	0.781823	1.40284	0.94017	0.545575	1.24882
150	25.44	41.56	643707990	Hlac_0924	adenylosuccinate lyase	17	1.19849	0.0314613	1.17556	1.18094	0.107175	1.23203	1.1505	0.224739	1.2711	1.11281	0.307255	1.24575	1.02803	0.859835	1.40009	0.933407	0.181969	1.11233
151	25.03	73.8	643708349	Hlac_1285	aspartate carbamoyltransferase	23	0.87429	0.226626	1.2597	0.903543	0.264228	1.20896	0.913527	0.406821	1.2596	0.929341	0.581563	1.3285	0.972641	0.756453	1.21169	1.01571	0.904078	1.32072
152	25.02	61.07	643708962	Hlac_1891	NAD-dependent epimerase/dehydratase	21	1.29768	0.0213991	1.23951	1.31031	0.0109005	1.21625	1.4344	9.64785e-06	1.11391	1.42096	0.0041502	1.24222	0.998237	0.988271	1.29164	1.07609	0.369929	1.18712
153	24.98	43.91	643709193	Hlac_2123	molybdenum cofactor synthesis domain protein	18	1.30043	0.132576	1.43589	1.18483	0.105002	1.2386	1.32822	0.0994341	1.4209	1.18537	0.0691502	1.20552	1.10824	0.548925	1.46047	0.991031	0.880758	1.14357
154	24.94	48.37	643707438	Hlac_0374	aldo/keto reductase	12	0.921184	0.319352	1.19071	0.895191	0.254305	1.22625	0.974524	0.772605	1.21367	0.927635	0.408521	1.21409	1.03622	0.70001	1.22127	1.02867	0.801506	1.27622
155	24.91	43.97	643707205	Hlac_0141	catalytic domain of components of various dehydrogenase complexes	12	1.08066	0.394644	1.22002	1.10505	0.265288	1.21205	1.14653	0.370716	1.39445	1.14728	0.39897	1.42706	0.984619	0.891442	1.2888	1.03682	0.803019	1.38171
156	24.74	45.68	643709651	Hlac_2579	Mandelate racemase/muconate lactonizing protein	20	0.841511	0.171345	1.30031	0.85768	0.093977	1.20381	0.903819	0.243074	1.20094	0.906037	0.18005	1.16598	0.988784	0.91202	1.25173	1.047	0.580639	1.19877
157	24.62	30.6	643708187	Hlac_1122	glycerol kinase	13	1.76384	1.46228e-05	1.19363	1.70209	0.000944552	1.30527	1.86778	6.47606e-06	1.19665	1.77141	0.000615932	1.31144	1.03992	0.743554	1.29014	1.03579	0.454898	1.1043
158	24.6	58.73	643707935	Hlac_0870	isocitrate/isopropylmalate dehydrogenase	14	0.86717	0.363047	1.39541	0.859023	0.256569	1.32493	0.806988	0.195871	1.4116	0.785109	0.107458	1.3564	1.01758	0.844039	1.21199	0.904334	0.543072	1.42739
159	24.58	46.42	643707248	Hlac_0185	26S proteasome subunit P45 family	13	0.928234	0.382725	1.19929	0.934907	0.476774	1.22491	0.948933	0.443128	1.15749	0.938119	0.488746	1.21897	1.00303	0.970346	1.19349	1.00252	0.981069	1.25947
160	24.54	43.59	643709516	Hlac_2443	ribosomal protein S3	30	0.745489	0.00798947	1.2192	0.725571	0.00649295	1.23205	0.811197	0.140282	1.33782	0.775379	0.0684712	1.32001	1.03396	0.51521	1.11662	1.04768	0.633316	1.23479
161	24.51	44.62	643708270	Hlac_1205	acyl-CoA dehydrogenase domain protein	14	1.02588	0.745793	1.18624	1.02361	0.778923	1.19755	0.997726	0.980339	1.22229	0.975084	0.781885	1.21853	1.00955	0.865377	1.12947	0.946517	0.504013	1.19326
162	24.45	60.63	643708812	Hlac_1745	aspartate-semialdehyde dehydrogenase	22	0.856304	0.0134438	1.12126	0.851732	0.0349718	1.15761	0.784631	0.0234612	1.22314	0.768581	0.0283414	1.2564	1.01305	0.860603	1.17617	0.893564	0.250236	1.23014
163	24.44	51.98	643707237	Hlac_0174	SufBD protein	27	1.33675	0.0110533	1.22575	1.33776	0.0393142	1.3136	1.44673	0.00012116	1.13082	1.42276	0.0153647	1.30332	1.00376	0.968838	1.23981	1.0623	0.586575	1.27891
164	24.4	30.26	643709475	Hlac_2402	PBS lyase HEAT domain protein repeat-containing protein	16	0.829787	0.0540458	1.21011	0.843394	0.0403801	1.17442	0.912805	0.231978	1.17664	0.912135	0.129853	1.13385	0.990834	0.86925	1.13307	1.07228	0.29764	1.15543
165	24.18	43.33	643709794	Hlac_2719	threonine synthase	15	1.08163	0.262839	1.1621	1.0857	0.601464	1.41725	1.16289	0.0188447	1.12587	1.14848	0.305106	1.33825	1	1	1.30205	1.04733	0.524481	1.17381
166	24.08	51.39	643709623	Hlac_2551	O-acetylhomoserine/O-acetylserine sulfhydrylase	24	1.04682	0.492965	1.15404	1.00669	0.963812	1.3764	0.95959	0.561912	1.16555	0.909132	0.509492	1.36382	1.04509	0.737016	1.32918	0.893552	0.0397062	1.11193
167	24.01	96.88	643708714	Hlac_1647	hypothetical protein	35	0.885279	0.309482	1.29557	0.861965	0.298755	1.36105	0.807255	0.576925	2.33758	0.783096	0.616162	2.94823	1.03471	0.817527	1.39094	0.88668	0.736893	2.21931
168	23.97	37.88	643709622	Hlac_2550	homoserine O-acetyltransferase	13	1.22999	0.0299136	1.19938	1.14065	0.0977793	1.17486	1.22471	0.116336	1.30202	1.11977	0.42367	1.35704	1.08697	0.34753	1.20966	0.970751	0.705173	1.18757
169	23.95	36.26	643707315	Hlac_0252	extracellular solute-binding protein family 5	14	0.903717	0.21246	1.18606	0.976111	0.779238	1.20846	0.92342	0.27889	1.16929	0.981315	0.814632	1.19329	0.931913	0.452972	1.22551	0.99485	0.949814	1.19776
170	23.92	59.34	643709718	Hlac_2646	amidohydrolase	15	0.994048	0.941561	1.2042	0.925253	0.409744	1.23316	1.12391	0.0872637	1.14915	1.02918	0.677568	1.16982	1.08092	0.176421	1.13021	1.10299	0.235849	1.19577
171	23.63	60.96	643707346	Hlac_0283	V-type ATPase, D subunit	14	0.835096	0.0376803	1.18224	0.885517	0.126858	1.17763	0.959759	0.705499	1.26888	1.00049	0.995823	1.22877	0.949202	0.362314	1.13076	1.12269	0.14267	1.177
172	23.6	32.23	643707788	Hlac_0722	PilT protein domain protein	17	0.955576	0.698161	1.28559	1.06014	0.701764	1.38678	0.917103	0.213736	1.15526	1.00747	0.942125	1.24676	0.901257	0.284361	1.22547	0.932382	0.533598	1.27096
173	23.32	53.46	643709010	Hlac_1939	anthranilate phosphoribosyltransferase	18	0.934834	0.602533	1.32639	0.825636	0.079431	1.2451	1.19745	0.109199	1.25773	1.04044	0.54051	1.15139	1.14108	0.108315	1.1823	1.24936	0.0131888	1.17777
174	23.3	51.39	643709342	Hlac_2269	translation initiation factor, aIF-2BII family	13	1.03719	0.846903	1.52533	1.17613	0.370861	1.48378	1.08395	0.72433	1.66328	1.21277	0.389384	1.63036	0.889388	0.60146	1.64406	1.02547	0.901214	1.57245
175	23.28	23.72	643707379	Hlac_0317	CoA-binding domain protein	15	1.05229	0.673017	1.29852	1.03292	0.751994	1.24879	1.05953	0.430557	1.16982	1.02195	0.811581	1.21852	1.02397	0.817585	1.24965	0.979205	0.821562	1.22411
176	23.27	66.93	643708748	Hlac_1679	F420-dependent oxidoreductase	17	0.998716	0.990432	1.27057	0.886455	0.583979	1.62765	0.887343	0.3643	1.33184	0.772223	0.394379	1.93915	1.12152	0.585332	1.5924	0.852603	0.3489	1.44713
177	23.19	43.16	643708876	Hlac_1809	histidine kinase	13	1.0098	0.92745	1.27053	0.989343	0.944825	1.41338	1.2289	0.222345	1.43221	1.19357	0.176083	1.31646	1.02015	0.893248	1.39394	1.18459	0.178972	1.30369
178	23.17	48.51	643709658	Hlac_2586	TRAP transporter solute receptor, TAXI family	31	0.950592	0.430616	1.14735	0.907956	0.325714	1.23141	0.888305	0.309168	1.27928	0.831614	0.140607	1.29266	1.05442	0.5737	1.22508	0.91007	0.432029	1.29233
179	22.92	40.33	643707674	Hlac_0608	20S proteasome A and B subunits	25	0.940629	0.498803	1.22047	1.01324	0.928433	1.3872	1.27325	0.0122974	1.18907	1.34246	0.130599	1.49659	0.937488	0.700364	1.45225	1.31786	0.00986062	1.20823
180	22.9	19.71	643708060	Hlac_0994	DNA gyrase, A subunit	13	0.88315	0.253489	1.27223	0.917114	0.635659	1.52874	0.831045	0.178982	1.34671	0.851812	0.258416	1.36944	0.964118	0.716276	1.26446	0.913172	0.500963	1.36407
181	22.81	42.56	643708304	Hlac_1240	glycine cleavage system T protein	14	0.999039	0.990305	1.198	1.16867	0.0832379	1.20029	1.08495	0.571068	1.38336	1.23994	0.129888	1.34502	0.861722	0.0686599	1.17791	1.05663	0.561591	1.23838
182	22.78	33.85	643707971	Hlac_0906	type I phosphodiesterase/nucleotide pyrophosphatase	14	1.10642	0.346945	1.25645	1.06787	0.307521	1.14576	1.12135	0.361826	1.30611	1.06391	0.445447	1.18977	1.04552	0.621451	1.21491	0.987944	0.926398	1.33011
183	22.75	39.96	643708344	Hlac_1280	peptidase M32 carboxypeptidase Taq metallopeptidase	15	0.837171	0.0711892	1.21724	0.778136	0.000511666	1.11361	0.81546	0.104258	1.29097	0.746127	0.013378	1.24093	1.08437	0.406359	1.23411	0.94985	0.533088	1.1967
184	22.72	58.05	643707342	Hlac_0279	ATP synthase A1, C subunit	21	0.916481	0.503459	1.33974	0.929127	0.637464	1.42337	0.873783	0.0812242	1.1697	0.874114	0.0368129	1.13161	0.990295	0.86606	1.14091	0.931475	0.588806	1.345
185	22.7	36.32	643709029	Hlac_1958	AAA ATPase central domain protein	13	0.659451	0.000901363	1.20602	0.640704	0.000264518	1.18064	0.691305	0.0391846	1.41306	0.658837	0.0124631	1.3498	1.03756	0.565669	1.15249	1.01704	0.900547	1.35261
186	22.7	36.5	643707992	Hlac_0926	FAD dependent oxidoreductase	11	0.948259	0.297544	1.11286	0.976027	0.711501	1.15109	0.909758	0.309872	1.21596	0.92036	0.343697	1.20274	0.978101	0.615479	1.09888	0.935464	0.321432	1.15191
187	22.66	29.82	643707690	Hlac_0624	hypothetical protein	13	1.12834	0.187826	1.21333	1.08655	0.223627	1.15616	0.911069	0.506182	1.36153	0.8684	0.367447	1.40585	1.04629	0.382242	1.11947	0.78682	0.14939	1.41431
188	22.63	25.82	643707535	Hlac_0471	phosphoribosylformylglycinamidine synthase II	12	1.1584	0.159503	1.24725	1.06544	0.696684	1.44631	1.37006	0.00811573	1.22592	1.23809	0.15995	1.37893	1.09394	0.460349	1.31239	1.15434	0.0470925	1.15156
189	22.37	55.1	643707759	Hlac_0693	phosphate uptake regulator, PhoU	16	1.45942	0.00105993	1.18175	1.61908	0.000353345	1.19355	1.46499	0.0369022	1.42066	1.5824	0.00964787	1.36045	0.906259	0.303758	1.23338	0.978954	0.833766	1.25976
190	22.35	45.22	643709607	Hlac_2534	ribosomal protein L10	22	0.633538	0.00381354	1.2769	0.641131	0.00734833	1.315	0.656836	0.0422662	1.49185	0.650178	0.0365233	1.48148	0.997883	0.97542	1.17521	1.00176	0.992777	1.57943
191	22.32	50.19	643707734	Hlac_0668	dihydrodipicolinate reductase	14	1.10831	0.496263	1.37944	1.08502	0.508388	1.30047	0.961437	0.73038	1.27742	0.925193	0.54694	1.31701	1.02901	0.685313	1.16326	0.844544	0.156343	1.27687
192	22.09	17.71	643707072	Hlac_0018	valyl-tRNA synthetase	11	0.855242	0.189746	1.29002	0.813756	0.0270757	1.19121	0.862005	0.0875043	1.19351	0.806306	0.0291318	1.20463	1.06035	0.612291	1.29865	0.983718	0.848536	1.21641
193	22.01	42.96	643707588	Hlac_0523	cell division protein FtsZ	14	1.1366	0.196152	1.24044	1.24293	0.0430173	1.23124	1.47898	0.00623766	1.26189	1.5927	0.000181799	1.14971	0.922436	0.457909	1.28286	1.26846	0.0123001	1.17896
194	21.92	64.82	643707871	Hlac_0806	peptidylprolyl isomerase FKBP-type	27	0.85984	0.0994557	1.20441	0.863402	0.0456131	1.15409	0.851847	0.0527419	1.17667	0.838489	0.0695731	1.2135	1.00369	0.953739	1.15009	0.965356	0.77422	1.30968
195	21.85	73.95	643708768	Hlac_1699	protein of unknown function DUF47	12	1.24826	0.0804725	1.29282	1.21987	0.292311	1.51103	1.16883	0.326026	1.41817	1.1136	0.67458	1.7878	1.01794	0.892256	1.349	0.919415	0.545113	1.36686
196	21.79	22.43	643708757	Hlac_1688	peptidase S9 prolyl oligopeptidase active site domain protein	10	0.858891	0.169402	1.259	0.806995	0.196211	1.4155	0.838646	0.236293	1.36844	0.769507	0.0444616	1.28909	1.07544	0.495154	1.26038	0.949864	0.716553	1.36411
197	21.75	38.42	643708741	Hlac_1672	glyceraldehyde-3-phosphate dehydrogenase, type II	13	0.599224	0.0318574	1.57627	0.605227	0.00959555	1.40813	0.64997	0.0622786	1.58223	0.644075	0.0121621	1.36978	0.999612	0.99815	1.45222	1.05214	0.591632	1.23341
198	21.33	27.8	643708145	Hlac_1079	glucosamine/fructose-6-phosphate aminotransferase, isomerizing	11	1.10138	0.464714	1.33123	1.05816	0.773012	1.53758	1.23022	0.0858207	1.27503	1.15494	0.0913393	1.18816	1.05398	0.674897	1.31573	1.08996	0.550789	1.36946
199	21.32	78.84	643707915	Hlac_0849	Shwachman-Bodian-Diamond syndrome protein	24	1.07381	0.409832	1.26765	1.07534	0.400323	1.26667	1.1172	0.277892	1.30568	1.09951	0.439939	1.40486	1.00618	0.939392	1.26778	1.01541	0.898814	1.42195
200	21.28	30.69	643707461	Hlac_0397	ABC transporter related	12	1.06162	0.570072	1.25469	1.18264	0.129588	1.25391	0.953126	0.770647	1.42912	1.04294	0.777455	1.38069	0.911652	0.537313	1.38073	0.884459	0.46239	1.43039
201	21.28	42.02	643708676	Hlac_1610	glycine cleavage system P-protein	15	0.953263	0.604417	1.23211	0.91555	0.3566	1.23547	1.08157	0.516694	1.31205	1.02007	0.90601	1.46797	1.04982	0.56944	1.2125	1.10435	0.475296	1.3651
202	21.25	51.2	643708888	Hlac_1819	RNA polymerase insert	12	0.949242	0.774308	1.49926	0.912033	0.4953	1.34612	1.0239	0.800232	1.23145	0.96586	0.693284	1.21635	1.04962	0.590332	1.22038	1.04981	0.696307	1.31911
203	21.19	15.23	643706618	Hlac_2789	SMC domain protein	10	1.0107	0.93672	1.34935	0.890151	0.130066	1.1724	1.10694	0.559667	1.46955	0.957179	0.647819	1.237	1.14515	0.279737	1.30941	1.06741	0.41059	1.18919
204	21.12	45.57	643708315	Hlac_1251	formyl transferase domain protein	13	0.673619	0.0123999	1.30481	0.749857	0.0439431	1.31838	0.682956	0.00173673	1.1749	0.747009	0.00606094	1.17878	0.904985	0.240596	1.21267	0.988295	0.916312	1.31515
205	21.06	14.96	643707476	Hlac_0412	hypothetical protein	19	0.995583	0.980881	1.52446	0.894378	0.560862	1.54107	0.934922	0.730527	1.55878	0.82756	0.206279	1.379	1.11561	0.507187	1.44805	0.911831	0.457671	1.32015
206	21.03	27.91	643707232	Hlac_0169	arginyl-tRNA synthetase	14	1.01398	0.898292	1.26969	0.990237	0.855096	1.12533	1.03122	0.824077	1.35507	0.982954	0.914222	1.42057	1.03485	0.759814	1.2787	0.989458	0.932293	1.31572
207	21.01	62.58	643707577	Hlac_0512	alpha/beta hydrolase fold protein	12	1.39429	0.0171424	1.29413	1.24033	0.217334	1.44377	1.31668	0.0236249	1.25712	1.1445	0.461077	1.48664	1.12772	0.350632	1.31811	0.916559	0.289165	1.19123
208	21.01	61.84	643708983	Hlac_1912	adenylate kinase	28	0.991734	0.925194	1.21463	1.00559	0.962303	1.29634	1.02788	0.812812	1.29062	1.02369	0.86024	1.33958	0.993003	0.906764	1.14094	1.00891	0.926348	1.23509
209	20.97	46.93	643708769	Hlac_1700	SAICAR synthetase	13	1.18518	0.0885163	1.22531	1.0768	0.771926	1.7874	1.27016	0.235952	1.54694	1.13068	0.493275	1.49466	1.10471	0.702302	1.80638	1.0494	0.775342	1.46872
210	20.96	30.11	643708360	Hlac_1296	protein of unknown function DUF255	15	1.05304	0.461516	1.16658	0.991747	0.936268	1.26064	1.107	0.44353	1.33755	1.02432	0.842152	1.30909	1.06848	0.382763	1.17987	1.02664	0.828926	1.31197
211	20.86	90.58	643707617	Hlac_0552	deoxyribonuclease/rho motif-related TRAM	14	1.09186	0.427242	1.2701	1.0943	0.41689	1.27069	1.13573	0.361086	1.3488	1.11755	0.369009	1.30452	1.00379	0.972286	1.27059	1.01293	0.922058	1.33484
212	20.75	88.29	643707303	Hlac_0240	NADPH-dependent F420 reductase	25	1.08706	0.260031	1.17011	1.08397	0.250034	1.1599	1.05149	0.682284	1.30806	1.033	0.786818	1.3016	1.01016	0.887514	1.17012	0.945303	0.633897	1.29453
213	20.67	63.43	643707557	Hlac_0492	hypothetical protein	14	1.47187	4.33837e-05	1.12636	1.64535	0.00569184	1.36661	1.66875	0.000295155	1.22543	1.83115	0.00467223	1.4427	0.899467	0.455572	1.35985	1.10554	0.212949	1.18449
214	20.66	64.29	643707200	Hlac_0136	nucleic acid binding OB-fold tRNA/helicase-type	12	0.875938	0.0412906	1.13378	0.932229	0.405037	1.20602	0.897869	0.114385	1.15179	0.938791	0.538554	1.25992	0.947412	0.577421	1.24445	0.999038	0.987507	1.15069
215	20.53	41.08	643708336	Hlac_1272	tryptophan synthase, beta subunit	13	1.00016	0.999196	1.42807	0.945094	0.743155	1.45934	0.922146	0.425926	1.2459	0.852349	0.101121	1.21883	1.07292	0.646818	1.39922	0.89594	0.336514	1.2774
216	20.44	52.61	643707993	Hlac_0927	pyruvate ferredoxin/flavodoxin oxidoreductase, beta subunit	15	0.773931	0.0123559	1.20188	0.849916	0.367477	1.48084	0.816594	0.155795	1.34743	0.889108	0.578754	1.59745	0.917103	0.559233	1.38751	1.01426	0.903366	1.29766
217	20.43	31.36	643708082	Hlac_1016	methylmalonyl-CoA mutase, large subunit	10	1.13435	0.142216	1.19758	1.10428	0.356398	1.26821	1.1297	0.101361	1.16529	1.08371	0.598831	1.41213	1.03078	0.774133	1.27174	0.970367	0.760441	1.25154
218	20.41	57.21	643709360	Hlac_2287	phosphoglucose isomerase (PGI)	15	1.08889	0.505778	1.32566	1.10172	0.510825	1.38352	1.06153	0.538179	1.23879	1.05237	0.696084	1.33726	0.997589	0.987904	1.42717	0.947648	0.528934	1.20733
219	20.29	42	643708895	Hlac_1825	enolase	15	1.09405	0.311014	1.21492	1.14595	0.172957	1.23656	0.949949	0.636783	1.27901	0.971932	0.795973	1.28488	0.962556	0.664222	1.22045	0.846334	0.210859	1.33175
220	20.29	58.42	643707735	Hlac_0669	2,3,4,5-tetrahydropyridine-2-carboxylate N-succinyltransferase	11	1.13737	0.0305759	1.11988	1.05672	0.453666	1.17533	1.151	0.155252	1.22958	1.05108	0.577694	1.21891	1.08521	0.339526	1.20401	0.986463	0.855472	1.18184
221	20.25	59.22	643707616	Hlac_0551	Methyltransferase type 11	14	1.01704	0.901418	1.365	1.01982	0.881402	1.34988	1.02969	0.817358	1.33448	1.014	0.906096	1.30833	1.0039	0.96358	1.21446	0.983787	0.892173	1.31655
222	20.23	82.59	643709725	Hlac_2653	proliferating cell nuclear antigen PcnA	23	0.922342	0.514999	1.3216	0.908382	0.551213	1.43773	1.02459	0.928191	1.84973	0.995167	0.966448	1.30061	1.02201	0.907068	1.5303	1.08489	0.70431	1.62793
223	20.21	77.71	643707733	Hlac_0667	dihydrodipicolinate synthase	17	1.12418	0.381715	1.34529	1.05756	0.657829	1.33143	0.985852	0.904293	1.31038	0.913235	0.511047	1.3635	1.06958	0.523093	1.26708	0.855321	0.353629	1.45074
224	20.19	57.97	643709532	Hlac_2458	Inositol phosphatase/fructose-16-bisphosphatase	14	0.930892	0.564228	1.31599	0.957282	0.657305	1.24426	1.00215	0.986416	1.32578	1.00989	0.949596	1.41597	0.984133	0.932772	1.52759	1.04926	0.709994	1.33339
225	20.12	27.95	643707356	Hlac_0293	glycyl-tRNA synthetase	13	0.945338	0.714555	1.40051	0.847325	0.143694	1.26361	0.94364	0.779681	1.57652	0.835497	0.257515	1.39977	1.12705	0.320926	1.29379	0.980499	0.905077	1.43792
226	20.12	62.44	643706797	Hlac_2987	transcriptional activator, TenA family	11	0.909431	0.22293	1.1802	0.949865	0.570657	1.22213	0.969663	0.724953	1.2152	0.993254	0.95294	1.29221	0.963834	0.590316	1.16356	1.03729	0.517807	1.13294
227	20.09	43.71	643708966	Hlac_1895	MscS Mechanosensitive ion channel	12	0.985534	0.858401	1.20464	0.928721	0.599358	1.37426	1.02504	0.843853	1.3313	0.948819	0.749627	1.45394	1.06977	0.466941	1.23044	1.01239	0.880725	1.20574
228	19.95	32.04	643709691	Hlac_2619	argininosuccinate synthase	10	0.736451	0.136366	1.54559	0.678135	0.0771725	1.56227	0.778598	0.0722502	1.32466	0.705762	0.0113937	1.26744	1.09529	0.341641	1.24074	1.02528	0.899995	1.59365
229	19.81	45.16	643709210	Hlac_2140	glutamyl-tRNA(Gln) amidotransferase, subunit D	14	0.891738	0.301939	1.26434	0.933613	0.309609	1.15372	0.916536	0.318082	1.20297	0.944276	0.264046	1.114	0.96467	0.749445	1.27646	1.00313	0.959791	1.14418
230	19.8	77.78	643709446	Hlac_2373	transcriptional regulator, AsnC family	17	1.07918	0.286853	1.16649	1.14261	0.0611588	1.15169	1.09554	0.460809	1.31207	1.13808	0.150366	1.20624	0.952385	0.587327	1.22017	0.9878	0.840125	1.14548
231	19.72	18.4	643707322	Hlac_0259	DNA topoisomerase type IA central domain protein	12	1.06358	0.523591	1.22869	1.03885	0.609934	1.17323	1.10165	0.249323	1.19146	1.05429	0.571857	1.22104	1.03321	0.785523	1.29415	1.00847	0.883424	1.1316
232	19.68	29.91	643707719	Hlac_0653	peptidase M28	10	0.926357	0.384308	1.21127	0.919238	0.549014	1.36399	0.939437	0.594021	1.29634	0.921486	0.65125	1.49424	1.01218	0.911652	1.27606	0.989389	0.938602	1.36274
233	19.66	31.04	643709818	Hlac_2743	aspartate kinase	16	1.00575	0.949199	1.23498	0.965376	0.607606	1.17258	0.895182	0.193199	1.20312	0.844448	0.257439	1.39189	1.05157	0.599235	1.2484	0.867958	0.174827	1.2526
234	19.66	60.17	643709511	Hlac_2438	ribosomal protein L24	12	0.69852	0.031797	1.37529	0.687783	0.00695349	1.27069	0.751397	0.00728472	1.20271	0.726904	0.0364059	1.34059	1.02253	0.831898	1.26404	1.04592	0.793469	1.46589
235	19.58	33.5	643708063	Hlac_0997	iron-containing alcohol dehydrogenase	11	1.0452	0.761342	1.40535	1.16449	0.390268	1.49557	1.04873	0.665146	1.29166	1.15228	0.25987	1.32155	0.903405	0.402154	1.31758	0.976281	0.781532	1.22447
236	19.56	56.16	643707570	Hlac_0505	phosphate ABC transporter, ATPase subunit	12	0.97512	0.778322	1.21708	0.97537	0.818639	1.26989	0.976757	0.755943	1.18058	0.963042	0.57896	1.15949	1.00515	0.952824	1.21072	0.9778	0.863389	1.3322
237	19.47	50.58	643708257	Hlac_1192	ABC transporter related	20	1.96877	0.00531043	1.4953	2.12072	0.000152048	1.27242	2.31441	0.00089398	1.43329	2.45869	4.29067e-05	1.26695	0.938106	0.597041	1.31379	1.1513	0.0686523	1.16767
238	19.4	64.71	643709504	Hlac_2431	Ribosomal protein L19e	13	0.638392	0.000993787	1.20212	0.615811	0.000398924	1.18249	0.668601	0.0011995	1.18671	0.634786	0.00164102	1.228	1.04328	0.487002	1.15031	1.02089	0.812017	1.2258
239	19.34	44.01	643708189	Hlac_1124	fumarate reductase/succinate dehydrogenase flavoprotein domain protein	11	1.31223	0.0372962	1.28344	1.34896	0.0912866	1.43994	1.52321	0.0325552	1.45087	1.54365	0.0260277	1.43569	0.976814	0.737833	1.17787	1.13034	0.552766	1.61112
240	19.32	71.64	643708273	Hlac_1208	response regulator receiver protein	10	1.19029	0.0646706	1.20593	1.21003	0.154705	1.31993	1.25955	0.0285774	1.222	1.25407	0.171278	1.41125	0.989963	0.943034	1.36421	1.0294	0.730082	1.20215
241	19.31	60	643709502	Hlac_2429	ribosomal protein S5	20	0.629096	0.000996545	1.24504	0.612834	0.00256229	1.30765	0.715829	0.00668609	1.24091	0.684078	0.00252423	1.23058	1.03396	0.585612	1.14295	1.10842	0.370418	1.28016
242	19.25	70.37	643707865	Hlac_0800	hypothetical protein	12	0.953885	0.825984	1.65374	0.91865	0.667225	1.58323	1.22562	0.230259	1.4519	1.15146	0.417063	1.48595	1.04784	0.655806	1.27629	1.25731	0.261494	1.57159
243	19.11	22.62	643708214	Hlac_1149	Extracellular ligand-binding receptor	18	0.901724	0.349665	1.44436	0.981027	0.84409	1.44665	1.04537	0.674596	1.48037	1.11632	0.331794	1.45176	0.926483	0.468191	1.4477	1.12863	0.297758	1.45245
244	18.98	53.07	643708828	Hlac_1763	Pyridoxal-5'-phosphate-dependent protein beta subunit	12	1.1308	0.310972	1.32375	1.14512	0.0792838	1.17175	1.14836	0.0879782	1.18305	1.14113	0.293839	1.33575	0.997503	0.98424	1.36295	0.988545	0.910949	1.28638
245	18.95	31.06	643708771	Hlac_1702	putative circadian clock protein, KaiC	10	0.913834	0.54594	1.39034	0.84529	0.287123	1.40478	0.897421	0.431581	1.35169	0.822062	0.283504	1.48146	1.0875	0.525797	1.33862	0.956841	0.749134	1.3598
246	18.88	53.85	643707442	Hlac_0378	phosphate/phosphonate ABC transporter periplasmic substrate-binding protein	21	0.919452	0.364267	1.24163	0.994852	0.961163	1.29596	1.01561	0.966789	2.48462	1.07879	0.845694	2.58933	0.930831	0.395742	1.21953	1.07694	0.850272	2.6085
247	18.84	69.5	643707357	Hlac_0294	putative signal transduction protein with CBS domains	13	1.18153	0.204466	1.3257	1.22165	0.150893	1.34129	1.31078	0.0710358	1.35118	1.32797	0.0824088	1.39254	0.966759	0.770583	1.30178	1.07848	0.322353	1.18273
248	18.8	32.65	643708963	Hlac_1892	Tubulin/FtsZ GTPase	11	1.18297	0.0577708	1.19163	1.20277	0.0252049	1.16648	1.246	0.091082	1.30428	1.24108	0.114535	1.32769	0.991643	0.881742	1.13728	1.02595	0.81896	1.29038
249	18.74	50.76	643709512	Hlac_2439	ribosomal protein L14b/L23e	10	0.71657	0.0426825	1.37657	0.704514	0.0298003	1.35979	0.725366	0.0213688	1.29844	0.702559	0.00974725	1.277	1.01897	0.691773	1.10938	0.987123	0.867718	1.18658
250	18.73	71.28	643709280	Hlac_2208	succinyl-CoA synthetase, alpha subunit	21	0.721487	0.00101098	1.15376	0.726569	0.0011116	1.15289	0.86089	0.205581	1.28902	0.851703	0.169581	1.28137	1.00062	0.992089	1.15365	1.16011	0.211747	1.29121
251	18.69	58.6	643707684	Hlac_0618	ribosomal protein S3Ae	16	0.763615	0.00486482	1.17522	0.79485	0.02049	1.20177	0.758583	0.0114769	1.21564	0.775209	0.105183	1.37912	0.968329	0.732718	1.23347	0.959271	0.604618	1.19474
252	18.66	45.41	643707477	Hlac_0413	Ribosomal protein L15e	16	0.654762	0.000359107	1.15444	0.675377	0.00195812	1.2016	0.697474	0.00683279	1.24413	0.706202	0.0128523	1.27547	0.976691	0.699965	1.15341	1.036	0.701939	1.24049
253	18.6	46.84	643709119	Hlac_2048	Polyprenyl synthetase	10	0.994085	0.956319	1.27389	0.923477	0.597521	1.39647	1.07976	0.447677	1.24813	0.985934	0.905251	1.3046	1.0795	0.554049	1.33062	1.05726	0.303002	1.12372
254	18.55	43.42	643708919	Hlac_1850	acetyl-CoA acetyltransferase	10	1.02409	0.735665	1.20022	1.04853	0.657677	1.31692	1.30267	0.0312664	1.25307	1.30858	0.120042	1.46054	0.983899	0.826542	1.21245	1.23941	0.031246	1.20092
255	18.51	46.41	643708392	Hlac_1328	peptidase M24	11	1.04041	0.60564	1.18005	0.96864	0.713133	1.20643	1.02212	0.841648	1.26837	0.935133	0.436217	1.2023	1.08096	0.305195	1.17409	0.95538	0.551857	1.17961
256	18.45	51.08	643708589	Hlac_1523	TATA-box binding family protein	19	0.9288	0.230483	1.14226	0.961799	0.509359	1.14169	0.988408	0.892279	1.21698	1.00445	0.952446	1.18514	0.972878	0.640159	1.14241	1.03444	0.691766	1.2138
257	18.36	17.91	643708105	Hlac_1038	Sigma 54 interacting domain protein	9	0.785496	0.0139626	1.19176	0.772691	0.013586	1.20471	0.678612	0.0200771	1.35816	0.65706	0.0214055	1.40031	1.02306	0.672102	1.12989	0.834915	0.0706538	1.22179
258	18.34	64	643708886	Hlac_1817	ribosomal protein S4	13	0.764545	0.149407	1.4743	0.76047	0.0541956	1.32325	0.71447	0.112901	1.54573	0.698823	0.064921	1.47169	1.01163	0.951928	1.53513	0.915172	0.510837	1.3459
259	18.32	38.59	643709322	Hlac_2248	cysteine desulfurase, SufS subfamily	13	0.976183	0.913234	1.7175	0.880596	0.113975	1.18638	0.8339	0.328018	1.53877	0.730632	0.0275585	1.29982	1.11903	0.540866	1.554	0.809901	0.121707	1.338
260	18.29	47.74	643707397	Hlac_0335	HAD superfamily (subfamily IA) hydrolase, TIGR01548	9	0.960514	0.729609	1.3275	1.03203	0.828332	1.42581	0.969979	0.851645	1.48879	1.02543	0.906835	1.68982	0.935348	0.637048	1.40828	0.98838	0.95344	1.63174
261	18.26	34.61	643708251	Hlac_1186	TrkA-N domain protein	11	0.943518	0.651259	1.34879	1.03824	0.891469	1.90611	1.01753	0.943934	1.7863	1.0784	0.807424	2.06482	0.899346	0.507184	1.44509	1.05295	0.803797	1.62608
262	18.26	68.97	643707883	Hlac_0818	Translation initiation factor IF2/IF5	12	1.01411	0.908502	1.30748	1.01892	0.827158	1.2076	1.01675	0.872937	1.25658	1.00452	0.935649	1.13061	1.00096	0.99412	1.3305	0.978498	0.820674	1.2345
263	18.18	77.4	643707234	Hlac_0171	iron (metal) dependent repressor, DtxR family	9	1.15464	0.15622	1.24814	1.28164	0.0123968	1.18186	1.28113	0.0438776	1.26841	1.39908	0.00383938	1.18532	0.907693	0.263521	1.21864	1.08238	0.243206	1.16635
264	18.16	77.92	643709501	Hlac_2428	ribosomal protein L30P	21	0.772511	0.00181319	1.13352	0.806382	0.00747968	1.14672	0.771397	0.0208323	1.22966	0.78911	0.0212569	1.20872	0.966808	0.661802	1.19106	0.97131	0.601215	1.13406
265	18.15	60.93	643709385	Hlac_2312	Ribosomal protein S19e	13	0.703068	0.0147984	1.29022	0.712897	0.110121	1.55578	0.716661	0.0363242	1.35485	0.710477	0.159783	1.68436	0.989611	0.932181	1.33373	0.987063	0.838207	1.16117
266	18.1	51.69	643709505	Hlac_2432	Ribosomal protein L32e	12	0.724621	0.00758441	1.23716	0.664217	0.020797	1.39212	0.823511	0.154841	1.32688	0.741697	0.0191274	1.26778	1.09952	0.399909	1.27491	1.10752	0.39763	1.29709
267	18.09	42.6	643707151	Hlac_0090	NAD+ synthetase	13	1.34598	0.184005	1.62311	1.34142	0.0456801	1.33102	1.49078	0.0200142	1.36474	1.45943	0.0606563	1.49374	1.00887	0.957445	1.47464	1.07783	0.751089	1.73703
268	18.08	30.1	643708354	Hlac_1290	2-succinyl-6-hydroxy-2, 4-cyclohexadiene-1-carboxylic acid synthase/2-oxoglutarate decarboxylase	10	1.05042	0.725411	1.4367	1.10978	0.5205	1.50832	1.09721	0.366259	1.28787	1.13947	0.351144	1.41017	0.950417	0.478587	1.1982	1.01928	0.784669	1.19898
269	18.04	47.84	643708841	Hlac_1775	Nucleotidyl transferase	12	1.00919	0.952231	1.43096	1.06011	0.679215	1.38935	1.07149	0.530163	1.28879	1.10594	0.212571	1.19325	0.958411	0.527926	1.16789	1.03251	0.803686	1.35166
270	18.03	80.14	643708248	Hlac_1183	UspA domain protein	12	1.07965	0.649401	1.46486	1.19092	0.118558	1.26156	1.20227	0.372255	1.57944	1.3008	0.135478	1.44583	0.913728	0.525103	1.37586	1.08276	0.421132	1.24618
271	17.98	78.81	643709351	Hlac_2278	RNA polymerase Rpb4	12	0.962637	0.650627	1.20188	0.87224	0.125219	1.20071	1.01562	0.871013	1.23355	0.904739	0.455265	1.33672	1.11226	0.219992	1.20029	1.02781	0.813107	1.29028
272	17.96	30.83	643709543	Hlac_2471	Quinolinate phosphoribosyl transferase	9	0.958018	0.467393	1.14488	1.02161	0.827762	1.2589	0.929452	0.551473	1.32822	0.969848	0.79686	1.321	0.944989	0.405982	1.1676	0.943662	0.631026	1.32383
273	17.9	36.6	643708030	Hlac_0964	short-chain dehydrogenase/reductase SDR	12	1.05211	0.611784	1.25383	1.0365	0.733057	1.26982	1.11341	0.342518	1.28345	1.07839	0.344021	1.19231	1.02062	0.873756	1.34025	1.03106	0.732925	1.22588
274	17.89	76.35	643707487	Hlac_0422	methylthioadenosine phosphorylase	13	1.04736	0.704601	1.37068	0.9272	0.744249	1.82237	1.18772	0.242683	1.41722	1.02983	0.904356	1.8922	1.13606	0.310036	1.35647	1.10605	0.208689	1.20549
275	17.79	33.49	643709653	Hlac_2581	hypothetical protein	9	0.885117	0.680798	2.14911	1.08179	0.715003	1.74481	1.10276	0.753746	2.24364	1.34144	0.0871122	1.43553	0.824621	0.350026	1.65918	1.23193	0.506929	2.21518
276	17.77	25.95	643708477	Hlac_1416	ABC transporter related	11	0.9016	0.630357	1.68201	0.810896	0.235986	1.49222	0.941417	0.746469	1.57495	0.835802	0.181784	1.34645	1.11433	0.243737	1.23454	1.03112	0.89934	1.80784
277	17.77	60.39	643709517	Hlac_2444	ribosomal protein L22	21	0.69337	0.135705	1.67152	0.63922	0.176959	2.02372	0.802328	0.775716	5.80569	0.745783	0.712914	6.11103	1.09069	0.581694	1.42688	1.08248	0.921178	6.21811
278	17.61	15.77	643707091	Hlac_0032	putative serine protein kinase, PrkA	8	1.02901	0.802569	1.29746	1.16128	0.246182	1.32238	1.00823	0.934805	1.25674	1.12579	0.391413	1.35904	0.888436	0.212149	1.22602	0.961212	0.796175	1.41718
279	17.61	60.83	643709510	Hlac_2437	Ribosomal protein S4E, central domain protein	19	0.808207	0.0887755	1.29037	0.797554	0.155563	1.3996	0.793465	0.0528865	1.26513	0.767672	0.00980696	1.19476	1.02046	0.756688	1.16026	0.958738	0.795085	1.4468
280	17.59	34.87	643708474	Hlac_1413	geranylgeranyl reductase	12	0.970216	0.688264	1.18242	0.853957	0.129473	1.24036	0.985857	0.879206	1.23286	0.851879	0.145724	1.25784	1.14557	0.270935	1.30344	0.989743	0.910656	1.22787
281	17.56	21.08	643708302	Hlac_1238	formate dehydrogenase, alpha subunit	9	0.956922	0.458637	1.1393	0.836571	0.0182632	1.14937	1.16347	0.0774445	1.18816	0.99747	0.970598	1.16601	1.15201	0.0642934	1.16432	1.18263	0.0235705	1.14874
282	17.55	20.45	643708602	Hlac_1536	thiamine pyrophosphate protein domain protein TPP-binding	8	1.02967	0.830429	1.37688	0.890768	0.460147	1.43153	1.03174	0.789997	1.316	0.874107	0.227838	1.27782	1.15976	0.307865	1.38476	0.985753	0.927943	1.45114
283	17.42	36.41	643708364	Hlac_1300	Mandelate racemase/muconate lactonizing protein	12	1.74182	0.0115454	1.4433	1.87282	0.00131791	1.28337	1.77509	0.0490737	1.76918	1.87005	0.023886	1.65249	0.939412	0.666011	1.42002	0.991477	0.960306	1.52301
284	17.39	31.37	643707206	Hlac_0142	dihydrolipoamide dehydrogenase	9	0.922123	0.626623	1.49554	0.971163	0.844904	1.44075	0.898905	0.49725	1.45432	0.926392	0.747459	1.78183	0.954948	0.780067	1.49506	0.949786	0.779545	1.56573
285	17.34	21.16	643708933	Hlac_1863	aminoacyl-tRNA synthetase class Ib	9	0.883902	0.340791	1.33899	0.765516	0.0609082	1.32843	0.950612	0.696131	1.35308	0.811867	0.24906	1.49127	1.1557	0.45381	1.55616	1.0474	0.734005	1.37477
286	17.33	45.01	643707938	Hlac_0873	ketol-acid reductoisomerase	10	1.11695	0.253336	1.25897	1.05081	0.858052	2.05756	1.02087	0.865927	1.37526	0.945743	0.811958	1.83946	1.06686	0.776595	1.80738	0.890193	0.197741	1.2328
287	17.25	32.75	643709662	Hlac_2590	FAD dependent oxidoreductase	9	0.996424	0.976135	1.3143	1.18622	0.461972	1.68037	0.894813	0.596003	1.6054	1.03402	0.90849	1.94246	0.83624	0.207813	1.35635	0.879158	0.216127	1.25111
288	17.19	61.38	643708548	Hlac_1486	protein of unknown function DUF75	9	1.17563	0.40436	1.57923	1.20942	0.180851	1.36963	1.2977	0.00948864	1.17821	1.30948	0.0355609	1.27469	0.981489	0.835158	1.24502	1.07451	0.733294	1.66981
289	17.16	20.77	643709263	Hlac_2193	Chlorite dismutase	13	0.898087	0.301277	1.26186	0.97418	0.686949	1.16333	0.85041	0.846351	7.09771	0.918082	0.921354	7.62501	0.929087	0.28525	1.16584	0.944455	0.946543	7.39264
290	17.12	64.88	643709626	Hlac_2554	putative circadian clock protein, KaiC	11	0.724906	0.00248806	1.18655	0.74336	0.0468351	1.33814	0.838435	0.0685941	1.21314	0.843584	0.159716	1.28794	0.983443	0.870773	1.2576	1.12568	0.380142	1.34168
291	17.11	55.48	643707621	Hlac_0556	dihydrodipicolinate synthetase	10	1.10415	0.125838	1.14615	1.1791	0.338932	1.47416	1.17387	0.195972	1.30951	1.22279	0.379731	1.68064	0.940833	0.656966	1.37653	1.03749	0.707425	1.25702
292	17.06	49.02	643708068	Hlac_1002	Glyoxalase/bleomycin resistance protein/dioxygenase	11	0.866339	0.108099	1.19861	0.891247	0.363075	1.30889	0.762079	0.0413886	1.29534	0.773708	0.0253986	1.24333	0.979754	0.818621	1.21356	0.862705	0.373776	1.42393
293	16.97	78.18	643709705	Hlac_2633	hypothetical protein	37	0.710159	0.018457	1.30689	0.725637	0.00188779	1.17672	0.877235	0.192592	1.2365	0.881109	0.112086	1.17764	0.985727	0.887326	1.25438	1.20321	0.0787139	1.23583
294	16.95	43.77	643709166	Hlac_2096	ABC transporter related	9	0.976051	0.784354	1.24089	0.81246	0.0552818	1.23936	0.897482	0.503965	1.4717	0.725959	0.0110381	1.23289	1.21018	0.1131	1.29124	0.891758	0.488758	1.48344
295	16.78	45.28	643708233	Hlac_1168	aldo/keto reductase	10	1.03859	0.48251	1.12405	1.05089	0.530177	1.18765	1.01258	0.893736	1.22855	1.00405	0.97029	1.26975	0.99513	0.944411	1.16651	0.949221	0.631488	1.26802
296	16.76	53.61	643707073	Hlac_0019	dihydroorotate dehydrogenase	9	1.07823	0.694064	1.7387	1.1309	0.624804	2.05589	1.07464	0.466349	1.31687	1.10771	0.59283	1.72572	0.957697	0.695996	1.37659	0.971514	0.794589	1.38171
297	16.73	26.28	643709352	Hlac_2279	initiation factor 2B related	8	1.28105	0.152455	1.47655	1.18552	0.323659	1.52207	1.15978	0.431623	1.60157	1.06226	0.739038	1.59912	1.08568	0.682358	1.67879	0.887565	0.244214	1.27469
298	16.69	68.66	643708737	Hlac_1668	peptidyl-prolyl cis-trans isomerase cyclophilin type	17	0.804795	0.0507492	1.24393	0.851624	0.270819	1.418	0.771043	0.0905495	1.38409	0.798503	0.175747	1.46259	0.952048	0.56668	1.24451	0.929711	0.529536	1.34214
299	16.68	27.41	643708014	Hlac_0948	FAD-dependent pyridine nucleotide-disulphide oxidoreductase	9	1.23061	0.501558	1.99912	1.1794	0.151962	1.27475	1.20037	0.547171	1.97962	1.12066	0.239587	1.23322	1.04923	0.888463	2.18477	0.94053	0.626532	1.32975
300	16.67	42.41	643709419	Hlac_2346	phosphate uptake regulator, PhoU	9	1.10013	0.449285	1.3345	1.2045	0.336157	1.54585	1.09221	0.330698	1.22626	1.17852	0.199864	1.32191	0.916927	0.271032	1.19135	0.966765	0.792494	1.35079
301	16.64	63.74	643708211	Hlac_1146	ABC transporter related	10	0.87319	0.281766	1.32396	0.894948	0.497086	1.4562	0.945599	0.751472	1.51102	0.953404	0.817636	1.62359	0.982087	0.762853	1.15034	1.05293	0.618782	1.27208
302	16.64	47.21	643708503	Hlac_1442	protein of unknown function DUF147	10	1.20536	0.0494378	1.20466	1.26432	0.00318487	1.13459	1.29017	0.00221245	1.13683	1.32702	0.00111851	1.13446	0.962072	0.647183	1.21081	1.04178	0.47245	1.13595
303	16.6	56.76	643708182	Hlac_1117	Enoyl-CoA hydratase/isomerase	11	1.06427	0.420429	1.19276	1.16317	0.22095	1.311	0.93311	0.621163	1.38443	0.989959	0.964133	1.69344	0.925936	0.647318	1.47873	0.848553	0.23367	1.35457
304	16.58	33.56	643709386	Hlac_2313	Hydroxymethylglutaryl-coenzyme A synthase domain protein	11	0.969827	0.807551	1.34245	0.828288	0.069543	1.23244	1.02108	0.889807	1.42366	0.859331	0.358427	1.45217	1.17557	0.300889	1.41862	1.03655	0.821052	1.45017
305	16.57	34.28	643706690	Hlac_2870	PfkB domain protein	9	1.09566	0.389065	1.28289	0.957855	0.730292	1.35472	1.0892	0.594614	1.47221	0.936688	0.562336	1.31149	1.1529	0.148253	1.23876	0.971384	0.852042	1.46242
306	16.56	33.12	643708116	Hlac_1048	aminotransferase class-III	10	1.03531	0.755626	1.33509	0.954766	0.858782	1.96872	1.04203	0.559769	1.19709	0.94892	0.7616	1.56533	1.07739	0.666508	1.56137	0.986216	0.889965	1.29881
307	16.52	27.86	643708539	Hlac_1477	amidophosphoribosyltransferase	10	1.23556	0.00777435	1.14526	1.27624	0.0896077	1.34039	1.29736	0.0716046	1.33678	1.31891	0.0867102	1.3892	0.971759	0.78744	1.27356	1.02321	0.830234	1.2761
308	16.52	26.88	643707843	Hlac_0777	prolyl-tRNA synthetase	10	0.755109	0.0277978	1.2688	0.761951	0.147101	1.49141	0.660064	0.567633	5.3737	0.645601	0.565606	5.82234	0.999491	0.995931	1.26302	0.846011	0.825793	5.92833
309	16.52	26.82	643709107	Hlac_2036	protein of unknown function DUF181	8	0.816135	0.229597	1.48913	1.02285	0.818575	1.29178	0.881902	0.348445	1.38926	1.09333	0.54422	1.45388	0.802792	0.0921165	1.31853	1.05259	0.669066	1.36201
310	16.5	20.08	643709740	Hlac_2667	protein of unknown function DUF162	8	1.03685	0.615614	1.20299	1.13549	0.198841	1.25776	1.1233	0.155836	1.20311	1.20872	0.0469411	1.20369	0.919595	0.27845	1.20407	1.05603	0.457921	1.2025
311	16.46	39.18	643707331	Hlac_0268	peptidase M24	8	0.755654	0.12414	1.49266	0.749609	0.194549	1.67191	0.943825	0.462252	1.21848	0.917923	0.301018	1.22182	1.017	0.84282	1.24765	1.2174	0.326941	1.63121
312	16.43	33.43	643709085	Hlac_2014	peptidase M29 aminopeptidase II	10	0.89222	0.44484	1.39537	0.932032	0.63663	1.401	0.929988	0.23691	1.14193	0.957724	0.467283	1.14216	0.959915	0.451908	1.12916	1.01337	0.914226	1.32474
313	16.37	28.7	643707662	Hlac_0596	beta-lactamase domain protein	9	1.60966	0.0253461	1.47459	1.6084	0.0255839	1.47516	1.64393	0.0226684	1.48157	1.61082	0.0328191	1.52049	1.00512	0.967247	1.35532	0.998284	0.992104	1.52934
314	16.37	16.64	643707339	Hlac_0276	V-type ATPase 116 kDa subunit	9	0.922987	0.340705	1.20372	0.879193	0.135026	1.19752	0.891312	0.373989	1.33188	0.833245	0.0823732	1.2373	1.05633	0.616742	1.28088	0.940127	0.461197	1.206
315	16.33	28.57	643709325	Hlac_2252	porphobilinogen deaminase	8	1.06392	0.373208	1.17071	1.01152	0.886868	1.20785	1.15321	0.732702	2.65042	1.08187	0.854176	2.72808	1.0598	0.558101	1.25767	1.06372	0.887732	2.79068
316	16.33	37.43	643707790	Hlac_0724	peptidase M42 family protein	10	0.801639	0.0864436	1.3023	0.890046	0.396347	1.36632	0.647664	0.0873633	1.6835	0.689821	0.145621	1.7221	0.907248	0.312018	1.24087	0.771263	0.304136	1.76061
317	16.26	34.54	643707855	Hlac_0790	GCN5-related N-acetyltransferase	9	1.22098	0.00563196	1.12746	1.37036	0.000903152	1.14499	1.29107	0.0319329	1.25379	1.42408	0.0184671	1.31486	0.897015	0.0799542	1.13383	1.03069	0.781259	1.28116
318	16.26	35.43	643707120	Hlac_0059	adenosylhomocysteinase	10	0.893649	0.394183	1.36374	0.945332	0.705751	1.43541	0.887525	0.174601	1.21406	0.922841	0.533489	1.36188	0.951686	0.645323	1.29718	0.967546	0.748582	1.28457
319	16.22	34.49	643709570	Hlac_2498	Threonyl/alanyl tRNA synthetase SAD	10	0.928133	0.632153	1.492	0.892297	0.542574	1.60943	0.901792	0.500689	1.47415	0.851183	0.147161	1.28305	1.04635	0.717803	1.38291	0.947508	0.686842	1.41212
320	16.22	46.36	643709290	Hlac_2218	Ferritin Dps family protein	17	1.00046	0.994928	1.17942	1.01753	0.777599	1.15029	1.10047	0.269244	1.20769	1.09822	0.352731	1.24935	0.99078	0.879238	1.14914	1.06884	0.578688	1.3105
321	16.2	29.44	643708704	Hlac_1638	FAD dependent oxidoreductase	10	1.02681	0.727043	1.18791	1.18197	0.165254	1.29074	0.853509	0.32638	1.4262	0.974043	0.89892	1.6036	0.875174	0.284024	1.31233	0.810178	0.136123	1.34405
322	16.14	39.75	643708179	Hlac_1114	chorismate synthase	9	0.822603	0.10533	1.28498	1.03018	0.842308	1.41939	0.848125	0.104109	1.2344	1.04516	0.754009	1.39016	0.804532	0.156107	1.38859	1.00031	0.998482	1.45968
323	16.11	59.15	643707162	Hlac_0101	ribosomal protein S23 (S12)	10	0.666391	0.0343782	1.44425	0.685322	0.00492301	1.25447	0.714059	0.00682085	1.23958	0.725355	0.042752	1.3603	0.974738	0.795332	1.24607	1.04687	0.774378	1.42786
324	16.04	39.79	643707766	Hlac_0700	phosphoribosylaminoimidazole carboxylase, ATPase subunit	8	1.14254	0.312025	1.37712	1.19533	0.28821	1.49893	1.28473	0.193689	1.56166	1.32207	0.12384	1.48995	0.960561	0.69562	1.30413	1.09754	0.415272	1.32919
325	16.02	26.34	643708146	Hlac_1080	Nucleotidyl transferase	11	1.13223	0.635393	1.95987	1.06569	0.792675	1.87502	1.28524	0.186109	1.54799	1.19106	0.288968	1.48788	1.06569	0.469175	1.24746	1.11173	0.425342	1.3932
326	16.02	47.78	643709375	Hlac_2302	homoserine kinase	8	1.10985	0.692253	1.97328	1.09584	0.733785	2.00692	1.23644	0.318096	1.67707	1.21094	0.415247	1.79528	1.01157	0.947943	1.58351	1.08714	0.264634	1.19595
327	16.01	26.7	643708677	Hlac_1611	glycine cleavage system P-protein	10	1.03192	0.864875	1.56999	0.963665	0.808313	1.45067	1.14379	0.215137	1.27561	1.04712	0.683791	1.31535	1.07662	0.547519	1.34231	1.07731	0.512042	1.31181
328	16.01	32.77	643709709	Hlac_2637	ATP phosphoribosyltransferase	8	1.2034	0.0151876	1.14692	1.30486	0.00242815	1.14595	1.13913	0.334356	1.34605	1.2078	0.0991748	1.26488	0.929178	0.28932	1.16363	0.922971	0.500445	1.30586
329	16	60.47	643708735	Hlac_1666	UspA domain protein	10	1.26622	0.0380412	1.24211	1.53145	0.0322151	1.45148	1.21282	0.240684	1.45171	1.43762	0.0928564	1.56853	0.830602	0.147201	1.32103	0.93653	0.669909	1.45154
330	15.97	48.11	643709183	Hlac_2113	NADH:flavin oxidoreductase/NADH oxidase	13	1.01007	0.923939	1.29241	0.917072	0.455401	1.31679	1.08218	0.503614	1.32566	0.962317	0.693842	1.26708	1.11194	0.241723	1.22813	1.04189	0.703448	1.29905
331	15.96	52.3	643709509	Hlac_2436	ribosomal protein L5	19	0.726426	0.0351301	1.32753	0.683493	0.00510473	1.20901	0.697366	0.0142777	1.27277	0.64367	0.00291896	1.20763	1.06953	0.435915	1.24081	0.934049	0.37208	1.20755
332	15.92	51.08	643707495	Hlac_0430	phosphoribosyltransferase	9	0.995103	0.969236	1.34825	0.835442	0.12098	1.27588	1.05847	0.694672	1.40145	0.874898	0.274765	1.31279	1.20069	0.143086	1.30435	1.04057	0.717324	1.29222
333	15.8	72.34	643709518	Hlac_2445	ribosomal protein S19	14	0.667018	0.0015936	1.18285	0.638024	0.00158771	1.20466	0.765425	0.0348417	1.27018	0.718746	0.0486355	1.38735	1.05514	0.61365	1.29239	1.11829	0.153051	1.18615
334	15.77	97.78	643707663	Hlac_0597	hypothetical protein	10	1.05698	0.742823	1.48376	1.05338	0.624728	1.28008	1.05128	0.801916	1.59469	1.02739	0.833057	1.3504	1.00904	0.961077	1.54141	0.973429	0.881977	1.53023
335	15.72	36.79	643709004	Hlac_1933	hypothetical protein	10	1.10171	0.459758	1.35006	1.04836	0.645596	1.26972	1.15776	0.130656	1.22729	1.08268	0.298634	1.18633	1.05867	0.443714	1.18554	1.02351	0.816769	1.2648
336	15.68	46.26	643707995	Hlac_0929	Oxidoreductase FAD-binding domain protein	8	0.948666	0.528221	1.22142	0.857617	0.067894	1.1854	0.843856	0.062237	1.20019	0.746656	0.0172955	1.23942	1.11369	0.261295	1.24442	0.859796	0.0895954	1.203
337	15.66	56.78	643707338	Hlac_0275	ATP synthase H subunit	9	0.795964	0.184534	1.44293	0.852679	0.157404	1.26881	0.987519	0.860801	1.17736	1.03808	0.838315	1.51795	0.941286	0.756855	1.55958	1.20845	0.239648	1.41687
338	15.66	70.59	643707681	Hlac_0615	Ribosomal S13S15 domain protein	12	0.646035	0.00180829	1.2362	0.670458	0.0135351	1.33442	0.754142	0.0111925	1.21573	0.768512	0.0323453	1.26348	0.970265	0.66616	1.17183	1.13785	0.0594188	1.14556
339	15.65	56.25	643707118	Hlac_0057	ribosomal protein L16	12	0.650698	0.053594	1.55096	0.657251	0.15265	1.87232	0.765748	0.0314741	1.26349	0.757508	0.356005	1.97332	1.00022	0.999353	1.91789	1.14933	0.317261	1.36651
340	15.55	28.8	643709685	Hlac_2613	acetylornithine and succinylornithine aminotransferase	8	0.890409	0.44012	1.42764	0.842371	0.146358	1.29258	1.05803	0.643872	1.34318	0.984245	0.81648	1.18166	1.06545	0.428709	1.20849	1.15809	0.112457	1.21677
341	15.53	43.93	643708916	Hlac_1847	carbonic anhydrase	9	1.20027	0.362048	1.59691	1.26427	0.264016	1.61499	1.2255	0.314639	1.59664	1.27073	0.184664	1.4926	0.951668	0.787866	1.56615	0.995034	0.982767	1.7573
342	15.5	45.05	643709302	Hlac_2230	hypothetical protein	10	0.761467	0.0255428	1.24346	0.825819	0.0941543	1.27517	0.896779	0.165771	1.19563	0.956292	0.627339	1.26658	0.928304	0.30964	1.1944	1.14672	0.212538	1.29239
343	15.5	52.54	643707366	Hlac_0304	Inorganic pyrophosphatase	22	0.904787	0.18141	1.17289	0.896678	0.222896	1.2127	0.961524	0.740733	1.30933	0.934783	0.529316	1.27256	1.01577	0.772617	1.13111	1.03513	0.793152	1.34952
344	15.38	26.94	643708687	Hlac_1621	phage shock protein A, PspA	8	1.19058	0.0347582	1.17009	0.980412	0.732308	1.14461	1.14163	0.0553329	1.14639	0.922891	0.431968	1.26258	1.224	0.0498975	1.22386	0.934212	0.446624	1.22693
345	15.32	51.03	643709774	Hlac_2700	NADH:flavin oxidoreductase/NADH oxidase	11	1.08937	0.637435	1.55118	0.90105	0.387838	1.32755	0.853294	0.468542	1.6825	0.69709	0.141818	1.70283	1.21894	0.0844395	1.26737	0.769326	0.296039	1.7825
346	15.31	48.92	643708776	Hlac_1709	hypothetical protein	11	1.02552	0.739852	1.19398	1.04051	0.574082	1.17766	1.06641	0.31727	1.15517	1.06122	0.520081	1.23722	0.994032	0.951153	1.2578	1.01276	0.864455	1.19017
347	15.27	20.75	643709140	Hlac_2069	AAA ATPase central domain protein	10	0.985925	0.948812	1.77886	0.998629	0.99428	1.64813	0.735173	0.269467	1.94794	0.71393	0.104249	1.56287	0.985565	0.962069	2.2204	0.720091	0.177395	1.74639
348	15.25	23.17	643708733	Hlac_1664	peptidase M28	9	0.922874	0.57956	1.39857	0.9254	0.699434	1.59725	0.863218	0.0891065	1.19437	0.84872	0.0377087	1.16311	1.00557	0.938457	1.18375	0.91089	0.632061	1.5729
349	15.25	43.9	643709431	Hlac_2357	hypothetical protein	8	1.07073	0.603361	1.34601	0.943512	0.736516	1.481	0.994507	0.919321	1.13209	0.862816	0.157293	1.24652	1.14069	0.154626	1.21545	0.906081	0.518851	1.40979
350	15.21	38.3	643707687	Hlac_0621	glycosyl transferase group 1	10	0.942154	0.55424	1.2925	0.975121	0.719428	1.19887	1.08562	0.582176	1.46447	1.10314	0.332487	1.28066	0.973212	0.697529	1.19771	1.12244	0.152719	1.19949
351	15.2	39.88	643709219	Hlac_2149	ABC-type nitrate/sulfonate/bicarbonate transport systems protein	17	1.05524	0.421831	1.17126	1.14371	0.0816314	1.17202	1.03173	0.715918	1.23178	1.09744	0.406139	1.30167	0.929391	0.289862	1.17245	0.95196	0.529942	1.20644
352	15.14	56.91	643709721	Hlac_2649	Lactate/malate dehydrogenase	13	1.09873	0.43018	1.34738	1.05363	0.577858	1.27093	1.12509	0.51282	1.57794	1.06279	0.582031	1.32668	1.05135	0.776316	1.57981	1.00024	0.998362	1.36176
353	15.1	41.37	643708786	Hlac_1719	peptidase U61 LD-carboxypeptidase A	9	0.881466	0.507829	1.57627	0.907832	0.174414	1.17013	0.935345	0.764314	1.7207	0.943205	0.428474	1.19072	0.981269	0.914807	1.54053	1.02963	0.795603	1.31621
354	15.09	55.91	643707876	Hlac_0811	phospholipase/Carboxylesterase	11	1.13834	0.539129	1.81572	1.18111	0.485398	1.94915	0.968593	0.747632	1.33361	0.985159	0.852376	1.26464	0.971885	0.820665	1.44339	0.827068	0.347799	1.72299
355	15.08	58.88	643709805	Hlac_2730	phosphoserine phosphatase SerB	8	0.982356	0.765623	1.14549	1.08537	0.566249	1.37976	0.930696	0.495334	1.26641	1.00794	0.958808	1.41809	0.909395	0.329476	1.23903	0.925236	0.589942	1.38469
356	14.99	73.79	643708624	Hlac_1558	putative transcriptional regulator, XRE family	11	1.24931	0.151326	1.44743	1.25523	0.401925	2.10161	1.3513	0.267437	2.02425	1.3287	0.427081	2.683	0.999042	0.996257	1.82058	1.05598	0.646661	1.40691
357	14.97	32.2	643708646	Hlac_1580	aminotransferase class I and II	8	1.26093	0.218844	1.55542	1.22114	0.129676	1.3382	1.19512	0.38103	1.65383	1.13462	0.460724	1.5374	1.04267	0.681848	1.30067	0.92588	0.618214	1.48633
358	14.9	57.61	643707643	Hlac_0578	aldo/keto reductase	9	0.907107	0.584839	1.49585	1.01777	0.891833	1.34357	0.907852	0.501021	1.3803	1.00424	0.963081	1.23203	0.896423	0.257119	1.23319	0.975392	0.863589	1.39182
359	14.88	40.05	643706842	Hlac_3034	beta-lactamase domain protein	8	1.41177	0.187117	1.90469	1.57194	0.0125951	1.3069	1.3898	0.102145	1.56756	1.51864	0.0771031	1.65203	0.915713	0.742381	2.17551	0.966218	0.840003	1.64395
360	14.87	27.79	643709402	Hlac_2329	TRAP transporter solute receptor, TAXI family	18	1.27717	0.181626	1.68661	1.40948	0.101621	1.66623	1.28178	0.244824	1.92642	1.38922	0.142918	1.82437	0.913029	0.45886	1.5376	0.977901	0.845996	1.54688
361	14.83	58.67	643709030	Hlac_1959	NUDIX hydrolase	9	0.877916	0.0639321	1.1504	0.967592	0.697148	1.21179	0.933057	0.419799	1.21071	1.00955	0.911457	1.21542	0.915191	0.468838	1.31482	1.03406	0.709345	1.22633
362	14.73	80.73	643707075	Hlac_0021	Non-histone chromosomal MC1 family protein	19	1.03101	0.647716	1.15991	1.08878	0.128366	1.12262	1.13548	0.0358068	1.12329	1.17684	0.0334623	1.15774	0.954238	0.379009	1.123	1.07129	0.434543	1.21291
363	14.68	78.95	643709513	Hlac_2440	ribosomal protein S17	15	0.699144	0.0293074	1.36022	0.715406	0.0650104	1.43829	0.812505	0.176058	1.39282	0.817381	0.0642875	1.24365	0.985164	0.82993	1.17708	1.12917	0.528977	1.56049
364	14.66	86.45	643708363	Hlac_1299	deoxyribonuclease/rho motif-related TRAM	14	0.845539	0.484015	1.83039	0.899154	0.566939	1.60565	0.92132	0.675765	1.65714	0.96392	0.807608	1.48017	0.946989	0.489615	1.22014	1.06354	0.605833	1.35771
365	14.62	29.32	643707649	Hlac_0584	orotate phosphoribosyltransferase	7	0.881583	0.131476	1.20315	1.01668	0.914907	1.49726	0.917971	0.261661	1.19956	1.04145	0.776148	1.4487	0.871318	0.156001	1.24506	1.01372	0.845054	1.199
366	14.61	71.5	643707214	Hlac_0151	2-dehydro-3-deoxyphosphogluconate aldolase/4-hydroxy-2-oxoglutarate aldolase	8	1.08887	0.41777	1.29935	1.03771	0.868118	1.78722	1.16605	0.224723	1.34618	1.0912	0.657436	1.65968	1.05837	0.789749	1.73751	1.04373	0.648274	1.27293
367	14.54	30.42	643708495	Hlac_1434	GHMP kinase	9	0.775158	0.284152	1.68092	0.786289	0.02704	1.22636	0.944016	0.587454	1.27083	0.949857	0.713323	1.37429	0.992391	0.970623	1.60539	1.19758	0.265466	1.42239
368	14.49	33.64	643709148	Hlac_2077	dihydroorotase, multifunctional complex type	9	0.928825	0.398078	1.21972	0.97047	0.832572	1.39403	0.938419	0.53859	1.26942	0.970429	0.739338	1.23459	0.963817	0.837089	1.52192	0.987863	0.871515	1.19368
369	14.41	71.79	643708890	Hlac_1820	ribosomal protein L15	10	0.491609	0.0162396	1.67032	0.4946	0.024266	1.76368	0.564575	0.00814053	1.41389	0.557065	0.0140403	1.50209	1.00439	0.947094	1.17532	1.1318	0.129266	1.19172
370	14.29	29.53	643707694	Hlac_0628	putative nonspecific lipid-transfer protein (sterol carrier protein)	10	0.945411	0.531741	1.23982	1.11164	0.600569	1.62775	1.01038	0.954672	1.55969	1.18143	0.525128	1.87362	0.857764	0.417235	1.5625	1.03646	0.871567	1.71803
371	14.26	40.51	643709098	Hlac_2027	peptidase S15	10	1.1542	0.516664	1.86373	0.991975	0.933284	1.32574	1.38759	0.153035	1.72883	1.17173	0.194982	1.35433	1.17456	0.269588	1.4608	1.17104	0.189694	1.34631
372	14.23	55.88	643707217	Hlac_0154	amino acid-binding ACT domain protein	13	1.19089	0.226772	1.40478	1.29564	0.36838	2.03362	0.704448	0.144171	1.71028	0.752709	0.278769	1.87733	0.934686	0.866798	2.85416	0.570421	0.00506164	1.32227
373	14.23	42.34	643707261	Hlac_0198	Tubulin/FtsZ GTPase	9	1.04575	0.612034	1.23709	1.15777	0.334401	1.42289	1.22697	0.26166	1.51554	1.33914	0.00464582	1.16717	0.906293	0.545534	1.4775	1.15085	0.422434	1.5123
374	14.22	71.43	643709270	Hlac_2198	transcriptional regulator, PadR-like family	11	0.93729	0.723935	1.56133	0.91358	0.341498	1.24753	1.08953	0.377409	1.2557	1.0421	0.768019	1.40548	1.03387	0.850357	1.53896	1.13313	0.363517	1.37928
375	14.2	39.94	643707927	Hlac_0862	phosphoribosylformylglycinamidine cyclo-ligase	9	0.890147	0.323913	1.31459	0.920256	0.507754	1.34943	0.964669	0.862158	1.65863	0.978823	0.91877	1.67056	0.974256	0.705197	1.18217	1.06103	0.662175	1.38854
376	14.18	38.87	643709649	Hlac_2577	D-isomer specific 2-hydroxyacid dehydrogenase NAD-binding	7	0.908275	0.631158	1.62276	1.01667	0.950933	1.92916	0.985884	0.887062	1.27713	1.10227	0.380677	1.29758	0.88544	0.242503	1.26629	1.06085	0.781818	1.68133
377	14.17	18.51	643707354	Hlac_0291	cysteinyl-tRNA synthetase	9	1.00561	0.935491	1.19767	1.21106	0.524986	2.14735	0.898929	0.323032	1.30033	1.0634	0.844859	2.26499	0.833656	0.539329	2.12415	0.870284	0.222443	1.30636
378	14.15	29.2	643707941	Hlac_0876	pyruvate carboxyltransferase	7	1.37932	0.00317083	1.18886	1.51493	0.0984057	1.67452	1.48553	0.0918533	1.61515	1.64291	0.000925326	1.23891	0.916828	0.70864	1.69478	1.05545	0.791508	1.59154
379	14.11	41.46	643709577	Hlac_2505	tyrosyl-tRNA synthetase	11	0.831783	0.0936985	1.25416	0.879689	0.292344	1.31231	0.886528	0.396707	1.38126	0.923406	0.378246	1.22753	0.950598	0.702494	1.36256	1.03851	0.805401	1.43202
380	14.08	42.07	643706902	Hlac_3098	Cobyrinic acid ac-diamide synthase	9	1.05071	0.654588	1.37438	1.08693	0.636726	1.65951	1.05305	0.799003	1.80656	1.11939	0.786439	3.3596	0.972118	0.895698	1.8801	0.988521	0.966967	2.26412
381	14.07	41.84	643708007	Hlac_0941	GCN5-related N-acetyltransferase	7	1.34209	0.0654458	1.37712	1.32359	0.0862738	1.3975	1.23885	0.090602	1.29717	1.19954	0.244267	1.41184	1.02023	0.841909	1.26528	0.894848	0.364767	1.31958
382	14.05	49.4	643709031	Hlac_1960	hypothetical protein	10	1.03508	0.884875	2.47218	1.13964	0.307822	1.51392	1.01811	0.939767	2.4721	1.1034	0.414118	1.51306	0.91826	0.776153	3.09475	0.959322	0.704118	1.50371
383	14.04	57.78	643709198	Hlac_2128	Ribosomal protein S6e	15	0.810261	0.18347	1.40093	0.79433	0.0176045	1.19282	0.77444	0.00299608	1.14575	0.74508	0.0290413	1.28951	1.02578	0.843665	1.34198	0.930902	0.544727	1.30482
384	14.01	28.61	643708613	Hlac_1546	Cys/Met metabolism pyridoxal-phosphate-dependent protein	9	0.978099	0.861595	1.36373	1.06309	0.622969	1.35043	0.951231	0.703115	1.37495	1.01366	0.934511	1.49734	0.926316	0.478061	1.29276	0.949311	0.709009	1.40275
385	13.94	60.32	643708183	Hlac_1118	phosphoribosyltransferase	9	0.907346	0.602327	1.61255	0.888442	0.279217	1.30024	0.962133	0.823663	1.56908	0.924258	0.668755	1.60689	1.0303	0.804938	1.36892	1.03322	0.806901	1.41543
386	13.93	61.45	643707451	Hlac_0387	Electron transfer flavoprotein alpha/beta-subunit	9	0.962024	0.633696	1.23205	0.997153	0.971967	1.23575	0.902355	0.439379	1.39448	0.921016	0.636998	1.56515	0.972035	0.745689	1.25426	0.914516	0.55998	1.47801
387	13.85	23.39	643708619	Hlac_1553	phosphoribosylglycinamide synthetase	8	1.1595	0.285896	1.39632	1.1435	0.538899	1.74135	1.3212	0.315914	1.96416	1.30098	0.405415	2.19487	1.01698	0.950753	2.03652	1.12183	0.694146	2.12707
388	13.85	35.53	643709687	Hlac_2615	N-acetyl-gamma-glutamyl-phosphate reductase	7	0.875907	0.123853	1.19871	0.84797	0.0963252	1.22731	0.865793	0.0918859	1.19237	0.823567	0.0189054	1.16071	1.04085	0.613298	1.20185	0.962388	0.626818	1.20101
389	13.85	96.18	643707632	Hlac_0567	prefoldin, beta subunit	29	0.835265	0.0688261	1.22172	0.738434	0.013912	1.23412	0.827993	0.0575371	1.2185	0.719194	0.00852843	1.22385	1.13978	0.175959	1.23801	0.966086	0.678358	1.22341
390	13.8	62.71	643709506	Hlac_2433	ribosomal protein L6	10	0.716692	0.152655	1.66202	0.67076	0.0358154	1.43365	0.770397	0.0352292	1.26382	0.706814	0.0725565	1.48175	1.07713	0.584344	1.38668	1.04638	0.777716	1.47877
391	13.79	62.84	643708463	Hlac_1402	NUDIX hydrolase	10	1.05421	0.373532	1.14383	0.973226	0.697051	1.1765	1.17814	0.213422	1.33408	1.06429	0.536951	1.26224	1.09172	0.177555	1.15096	1.08774	0.331825	1.21527
392	13.78	19.2	643707740	Hlac_0674	extracellular solute-binding protein family 5	11	1.83596	0.0520389	1.85171	1.64852	0.0558566	1.68185	1.92539	0.041928	1.85203	1.70626	0.00776906	1.34949	1.12165	0.518325	1.56903	1.02115	0.906512	1.59136
393	13.74	11.63	643708061	Hlac_0995	DNA gyrase, B subunit	6	0.911776	0.333404	1.234	0.858367	0.185004	1.27851	0.830419	0.154627	1.31712	0.76954	0.051259	1.30199	1.06973	0.247975	1.13486	0.888471	0.161002	1.19534
394	13.72	92.86	643709520	Hlac_2447	Ribosomal protein L25/L23	11	0.757304	0.171816	1.56577	0.760926	0.0778663	1.37369	0.764021	0.254734	1.71268	0.755733	0.221163	1.67417	1.00158	0.98924	1.33152	0.978887	0.881812	1.42006
395	13.69	39.85	643707903	Hlac_0837	phosphopantothenoylcysteine decarboxylase/phosphopantothenate/cysteine ligase	8	0.836861	0.25961	1.43365	0.755032	0.207598	1.64763	0.871425	0.301983	1.3601	0.768683	0.00732307	1.16801	1.12288	0.493809	1.49762	1.00963	0.952628	1.48369
396	13.69	27.11	643709103	Hlac_2032	ornithine cyclodeaminase/mu-crystallin	8	0.999595	0.998206	1.59281	0.965513	0.783807	1.39383	1.32046	0.109718	1.45713	1.2462	0.319529	1.71261	1.04187	0.765967	1.42955	1.28278	0.219963	1.60943
397	13.67	54.63	643707769	Hlac_0703	phosphoribosylaminoimidazole carboxylase, catalytic subunit	9	0.954855	0.732195	1.37061	0.929249	0.632792	1.42885	0.938298	0.653126	1.39052	0.896575	0.520751	1.47961	1.03964	0.870418	1.74854	0.955724	0.579376	1.20825
398	13.67	39.74	643708762	Hlac_1693	methenyltetrahydromethanopterin cyclohydrolase	7	1.09391	0.576103	1.47126	1.08461	0.253477	1.17572	0.941087	0.63422	1.36121	0.911942	0.358232	1.26405	1.01786	0.898426	1.40358	0.839566	0.227694	1.38693
399	13.6	27.31	643708839	Hlac_1773	TrkA-N domain protein	11	1.01703	0.904457	1.37834	0.957207	0.779883	1.42776	0.989937	0.957197	1.53726	0.92006	0.434998	1.26868	1.06402	0.786273	1.68342	0.953051	0.741246	1.39235
400	13.59	44.4	643707143	Hlac_0082	aldo/keto reductase	7	1.29899	0.00835253	1.18032	1.30697	0.00253113	1.14094	1.11452	0.222047	1.21503	1.10096	0.315385	1.23971	1.00321	0.974044	1.26045	0.836464	0.0400632	1.18217
401	13.54	28.27	643707279	Hlac_0216	sodium:dicarboxylate symporter	8	1.11146	0.270406	1.25804	1.00125	0.989514	1.28034	0.957874	0.941964	4.67435	0.832536	0.749488	4.42468	1.11749	0.386416	1.37368	0.819497	0.716555	4.12755
402	13.48	55.56	643708017	Hlac_0951	transcriptional regulator, TrmB	13	1.6033	0.103802	1.86712	1.58337	0.00419169	1.24249	1.46895	0.0307735	1.38597	1.42239	0.0779477	1.51443	1.02697	0.918912	1.97717	0.893031	0.397269	1.39325
403	13.48	58.79	643709500	Hlac_2427	ribosomal protein L15	13	0.642596	0.00125591	1.19005	0.65237	0.00781219	1.29198	0.703917	0.230569	1.93763	0.695065	0.273319	2.13862	0.993446	0.945095	1.26307	1.08255	0.800847	2.15241
404	13.42	24.61	643707654	Hlac_0588	pyruvate carboxyltransferase	9	1.03966	0.671395	1.26654	0.922367	0.49704	1.35074	1.07916	0.557316	1.39196	0.940194	0.601345	1.35284	1.13526	0.454544	1.53062	1.01192	0.899063	1.27559
405	13.4	38.5	643708379	Hlac_1315	Spo11/DNA topoisomerase VI subunit A domain protein	9	0.94167	0.767122	1.69275	0.926145	0.705597	1.69002	0.696258	0.0532552	1.44796	0.673701	0.0198044	1.33875	1.02155	0.770172	1.20837	0.736079	0.270385	1.94566
406	13.3	36.84	643708337	Hlac_1273	tryptophan synthase, alpha subunit	9	0.809937	0.103447	1.3359	0.766491	0.198816	1.67341	1.04476	0.749588	1.48932	0.96857	0.811645	1.47807	1.06686	0.516864	1.3246	1.25642	0.181102	1.5198
407	13.26	20.36	643708567	Hlac_1505	4-alpha-glucanotransferase	7	1.16408	0.319723	1.40883	1.1092	0.536301	1.47215	1.14563	0.11093	1.19489	1.07419	0.617052	1.39411	1.05576	0.653452	1.32468	0.962392	0.756597	1.33522
408	13.19	46.67	643709534	Hlac_2460	3-hydroxyacyl-CoA dehydrogenase NAD-binding	9	0.982028	0.874953	1.32517	0.92936	0.609068	1.41268	0.994352	0.970782	1.45979	0.926641	0.662361	1.5257	1.06378	0.51348	1.25376	0.986384	0.932666	1.48705
409	13.18	17.3	643709743	Hlac_2670	phenylalanyl-tRNA synthetase, beta subunit	8	1.00286	0.97568	1.27662	0.825254	0.0986306	1.28231	0.953016	0.83692	1.83728	0.782739	0.443198	2.22549	1.22505	0.12222	1.33401	0.920553	0.724967	1.83807
410	13.1	41.09	643708345	Hlac_1281	aromatic amino acid beta-eliminating lyase/threonine aldolase	7	0.885325	0.625437	2.04412	0.825459	0.425176	1.94068	1.04519	0.579377	1.25482	0.959833	0.606173	1.25516	1.07773	0.37122	1.2549	1.14691	0.624294	2.2296
411	13.08	33.8	643709821	Hlac_2746	GTP-binding protein HSR1-related	8	0.990868	0.964295	1.82333	1.08288	0.737926	1.9942	1.09712	0.687099	1.94298	1.17712	0.55619	2.19404	0.921329	0.406302	1.3107	1.07647	0.38577	1.26051
412	13.02	20.72	643709095	Hlac_2024	protein of unknown function UPF0027	7	1.04891	0.777546	1.55057	0.920396	0.33359	1.23317	1.0253	0.875629	1.51555	0.881458	0.528475	1.66209	1.14995	0.345183	1.43727	0.947267	0.82872	1.91803
413	13	17.01	643709035	Hlac_1964	preprotein translocase subunit SecD	7	0.672236	0.0635323	1.5724	0.716733	0.0548967	1.4196	0.745855	0.233471	2.11169	0.781785	0.248777	1.93117	0.944431	0.590398	1.47321	1.08047	0.653418	1.89151
414	12.99	41.3	643709076	Hlac_2005	aldo/keto reductase	7	0.970741	0.783917	1.30193	1.08213	0.257003	1.17194	0.981692	0.840526	1.25126	1.07195	0.559232	1.33067	0.905105	0.429258	1.34741	0.984925	0.893976	1.32121
415	12.99	71.57	643709466	Hlac_2393	Ribosomal protein S24e	18	0.683379	0.00815951	1.27128	0.686111	0.0116066	1.29344	0.797933	0.0356695	1.22719	0.78814	0.0852421	1.32713	1.00631	0.96626	1.41781	1.14029	0.065757	1.15373
416	12.95	44.03	643708896	Hlac_1826	ribosomal protein S2	10	0.729781	0.0326753	1.32164	0.799895	0.183225	1.43794	0.636605	0.0124923	1.3686	0.683862	0.0407825	1.43038	0.916803	0.203363	1.16056	0.842968	0.232668	1.37016
417	12.93	26.7	643708560	Hlac_1498	acyl-CoA dehydrogenase domain protein	9	0.935824	0.747808	1.81998	0.997335	0.986326	1.57832	0.980193	0.912125	1.70033	1.02487	0.797754	1.32223	0.946255	0.694508	1.50129	1.01996	0.874348	1.44112
418	12.76	32.43	643707738	Hlac_0672	peptidase M20	6	0.837768	0.227502	1.45106	0.783749	0.0494381	1.27444	0.81422	0.240203	1.56468	0.747809	0.0427756	1.31361	1.07652	0.390483	1.26406	0.946254	0.676366	1.46459
419	12.75	45.78	643709792	Hlac_2717	uracil phosphoribosyltransferase	9	0.9266	0.511027	1.31935	0.811271	0.342652	1.67051	1.05017	0.768531	1.49928	0.901456	0.208326	1.20287	1.1563	0.296404	1.37764	1.08975	0.746531	1.90947
420	12.72	34.22	643708674	Hlac_1608	Pyridoxal-5'-phosphate-dependent protein beta subunit	9	1.1588	0.288449	1.37597	1.13279	0.284466	1.30669	1.20707	0.112858	1.28653	1.15804	0.316313	1.40344	1.03254	0.832532	1.44711	1.0152	0.866421	1.24494
421	12.72	37.46	643708690	Hlac_1624	tetrahydrofolate dehydrogenase/cyclohydrolase	12	1.50764	0.0206248	1.38008	1.46504	0.0369153	1.41864	1.69535	0.0100509	1.4174	1.60704	0.0249269	1.47806	1.02846	0.810776	1.31584	1.09966	0.394849	1.28879
422	12.69	24.94	643709233	Hlac_2163	hypothetical protein	6	1.06298	0.603564	1.35151	1.01306	0.865263	1.22037	0.995444	0.978541	1.55744	0.931607	0.58028	1.38717	1.05736	0.675661	1.41008	0.912431	0.23469	1.1996
423	12.66	35.79	643709683	Hlac_2611	ornithine carbamoyltransferase	8	0.894779	0.174066	1.20554	0.8305	0.186555	1.38239	0.995196	0.954592	1.24688	0.910637	0.34456	1.27466	1.08523	0.430424	1.29585	1.08201	0.27986	1.1915
424	12.62	24.59	643709008	Hlac_1937	hypothetical protein	6	0.876694	0.224607	1.27667	1.02392	0.883997	1.48575	0.876518	0.486632	1.57047	1	1	1.54986	0.86211	0.370813	1.4742	0.978372	0.926745	1.78876
425	12.6	34.15	643709082	Hlac_2011	26S proteasome subunit P45 family	12	0.782527	0.00680576	1.16015	0.727418	0.0281026	1.31065	0.724889	0.0056377	1.20576	0.665858	0.00752132	1.28636	1.08355	0.447548	1.27337	0.904667	0.218873	1.1955
426	12.59	56.47	643707771	Hlac_0705	NADH-quinone oxidoreductase, B subunit	9	0.765781	0.0255002	1.23772	0.820342	0.0613412	1.2375	0.826471	0.0729832	1.24468	0.869565	0.149797	1.24364	0.940758	0.472798	1.23876	1.05199	0.552368	1.24254
427	12.57	74.71	643708775	Hlac_1708	Transcription factor TFIIE, alpha subunit	13	1.02513	0.876195	1.45301	0.967197	0.819751	1.40893	1.00714	0.965456	1.47062	0.93481	0.661387	1.43079	1.06589	0.494373	1.23946	0.957133	0.496059	1.1595
428	12.52	48.44	643707341	Hlac_0278	H+transporting two-sector ATPase E subunit	11	0.849569	0.373318	1.53555	0.847115	0.0632139	1.19636	0.860839	0.426115	1.56034	0.842979	0.0849451	1.22738	1.00969	0.955522	1.5262	0.985841	0.851404	1.20427
429	12.4	42.54	643707327	Hlac_0264	prephenate dehydratase	8	1.12129	0.23168	1.27583	1.34103	0.138401	1.59243	1.13715	0.195662	1.27953	1.33794	0.111508	1.51367	0.842667	0.404006	1.75437	0.987819	0.889844	1.29555
431	12.3	51.63	643708597	Hlac_1531	protein of unknown function DUF75	10	1.39365	0.163363	1.71665	1.2641	0.369167	1.90305	1.23292	0.303867	1.63749	1.09529	0.5814	1.52463	1.11304	0.235426	1.23749	0.8672	0.650756	2.24717
432	12.24	51.83	643708306	Hlac_1242	protein of unknown function DUF88	6	0.786403	0.264526	1.6352	0.779266	0.235781	1.60962	0.778943	0.282505	1.70488	0.762773	0.141542	1.49051	1.01199	0.940687	1.47977	0.977563	0.937147	2.02131
433	12.22	34.14	643709018	Hlac_1947	FAD-dependent pyridine nucleotide-disulphide oxidoreductase	10	0.833235	0.0514364	1.20231	0.754478	0.0772558	1.39196	0.975077	0.724092	1.20318	0.865946	0.206521	1.30383	1.11309	0.208168	1.21941	1.14174	0.117203	1.2029
434	12.21	22.13	643709356	Hlac_2283	aldo/keto reductase	7	0.833881	0.217717	1.39284	0.802199	0.112359	1.34248	0.888146	0.337314	1.33308	0.841465	0.153575	1.30211	1.04578	0.686008	1.30801	1.04094	0.727773	1.32329
435	12.18	34.24	643707409	Hlac_0345	heat shock protein Hsp20	7	1.0219	0.74869	1.17879	1.0779	0.295642	1.17962	0.893452	0.416238	1.38675	0.922947	0.632969	1.50034	0.955045	0.505517	1.17934	0.851423	0.226873	1.35019
436	12.18	75.68	643709503	Hlac_2430	ribosomal protein L18P/L5E	14	0.606581	0.0359362	1.56282	0.711541	0.0198735	1.28614	0.663544	0.00825653	1.26377	0.767605	0.0962666	1.40355	0.8578	0.279345	1.40573	1.06932	0.563098	1.3438
437	12.12	20.81	643709766	Hlac_2692	aminotransferase class V	6	1.00539	0.934287	1.17296	0.929775	0.332654	1.19078	0.940995	0.701455	1.46964	0.852541	0.287615	1.4117	1.09053	0.445388	1.30878	0.909724	0.394673	1.29866
438	12.1	40.09	643708457	Hlac_1396	hypothetical protein	8	1.2765	0.0210415	1.20167	1.25533	0.120734	1.37864	1.06326	0.91245	4.28303	1.01427	0.978799	4.02108	1.02347	0.793925	1.25936	0.815841	0.724786	4.4621
439	12.08	50	643709815	Hlac_2740	hypothetical protein	8	1.04432	0.557452	1.20722	1.01787	0.822494	1.22795	1.2519	0.0299187	1.20799	1.19701	0.0693986	1.22459	1.03378	0.721765	1.27292	1.16754	0.0849978	1.20777
440	12.08	26.98	643708614	Hlac_1547	D-isomer specific 2-hydroxyacid dehydrogenase NAD-binding	7	1.03211	0.835231	1.48477	0.903782	0.700295	1.97152	1.14603	0.453775	1.57857	0.986876	0.959367	1.96696	1.15408	0.255072	1.34944	1.08102	0.388435	1.2507
441	12.07	45.34	643707518	Hlac_0454	signal peptide peptidase SppA, 36K type	7	0.95002	0.489339	1.20583	1.17993	0.384137	1.60062	1.21778	0.0946787	1.28508	1.48412	0.0559675	1.50821	0.812671	0.256559	1.5456	1.24876	0.0313254	1.20883
442	12.06	39.06	643708946	Hlac_1876	shikimate kinase	7	1.00606	0.938756	1.25927	1.07611	0.37535	1.25198	1.07567	0.380542	1.25397	1.13062	0.233845	1.30055	0.942268	0.46313	1.25303	1.04281	0.64199	1.29554
443	12.06	37.61	643709025	Hlac_1954	Rhodanese domain protein	9	0.681061	0.15282	2.08121	0.65437	0.106743	1.91437	0.50332	0.133026	3.32255	0.481808	0.223463	6.06622	1.04676	0.778844	1.84633	0.72845	0.483113	4.93625
444	12.03	59.26	643707761	Hlac_0695	hypothetical protein	8	1.31392	0.104125	1.45679	1.31254	0.0805784	1.39546	1.43548	0.102179	1.63846	1.40904	0.0606638	1.44995	1.00868	0.915913	1.27076	1.0659	0.462352	1.27329
445	12.03	32.57	643709444	Hlac_2371	glyceraldehyde-3-phosphate dehydrogenase, type I	12	1.51713	0.0102452	1.2574	1.55539	0.00863904	1.25665	1.7179	0.00490629	1.25797	1.73111	0.00466731	1.25702	0.982607	0.822665	1.25661	1.10425	0.263247	1.25827
446	12	52.6	643709173	Hlac_2103	Protein of unknown function DUF655	9	1.07215	0.523516	1.31917	1.19907	0.0731721	1.23208	1.0436	0.849229	1.79376	1.14464	0.550867	1.77983	0.900576	0.234452	1.23101	0.958501	0.885353	2.15106
447	12	54.01	643709625	Hlac_2553	response regulator receiver protein	7	1.10604	0.773292	2.47868	0.958264	0.837733	1.7188	1.09156	0.731098	1.93431	0.938307	0.824163	2.10702	1.15936	0.4875	1.71148	0.963187	0.887618	1.99694
448	12	38.33	643706796	Hlac_2986	transcriptional activator, TenA family	6	0.991583	0.945583	1.38134	1.06557	0.761	1.71835	0.965451	0.797988	1.42879	1.01973	0.935682	1.88027	0.936013	0.70518	1.57078	0.957397	0.844136	1.77944
449	12	98.77	643709132	Hlac_2061	hypothetical protein	9	0.88685	0.413928	1.4143	0.972045	0.76013	1.25363	0.952191	0.677076	1.32986	1.02503	0.825238	1.31411	0.919937	0.278479	1.19307	1.04598	0.67709	1.299
450	12	30.84	643707749	Hlac_0683	triosephosphate isomerase	7	0.8653	0.508276	1.84912	1.00799	0.967959	1.78727	1.08983	0.406994	1.32911	1.24492	0.262814	1.66022	0.863425	0.159924	1.2857	1.22646	0.390567	1.91335
451	11.98	19.58	643708920	Hlac_1851	phosphoglycerate mutase, 2,3-bisphosphoglycerate-independent	7	1.11826	0.359572	1.35	1.02978	0.671949	1.1955	0.976051	0.929157	2.03618	0.880698	0.473476	1.56228	1.09533	0.559357	1.48804	0.849279	0.3648	1.55892
452	11.97	95.18	643708314	Hlac_1250	phosphoribosylformylglycinamidine synthase, purS	7	1.47211	0.00794704	1.24399	1.57331	0.0307379	1.46889	1.49352	0.040711	1.45294	1.57003	0.0357854	1.4953	0.941609	0.627929	1.37533	0.989432	0.956114	1.65478
453	11.77	39.92	643708873	Hlac_1806	ABC transporter related	6	0.985183	0.921672	1.78266	1.05529	0.85312	3.01239	0.913792	0.435143	1.49291	0.95406	0.79808	2.00185	0.944017	0.842123	2.99333	0.901149	0.533116	1.82185
454	11.75	54.95	643708388	Hlac_1324	hypothetical protein	16	0.971372	0.86865	1.58003	0.949734	0.77744	1.60558	1.10768	0.607917	1.66645	1.06328	0.808368	1.92999	1.02967	0.771657	1.29868	1.11189	0.413301	1.38097
455	11.69	15.63	643707940	Hlac_0875	acetolactate synthase, large subunit, biosynthetic type	6	1.14033	0.589064	1.86192	0.987099	0.881041	1.25367	0.981725	0.987063	19.4568	0.896035	0.925044	20.9642	1.1674	0.36758	1.52713	0.922415	0.945717	22.0683
456	11.66	9.091	643707244	Hlac_0181	SMC domain protein	6	1.16496	0.589569	1.89436	1.03217	0.748255	1.25144	0.825047	0.58366	2.20734	0.719449	0.0705953	1.4412	1.15573	0.504455	1.62668	0.68965	0.0229634	1.35385
457	11.63	28.74	643707950	Hlac_0885	aldo/keto reductase	6	0.955598	0.721531	1.61063	1.10291	0.643121	2.18174	1.00192	0.986144	1.52376	1.13984	0.285899	1.47757	0.871857	0.355772	1.64108	1.02255	0.922431	2.39207
458	11.56	20.34	643709395	Hlac_2322	glutamyl-tRNA synthetase	7	0.947187	0.675473	1.45301	1.09802	0.833016	3.64987	0.915178	0.326614	1.27269	1.05026	0.918047	4.03821	0.864259	0.759664	3.99708	0.940227	0.675437	1.52864
459	11.51	16.55	643708468	Hlac_1407	nitrite/sulfite reductase hemoprotein beta-component ferrodoxin domain protein	7	0.485563	0.0543077	2.10045	0.399225	0.0288372	2.17546	0.48156	0.00699198	1.53194	0.386748	0.00297965	1.57398	1.22822	0.0395444	1.21054	0.989562	0.956403	1.59916
460	11.49	61.27	643709657	Hlac_2585	UspA domain protein	9	1.25791	0.859987	461165	1.26198	0.900885	151388400	1.43446	0.79419	875512	1.40725	0.860685	299708000	0.924056	0.877732	174.313	1.12766	0.474168	4.08558
461	11.47	64.96	643709288	Hlac_2216	DNA-binding TFAR19-related protein	8	1.4211	0.126207	1.81321	1.52154	0.21676	2.75585	1.1903	0.168609	1.42516	1.25703	0.303918	2.05013	0.935364	0.72312	2.02502	0.815482	0.323778	1.96627
462	11.41	28.31	643709492	Hlac_2419	oxidoreductase domain protein	7	1.06316	0.683583	1.54277	1.08143	0.824301	2.79777	1.0625	0.799168	2.00219	1.04635	0.895553	2.74614	0.98467	0.948414	2.01319	0.971295	0.857763	1.60796
463	11.37	56.16	643708652	Hlac_1586	orotidine 5'-phosphate decarboxylase	10	1.16594	0.197855	1.34498	1.13035	0.26046	1.3255	1.13308	0.61097	2.01865	1.07607	0.623032	1.53304	1.0396	0.802746	1.57319	0.943984	0.711033	1.56867
464	11.35	15.88	643707453	Hlac_0389	hypothetical protein	6	0.983314	0.902134	1.4927	0.989756	0.964847	1.98337	1.31983	0.0778042	1.39761	1.31227	0.130535	1.51925	0.99443	0.964357	1.44247	1.30639	0.0960879	1.42578
465	11.34	37.95	643709600	Hlac_2527	protein of unknown function DUF1508	8	0.992033	0.915296	1.20186	1.05199	0.508982	1.20121	0.99604	0.968011	1.27385	1.03755	0.718796	1.28234	0.950328	0.508462	1.20207	0.978564	0.832609	1.28429
466	11.31	30.13	643707203	Hlac_0139	pyruvate dehydrogenase (acetyl-transferring) E1 component, alpha subunit	7	1.02435	0.867631	1.52519	1.20723	0.276842	1.57148	1.15861	0.132376	1.25631	1.34066	0.121951	1.54663	0.857056	0.421642	1.69662	1.10151	0.296044	1.27598
467	11.18	26.97	643709391	Hlac_2318	purine or other phosphorylase family 1	6	0.835626	0.320319	3.51082	0.803164	0.269712	3.51136	0.922503	0.588303	3.88658	0.871225	0.396195	3.51373	1.04832	0.716435	3.51081	1.07573	0.595199	3.51353
468	11.16	74.36	643708055	Hlac_0989	alkyl hydroperoxide reductase/ Thiol specific antioxidant/ Mal allergen	9	1.10896	0.491822	3.59939	1.26423	0.57895	45.9506	1.06557	0.88313	77.189	1.19673	0.337242	3.80454	0.886079	0.800179	113.778	0.935695	0.846952	31.3401
469	11.14	73.39	643707210	Hlac_0147	hypothetical protein	7	0.81937	0.0944869	1.2884	0.815986	0.345024	1.69512	0.753066	0.0521853	1.33359	0.737319	0.187865	1.70453	1.01129	0.960111	1.79633	0.891934	0.173179	1.2114
470	11.14	17.53	643709694	Hlac_2622	aminotransferase class-III	5	0.988886	0.943763	1.47328	1.08318	0.649764	1.53059	0.90551	0.542586	1.47816	0.979692	0.91793	1.62715	0.916617	0.273941	1.19988	0.884522	0.547053	1.63026
471	11.11	14.66	643707561	Hlac_0496	GTP-binding signal recognition particle SRP54 G- domain protein	6	0.707629	0.018328	1.26446	0.759309	0.153954	1.58669	0.849515	0.374411	1.64631	0.896634	0.611928	1.8499	0.942269	0.673218	1.50139	1.1706	0.298748	1.49151
472	11.11	24.26	643707848	Hlac_0782	small GTP-binding protein	6	1.0481	0.80527	1.64072	0.915161	0.641505	1.6314	0.962286	0.793088	1.46319	0.830871	0.378104	1.68102	1.15196	0.32234	1.41636	0.893219	0.357631	1.35231
473	11.08	53.6	643708103	Hlac_1036	protein of unknown function DUF62	6	0.967326	0.63677	1.19811	1.00268	0.982773	1.38224	0.926467	0.37637	1.23769	0.942398	0.668652	1.42923	0.973269	0.861305	1.49753	0.933345	0.451553	1.25835
474	11.03	50.41	643709773	Hlac_2699	phosphoribosylformimino-5-aminoimidazole carboxamide ribotide isomerase	7	1.00395	0.962171	1.27567	0.997281	0.9832	1.46089	1.06671	0.54269	1.35004	1.04323	0.645936	1.30299	1.01544	0.922309	1.58449	1.03626	0.67216	1.27453
475	11.03	60.41	643708808	Hlac_1741	FAD-dependent pyridine nucleotide-disulphide oxidoreductase	9	1.42093	0.431003	4.68726	1.03499	0.877046	2.32691	1.13319	0.281795	1.44572	0.801104	0.364164	2.26839	1.39821	0.181998	2.04864	0.774881	0.567754	5.04778
476	11.02	22.08	643707753	Hlac_0687	3-phosphoshikimate 1-carboxyvinyltransferase	7	1.07401	0.609581	1.43086	1.01082	0.949936	1.56363	1.11169	0.321913	1.29727	1.02667	0.711104	1.20167	1.07262	0.610388	1.42276	1.00683	0.960689	1.43408
477	11.01	26.56	643707650	Hlac_0585	ATPase associated with various cellular activities AAA_3	6	0.949337	0.892991	2.73809	0.768446	0.513843	2.77841	1.43537	0.251242	2.1141	1.14598	0.58046	1.87714	1.25733	0.448459	2.1324	1.49998	0.136411	1.83152
478	11.01	55.28	643708285	Hlac_1220	hypothetical protein	9	0.864779	0.131825	1.25194	1.09707	0.595632	1.64568	0.949691	0.825605	1.98101	1.17582	0.217685	1.39282	0.79626	0.308483	1.80857	1.06342	0.725771	1.66189
479	10.98	23.47	643709661	Hlac_2589	acetyl-CoA hydrolase/transferase	6	0.962301	0.803588	1.45751	0.977257	0.869654	1.40841	0.922779	0.473711	1.3058	0.917371	0.597579	1.48239	1.00039	0.998689	1.76825	0.932693	0.331013	1.18112
480	10.97	27.91	643709762	Hlac_2688	Tetratricopeptide TPR_2 repeat protein	8	0.989572	0.907296	1.24616	0.967645	0.705967	1.23568	0.956347	0.708277	1.33591	0.919902	0.354982	1.23449	1.03221	0.805939	1.36984	0.942031	0.370532	1.16896
481	10.85	18.55	643708541	Hlac_1479	Fibronectin-binding A domain protein	9	0.844581	0.0643475	1.20322	0.830705	0.104117	1.27845	0.972196	0.863988	1.5352	0.933994	0.756065	1.76784	1.02456	0.797296	1.2781	1.11588	0.40565	1.38786
482	10.83	34.4	643708701	Hlac_1635	protein of unknown function DUF124	10	0.916894	0.451518	1.33512	0.986829	0.888912	1.28064	0.989026	0.930648	1.39192	1.0454	0.806607	1.60204	0.936096	0.515298	1.29324	1.04821	0.827268	1.7528
483	10.74	58.19	643707571	Hlac_0506	phosphate uptake regulator, PhoU	8	1.01853	0.858367	1.35075	0.987288	0.9369	1.60555	1.07073	0.68214	1.61838	1.02211	0.783654	1.26091	1.03745	0.789672	1.49388	1.02459	0.89297	1.69632
484	10.69	32.97	643709165	Hlac_2095	ABC transporter related	7	1.02252	0.821589	1.25223	0.870386	0.296775	1.33808	1.29885	0.0273944	1.24937	1.08292	0.629916	1.45355	1.18555	0.1471	1.2801	1.23517	0.147187	1.35866
485	10.66	12.98	643706616	Hlac_2787	hypothetical protein	7	0.772777	0.295333	2.20278	0.841178	0.599319	3.33117	0.621094	0.166059	2.60899	0.662208	0.218105	2.71806	0.924764	0.51057	1.52812	0.783661	0.465442	3.23066
486	10.65	22.32	643709044	Hlac_1973	Succinylglutamate desuccinylase/aspartoacylase	6	0.904357	0.638334	1.84763	1.23173	0.609982	3.21664	0.779349	0.0404276	1.25708	1.05399	0.868334	2.52814	0.74078	0.364275	2.44719	0.839504	0.401412	1.7698
487	10.64	24.06	643708075	Hlac_1009	translation initiation factor 2, alpha subunit	7	0.986947	0.850958	1.19964	1.05131	0.491551	1.20159	0.907439	0.302682	1.25623	0.948518	0.583873	1.27967	0.946433	0.450373	1.20069	0.896131	0.355501	1.33865
488	10.62	23.86	643709182	Hlac_2112	hypothetical protein	6	1.0027	0.983996	1.42073	0.868842	0.414094	1.53523	1.00496	0.979806	1.66573	0.858417	0.504751	1.78419	1.16554	0.238589	1.35971	0.973203	0.797201	1.31596
489	10.62	58.44	643708334	Hlac_1270	methylated-DNA--protein-cysteine methyltransferase	6	1.08511	0.460037	1.32011	0.91942	0.738366	1.91797	1.14772	0.347675	1.43301	0.961991	0.876921	1.91901	1.17957	0.439229	1.70622	1.02954	0.760645	1.28113
490	10.62	27.12	643709307	Hlac_2234	peptidase M42 family protein	6	1.26457	0.137634	1.44935	1.13353	0.527477	1.75	1.30388	0.350948	2.15158	1.1372	0.700997	2.63239	1.11642	0.214484	1.25011	1.0115	0.945136	1.62752
491	10.61	6.622	643707592	Hlac_0527	chromosome segregation protein SMC	6	1.05989	0.775862	1.81167	0.792313	0.548192	2.99779	0.762223	0.200058	1.6949	0.565346	0.225686	3.2983	1.34506	0.364537	2.4223	0.700452	0.206022	2.02215
492	10.6	56.92	643709507	Hlac_2434	ribosomal protein S8	8	0.679338	0.0296733	1.39094	0.63353	0.0874956	1.73938	0.643364	0.106709	1.7812	0.588168	0.0278796	1.56035	1.07911	0.608567	1.43122	0.920106	0.693065	1.6682
493	10.53	17.28	643709460	Hlac_2387	lysyl-tRNA synthetase	6	1.12692	0.36055	1.54823	1.07201	0.488284	1.42647	0.993164	0.972461	2.1331	0.926646	0.661277	1.90387	1.05904	0.561778	1.43044	0.857807	0.205929	1.42935
494	10.53	22.3	643708252	Hlac_1187	MscS Mechanosensitive ion channel	6	0.93531	0.417168	1.21471	0.910724	0.195442	1.17462	1.00577	0.955982	1.29032	0.962817	0.570549	1.17419	1.0354	0.763888	1.32574	1.04836	0.481866	1.1734
495	10.52	31.13	643709123	Hlac_2052	methionine aminopeptidase, type II	7	0.971262	0.668146	1.17909	1.02357	0.81648	1.27749	1.04079	0.743182	1.34548	1.07836	0.508567	1.31337	0.956076	0.595285	1.22594	1.04326	0.681667	1.2844
496	10.51	17.14	643706688	Hlac_2868	Glycoside hydrolase family 42 domain protein	9	1.07134	0.645281	1.43625	0.974441	0.821428	1.32293	0.974298	0.795527	1.27751	0.874269	0.073376	1.16518	1.10586	0.224472	1.20527	0.888956	0.130068	1.18199
497	10.43	69.61	643707601	Hlac_0536	Ferritin Dps family protein	17	1.05928	0.78325	7.88961	0.841757	0.427682	5.70017	1.20787	0.690337	93.5041	0.945846	0.894363	68.3049	1.26952	0.253291	3.57635	1.11335	0.680163	11.9784
498	10.35	37.12	643708412	Hlac_1348	OsmC family protein	10	1.12813	0.661749	13.5515	1.00534	0.969358	4.08038	0.988158	0.96085	11.6831	0.86439	0.412952	4.0704	1.13131	0.565716	6.88945	0.852489	0.384354	4.04901
499	10.34	10.26	643708461	Hlac_1400	FAD linked oxidase domain protein	7	1.01864	0.904685	1.43589	1.08536	0.602282	1.43984	0.969006	0.820929	1.38513	1.01436	0.915918	1.37296	0.945985	0.735354	1.46769	0.925564	0.235272	1.15431
500	10.31	47.64	643706680	Hlac_2860	2-dehydro-3-deoxyphosphogluconate aldolase/4-hydroxy-2-oxoglutarate aldolase	6	0.763111	0.230724	1.77488	0.84016	0.241574	1.46344	1.12544	0.508678	1.65302	1.21678	0.203274	1.46953	0.913328	0.5574	1.55003	1.44141	0.0175729	1.27667
501	10.3	36.18	643707236	Hlac_0173	hypothetical protein	5	1.21894	0.139537	1.32915	1.23029	0.256231	1.49807	1.04189	0.776381	1.40207	1.03542	0.851109	1.54445	0.993295	0.910568	1.15088	0.829569	0.068145	1.22863
502	10.28	33.91	643708429	Hlac_1367	hypothetical protein	6	1.1727	0.612967	18.335	1.09478	0.744421	15.0346	1.28252	0.568912	51.0386	1.18051	0.431111	5.44813	1.07803	0.892712	273.501	1.06869	0.628338	3.58879
503	10.27	41.87	643707509	Hlac_0445	deoxycytidine triphosphate deaminase	6	1.17008	0.548365	2.09825	1.18439	0.369114	1.66645	0.923105	0.63941	1.63271	0.91454	0.433223	1.37013	0.997691	0.982125	1.35323	0.766711	0.0632911	1.34049
504	10.26	37.35	643708126	Hlac_1058	Alcohol dehydrogenase zinc-binding domain protein	7	0.768314	0.15546	1.51992	0.866915	0.49867	1.70485	0.803945	0.227262	1.52973	0.892455	0.393027	1.39131	0.891373	0.395034	1.39841	1.02046	0.904959	1.5562
505	10.25	42.22	643708528	Hlac_1467	UspA domain protein	5	1.13397	0.436618	1.49815	1.14282	0.372787	1.4472	1.04063	0.62645	1.23372	1.0303	0.714451	1.23484	0.999571	0.995667	1.22899	0.894316	0.488378	1.50197
506	10.25	32.06	643708329	Hlac_1265	UBA/THIF-type NAD/FAD binding protein	12	0.747184	0.138575	1.58788	0.696985	0.0922613	1.60033	0.618469	0.573436	11.3263	0.547555	0.456882	9.48505	1.07686	0.428302	1.29423	0.775962	0.748048	9.89791
507	10.22	53.19	643708755	Hlac_1686	UspA domain protein	6	1.0759	0.501347	1.29652	1.17692	0.274555	1.40697	1.16367	0.1864	1.28994	1.24254	0.296076	1.61396	0.922885	0.65332	1.54084	1.0522	0.772627	1.53552
509	10.19	19.28	643707061	Hlac_0007	beta-lactamase domain protein	5	0.896292	0.380996	1.36207	0.807359	0.0286019	1.19409	1.0626	0.492575	1.25034	0.940284	0.65614	1.42749	1.11786	0.341143	1.33181	1.15403	0.33946	1.44336
510	10.16	80	643709051	Hlac_1980	UspA domain protein	7	1.13107	0.257884	1.29613	1.2109	0.0700556	1.24157	1.32263	0.0153119	1.21052	1.392	0.00845287	1.2093	0.940936	0.473902	1.23865	1.13939	0.212779	1.27716
511	10.15	19.61	643708960	Hlac_1889	protein of unknown function DUF21	6	1.15703	0.544338	8.42524	1.28164	0.244041	3.56625	1.08374	0.573606	3.63391	1.17244	0.548596	10.5507	0.911415	0.777593	25.4112	0.909301	0.518109	3.59245
512	10.12	15.5	643706785	Hlac_2975	hypothetical protein	5	1.07461	0.60594	1.42946	1.03641	0.623902	1.20581	1.05682	0.779328	1.66835	0.998168	0.990571	1.49911	1.04601	0.701535	1.35417	0.954722	0.753445	1.46567
513	10.12	29.95	643708408	Hlac_1344	histidinol-phosphate aminotransferase	6	0.921018	0.33524	1.23206	0.930573	0.651375	1.50634	1.04105	0.619608	1.23108	1.03124	0.880453	1.7039	0.997662	0.988241	1.51337	1.10071	0.27213	1.23285
514	10.12	34.04	643708695	Hlac_1629	DNA repair and recombination protein RadB	5	0.912651	0.148453	1.14445	0.953586	0.594226	1.22972	0.99193	0.935169	1.26337	1.01809	0.889933	1.35511	0.966266	0.752783	1.28999	1.05845	0.63845	1.3245
515	10.11	40	643707957	Hlac_0892	diphthine synthase	6	1.27532	0.242228	1.89116	1.15166	0.349051	1.65044	1.03633	0.720512	1.45207	0.918866	0.59325	1.78289	1.11785	0.628295	2.33172	0.790886	0.140154	1.52783
516	10.1	34.16	643709383	Hlac_2310	menaquinol--cytochrome-c reductase	6	0.744721	0.148005	1.73515	0.8081	0.462443	2.76474	0.810193	0.126405	1.4287	0.862863	0.347631	1.68438	0.929622	0.706477	2.06095	1.0617	0.671889	1.68953
517	10.07	85	643708911	Hlac_1842	ribosomal protein L7Ae/L30e/S12e/Gadd45	18	0.668912	0.00517804	1.22306	0.675895	0.00567849	1.22291	0.710184	0.0217189	1.29704	0.703706	0.0088784	1.22722	0.997009	0.969232	1.22459	1.03326	0.70186	1.247
518	10.06	24.02	643708318	Hlac_1254	cytidylate kinase	5	1.18763	0.155815	1.33666	1.20477	0.168388	1.38809	1.13048	0.41721	1.51561	1.1283	0.224496	1.28628	0.992486	0.944704	1.37528	0.927522	0.442949	1.31205
519	10.06	29.44	643706904	Hlac_3100	hypothetical protein	5	1.23054	0.128414	1.35142	1.43652	0.019044	1.3026	1.02088	0.782703	1.21467	1.1615	0.33909	1.46694	0.866713	0.500801	1.71118	0.804688	0.0293841	1.19926
520	10.06	50.5	643709779	Hlac_2704	IMP cyclohydrolase	7	0.913073	0.502603	1.4635	1.05966	0.782143	1.84015	1.04774	0.651811	1.34603	1.20188	0.0889491	1.26561	0.864517	0.293438	1.4399	1.11914	0.587668	1.80698
521	10.05	29.25	643707360	Hlac_0298	Succinylglutamate desuccinylase/aspartoacylase	6	0.936142	0.800519	1.97084	1.10559	0.568119	1.56609	0.778815	0.330968	1.87337	0.904995	0.613538	1.65984	0.853072	0.198882	1.3322	0.813774	0.343079	1.70297
522	10.05	21.04	643708628	Hlac_1561	aldo/keto reductase	5	0.798837	0.335124	1.86625	0.649561	0.228378	2.48349	1.04238	0.823926	1.72339	0.823233	0.520525	2.34651	1.2429	0.358464	1.89548	1.25759	0.553079	2.98965
523	10.05	15.64	643708258	Hlac_1193	ABC-3 protein	6	1.83452	0.105187	3.61682	1.62386	0.147411	4.27341	1.99902	0.118291	5.22985	1.73505	0.22297	12.9056	1.1365	0.42421	3.59094	1.06252	0.657928	3.64444
524	10.04	11.91	643707778	Hlac_0712	proton-translocating NADH-quinone oxidoreductase, chain L	6	0.892412	0.354286	1.50615	0.92855	0.587364	1.64529	0.907645	0.413577	1.50269	0.92563	0.76702	2.66845	0.96929	0.868459	2.04465	0.990757	0.941572	1.62055
525	10.04	25.26	643709816	Hlac_2741	hypothetical protein	5	1.02044	0.893486	1.48264	1.07795	0.717851	1.71112	1.19226	0.840537	9.71983	1.2045	0.818363	8.21916	0.953194	0.61959	1.28107	1.11033	0.90215	9.19725
526	10.03	31.54	643709686	Hlac_2614	acetylglutamate kinase	5	1.00029	0.998542	1.59036	0.938285	0.805881	2.12884	1.11394	0.252107	1.27471	1.03076	0.872815	1.7394	1.06525	0.734673	1.71745	1.08409	0.579715	1.51439
527	10.02	46.39	643708945	Hlac_1875	Chorismate mutase	7	0.857329	0.265411	1.39139	0.817814	0.168568	1.39465	1.00191	0.987436	1.37258	0.94025	0.49765	1.25805	1.05522	0.530204	1.24281	1.13834	0.388103	1.45031
528	10.02	61	643708460	Hlac_1399	PRC-barrel domain protein	6	1.17021	0.212891	1.45468	1.11715	0.391445	1.55198	1.21409	0.155255	1.45346	1.1396	0.270278	1.45143	1.05498	0.599462	1.45145	1.01099	0.911623	1.45484
529	10.02	35.89	643708385	Hlac_1321	aldo/keto reductase	5	0.973946	0.883336	1.6927	1.12613	0.641495	2.08039	0.887047	0.437185	1.53203	1.00803	0.957484	1.55267	0.870867	0.252144	1.36485	0.886083	0.621424	2.01659
530	10	20.25	643707337	Hlac_0274	Cobyrinic acid ac-diamide synthase	5	1.20315	0.135581	1.31687	1.25638	0.250967	1.60388	1.24071	0.117183	1.35064	1.27196	0.136103	1.43142	0.961852	0.741574	1.35724	1.00462	0.961289	1.28089
531	10	57.04	643707756	Hlac_0690	hypothetical protein	5	1.05478	0.704386	3.8683	1.08087	0.831364	38.1888	1.1015	0.53188	3.88819	1.11042	0.730336	19.138	0.98123	0.949179	20.2756	1.01788	0.895147	3.87724
532	10	75.26	643709149	Hlac_2078	translation initiation factor SUI1	8	0.975632	0.761711	1.23484	0.972715	0.736447	1.23714	0.914481	0.591228	1.53072	0.897522	0.351054	1.32919	1.01108	0.902614	1.26446	0.914667	0.485475	1.38062
533	10	82.02	643707436	Hlac_0372	Thioredoxin domain protein	11	0.821322	0.119396	1.31862	0.871831	0.152335	1.24077	0.83868	0.230751	1.41315	0.874271	0.261553	1.33053	0.948412	0.475262	1.2054	0.993589	0.928058	1.20415
534	10	52.25	643707896	Hlac_0830	peptide methionine sulfoxide reductase	5	1.07855	0.563408	1.45004	1.18311	0.0981492	1.25279	1.03455	0.671954	1.26009	1.11514	0.235754	1.26429	0.918764	0.316008	1.25173	0.933155	0.631923	1.51317
535	10	51.7	643707142	Hlac_0081	hypothetical protein	9	1.0632	0.781425	1.77409	0.968147	0.867385	1.65681	1.02591	0.928511	2.10311	0.916309	0.825802	2.80887	1.10515	0.505544	1.46217	0.930708	0.845565	2.61035
536	10	50.36	643707212	Hlac_0149	protein of unknown function DUF296	5	1.20742	0.251619	1.47815	1.20934	0.173976	1.37642	1.26342	0.0651485	1.2934	1.24394	0.214774	1.50894	1.00435	0.976596	1.47089	1.02075	0.836805	1.29619
537	9.96	45.31	643709467	Hlac_2394	Protein of unknown function DUF359	5	1.01258	0.924381	1.47062	1.05995	0.66416	1.47123	0.885785	0.732082	2.79264	0.913843	0.80847	2.95519	0.963698	0.742943	1.38703	0.851993	0.546878	2.12281
538	9.92	16.84	643708961	Hlac_1890	UspA domain protein	5	1.50607	0.0505835	1.50892	1.38992	0.0272156	1.29572	1.21601	0.360938	1.7836	1.10324	0.313394	1.29522	1.09267	0.548796	1.51984	0.788124	0.0597346	1.29214
539	9.88	41.95	643708885	Hlac_1816	ribosomal protein S13	5	0.610185	0.00808309	1.32346	0.630579	0.0102562	1.32322	0.670404	0.0182122	1.33361	0.680889	0.00497265	1.20964	0.975006	0.822544	1.34107	1.07327	0.61224	1.42985
540	9.86	21.63	643709310	Hlac_2236	phosphoenolpyruvate carboxykinase (ATP)	8	0.835907	0.0524943	1.2	0.851421	0.232867	1.37427	0.987595	0.877433	1.23474	0.987053	0.898841	1.30628	0.98912	0.912777	1.29745	1.15134	0.0969596	1.19862
541	9.85	28.09	643707082	Hlac_0023	regulatory protein Crp	6	0.889728	0.301822	1.31501	1.0468	0.708717	1.37214	0.805362	0.164061	1.42355	0.928528	0.677182	1.58287	0.85568	0.16265	1.28812	0.895261	0.597684	1.71014
542	9.83	30.32	643708170	Hlac_1104	NAD-dependent epimerase/dehydratase	7	1.0492	0.75783	1.57228	1.0693	0.65573	1.54078	0.968971	0.85769	1.67156	0.969156	0.7937	1.41757	0.987752	0.889308	1.29577	0.903208	0.681445	2.04507
543	9.81	24.48	643708753	Hlac_1684	LOR/SDH bifunctional protein conserved domain protein	5	0.956082	0.709953	1.56969	0.926368	0.707682	2.14112	1.11366	0.552751	1.92518	1.05893	0.801715	2.36589	1.03843	0.695706	1.43221	1.13402	0.547362	2.12522
544	9.79	16.98	643707160	Hlac_0099	sodium:dicarboxylate symporter	10	1.40716	0.0904073	1.55395	1.23749	0.260237	1.63195	1.21574	0.582876	2.75405	1.05786	0.893553	3.4221	1.14776	0.235089	1.34449	0.839817	0.630766	2.83338
545	9.75	83.91	643708328	Hlac_1264	hypothetical protein	11	0.891576	0.468189	1.43722	0.722503	0.109942	1.52842	0.87301	0.555321	1.70266	0.656774	0.0644136	1.57601	1.24595	0.122459	1.34909	0.984026	0.948477	1.79481
546	9.66	34.81	643708327	Hlac_1263	Pyridoxal-5'-phosphate-dependent protein beta subunit	8	0.847199	0.506316	1.88008	0.792777	0.0616344	1.28443	0.826181	0.330444	1.61428	0.754431	0.150431	1.55352	1.07195	0.807478	2.09798	0.943407	0.662724	1.41053
547	9.62	12.7	643709372	Hlac_2299	formate/nitrite transporter	6	1.21063	0.146759	1.36676	1.18342	0.247937	1.45441	1.24333	0.194576	1.51637	1.1904	0.303916	1.5654	1.0346	0.871631	1.85066	1.00038	0.996056	1.25003
548	9.54	23.26	643708206	Hlac_1141	acyl-CoA dehydrogenase domain protein	7	0.910806	0.551616	1.76239	0.835321	0.31127	1.77952	1.48043	0.0552161	1.51292	1.33054	0.339388	2.68442	1.09662	0.566551	1.79228	1.57762	0.127977	2.17851
549	9.52	20.11	643707440	Hlac_0376	phosphonate ABC transporter, inner membrane subunit	5	1.04667	0.693853	1.3976	1.23153	0.273677	1.6418	1.05751	0.702005	1.5258	1.21856	0.36767	1.81202	0.853974	0.132264	1.27705	0.984452	0.932454	1.71879
550	9.51	41.76	643709656	Hlac_2584	fumarylacetoacetate (FAA) hydrolase	5	1.06674	0.690066	4.71532	0.822729	0.574202	23.0321	1.06075	0.65827	3.52248	0.802542	0.441201	10.1867	1.30656	0.278281	4.89177	0.970003	0.810687	3.53498
551	9.51	27.13	643708557	Hlac_1495	Transcription factor TFIIB cyclin-related	7	0.945902	0.635099	1.32738	0.930592	0.582562	1.37018	0.940253	0.397403	1.18676	0.908034	0.586041	1.53179	1.02939	0.88472	1.62943	0.968757	0.813517	1.38845
552	9.49	14.47	643708383	Hlac_1319	aminotransferase class I and II	5	1.26323	0.2405	1.60162	1.0652	0.410421	1.2104	1.19222	0.354511	1.59442	0.986286	0.933778	1.54256	1.19817	0.169858	1.35012	0.922524	0.647121	1.57309
553	9.48	22.43	643707798	Hlac_0732	amine oxidase	6	1.01993	0.830359	1.4174	0.993776	0.958629	1.58219	1.11396	0.381726	1.51806	1.06555	0.655156	1.69187	1.03348	0.723163	1.41601	1.06491	0.555795	1.47097
554	9.47	18.35	643709550	Hlac_2478	histidinol dehydrogenase	6	0.971016	0.735637	1.2874	1.08845	0.350158	1.27667	0.948691	0.756221	1.63697	1.0458	0.852455	2.02109	0.899216	0.263195	1.279	0.955731	0.854763	2.06033
555	9.39	32.72	643707448	Hlac_0384	Replication factor C	8	0.929605	0.658092	1.60733	0.99015	0.940883	1.47864	0.995585	0.976833	1.5631	1.04055	0.837942	1.76384	0.946348	0.717125	1.55373	1.04404	0.617034	1.2798
556	9.38	20.19	643707233	Hlac_0170	eRF1 domain 2 protein	6	1.08033	0.383133	1.22259	1.14527	0.17232	1.23894	1.20507	0.166032	1.33586	1.25599	0.0182037	1.1893	0.948931	0.617455	1.27589	1.08549	0.433176	1.27
557	9.35	36.88	643708000	Hlac_0934	arginase	6	0.969139	0.736119	1.41714	1.04198	0.844197	2.21057	1.11945	0.298142	1.41688	1.17851	0.517967	2.48027	0.940845	0.825892	2.85581	1.12592	0.281473	1.41806
558	9.32	16.49	643707937	Hlac_0872	3-isopropylmalate dehydratase, large subunit	5	0.392571	0.115028	3.86354	0.343345	0.0770058	3.61004	0.341894	0.02087	2.14709	0.29234	0.0034268	1.58522	1.1467	0.680071	2.60507	0.907286	0.75275	2.45211
559	9.31	68.42	643708608	Hlac_1542	MoaD family protein	5	1.17207	0.300027	1.44851	1.08787	0.608165	1.52331	0.987312	0.8524	1.19561	0.906479	0.38964	1.32677	1.08254	0.585041	1.4495	0.8202	0.186052	1.4121
560	9.27	18.92	643709690	Hlac_2618	argininosuccinate lyase	6	0.912403	0.266874	1.20764	0.934819	0.366984	1.19099	0.960864	0.712083	1.30041	0.967352	0.767458	1.3143	0.983056	0.785682	1.16548	1.02847	0.840802	1.40662
561	9.27	60.68	643707860	Hlac_0795	hypothetical protein	7	0.881278	0.24551	1.32219	0.857916	0.169393	1.31082	0.867984	0.459886	1.70365	0.830667	0.414354	1.86764	1.03465	0.720077	1.31685	0.959916	0.858728	1.9577
562	9.24	29.93	643709688	Hlac_2616	lysine biosynthesis enzyme LysX	6	0.820674	0.32929	1.71807	0.859827	0.261653	1.41683	0.953595	0.816361	1.81625	0.979677	0.880998	1.49365	0.961966	0.648638	1.27708	1.12999	0.311522	1.37749
563	9.23	10.95	643706620	Hlac_2791	hypothetical protein	6	0.878065	0.491018	4.98408	1.43755	0.57127	323.67	0.904004	0.708079	13.4322	1.45209	0.503685	120.854	0.625301	0.566345	1571.02	1.00162	0.989678	3.54081
564	9.2	35.68	643709459	Hlac_2386	uridylate kinase	8	1.18591	0.335552	3.52867	1.25728	0.260676	3.5343	0.972891	0.828175	3.53324	1.01409	0.911	3.5385	0.949953	0.696735	3.54049	0.799168	0.265196	3.52666
565	9.18	27.21	643708671	Hlac_1605	6-phosphogluconate dehydrogenase NAD-binding	5	1.04602	0.690269	1.38544	1.30919	0.153066	1.56878	1.05033	0.615524	1.32285	1.29181	0.13676	1.49705	0.805684	0.253726	1.62923	0.978452	0.802038	1.28814
566	9.17	21.49	643708685	Hlac_1619	oxidoreductase domain protein	6	1.88169	0.163052	3.5176	1.31701	0.532661	4.87922	2.09482	0.0644196	2.33777	1.43034	0.349945	3.57156	1.43643	0.100468	1.7077	1.08338	0.551945	1.62612
567	9.16	39.2	643708073	Hlac_1007	protein of unknown function DUF75	5	0.793812	0.460857	2.99675	0.801739	0.369158	2.28637	1.01037	0.964118	2.39758	1.00254	0.986359	1.7603	0.995482	0.961074	1.42432	1.23739	0.205006	1.63973
568	9.1	7.859	643707387	Hlac_0325	dihydropteroate synthase	5	0.992839	0.954524	3.58251	1.09818	0.523875	3.60636	1.11021	0.488545	3.60184	1.20626	0.315502	3.62579	0.911069	0.525344	3.60232	1.08961	0.55149	3.60662
569	9.1	42.62	643708981	Hlac_1910	UspA domain protein	5	1.12309	0.237681	1.26151	0.936605	0.701195	1.55405	1.33312	0.167097	1.6055	1.09018	0.685724	1.7341	1.20585	0.349607	1.63398	1.16016	0.248868	1.35781
570	9.1	31.11	643708313	Hlac_1249	phosphoribosylformylglycinamidine synthase I	6	1.01028	0.934703	3.53404	1.06958	0.863994	51.3887	0.885903	0.732812	31.4922	0.915419	0.914297	3985.7	0.95307	0.920727	131.538	0.853976	0.727225	80.7162
571	9.09	46.85	643707173	Hlac_0110	Transcription factor CBF/NF-Y/histone domain protein	5	1.23026	0.206789	1.50798	1.18948	0.0971823	1.2605	1.06905	0.519519	1.33911	1.01602	0.887838	1.39048	1.04248	0.682964	1.34167	0.84737	0.273153	1.48252
572	9.08	39.56	643708024	Hlac_0958	ThiJ/PfpI domain protein	8	0.816578	0.153285	1.40347	0.929256	0.569689	1.4431	0.776954	0.137263	1.48952	0.867895	0.388903	1.56605	0.884958	0.265016	1.32904	0.925214	0.4386	1.31998
573	9.07	15.33	643707689	Hlac_0623	replication factor A	5	1.0026	0.982812	1.36946	1.05602	0.617343	1.32287	1.1882	0.118089	1.27268	1.22289	0.215888	1.46283	0.961399	0.859402	1.78361	1.1544	0.0916834	1.1977
574	9.05	23.86	643708705	Hlac_1639	hypothetical protein	5	0.881393	0.121699	1.19591	0.87855	0.498188	1.62109	0.924798	0.705421	1.70634	0.898362	0.673545	1.92658	1.01207	0.937464	1.49036	1.01194	0.945318	1.57046
575	9	11.77	643707785	Hlac_0719	alanyl-tRNA synthetase	7	0.736899	0.0239185	1.27771	0.612335	0.000967219	1.19992	0.705392	0.180782	1.78107	0.576011	0.0267378	1.57923	1.21085	0.131764	1.31426	0.928539	0.711421	1.62687
576	8.99	41.42	643707939	Hlac_0874	acetolactate synthase, small subunit	9	0.87179	0.591957	2.07518	0.95337	0.8298	1.91246	0.918334	0.417594	1.33524	0.992414	0.962487	1.60723	0.915706	0.331327	1.27425	1.02225	0.934969	2.20402
577	8.98	30.21	643708881	Hlac_1813	cytidylate kinase	5	0.957097	0.804345	1.58398	1.05173	0.866082	2.17913	0.952794	0.829439	1.79295	1.02621	0.9311	2.18219	0.910711	0.729055	2.01124	0.967945	0.842387	1.5317
578	8.97	48.8	643708644	Hlac_1578	translation initiation factor eIF-5A	8	0.790768	0.0508149	1.26624	0.853252	0.132972	1.26375	0.823632	0.203694	1.42604	0.876232	0.481376	1.6048	0.93408	0.464599	1.26415	1.0161	0.925036	1.55675
579	8.94	18.15	643709128	Hlac_2057	molybdate transport protein	6	0.363266	0.0677003	3.30458	0.325877	0.0489677	3.03066	0.301339	0.00469764	1.42621	0.266518	0.00388471	1.42714	1.11682	0.310768	1.42389	0.821133	0.555996	3.35372
580	8.85	11.27	643709621	Hlac_2549	AMP-dependent synthetase and ligase	6	1.1427	0.522541	2.11053	1.2012	0.168203	1.45096	1.1907	0.176066	1.4409	1.23232	0.135161	1.44626	0.958882	0.735746	1.59403	1.01715	0.888257	1.58434
581	8.77	26.99	643707102	Hlac_0043	ROK family protein	5	0.970485	0.769058	1.3454	0.959765	0.654667	1.30221	1.01762	0.91611	1.62518	0.988652	0.908934	1.33929	1.01913	0.853684	1.35016	1.02102	0.820129	1.30598
582	8.71	77.06	643707343	Hlac_0280	Vacuolar H+transporting two-sector ATPase F subunit	5	0.844491	0.193984	1.45886	0.895388	0.394681	1.55598	0.876095	0.253812	1.43203	0.912467	0.388531	1.4343	0.949758	0.599836	1.43219	1.01354	0.911959	1.58902
583	8.71	48.03	643708950	Hlac_1880	hypothetical protein	5	0.949852	0.729873	1.54014	0.93895	0.696402	1.59434	0.968126	0.754145	1.3504	0.940457	0.689781	1.55904	1.01956	0.907374	1.62831	0.992439	0.929043	1.2836
584	8.71	40.31	643708887	Hlac_1818	ribosomal protein S11	6	0.913748	0.812941	2.69341	0.857155	0.701916	2.82991	0.804986	0.337353	1.73839	0.742451	0.229993	1.79363	1.0741	0.54915	1.35488	0.855455	0.401887	1.58823
585	8.7	48.1	643709130	Hlac_2059	hypothetical protein	5	5.26961	0.282363	22758.7	6.02648	0.253896	15021.9	5.74122	0.283363	39853.1	6.43966	0.258798	26571.8	0.83495	0.341016	3.89773	1.08043	0.577211	3.51052
586	8.69	29.1	643708900	Hlac_1830	aspartate/glutamate/uridylate kinase	5	1.07048	0.889115	136.735	0.823525	0.304406	3.59157	1.06795	0.908607	323.368	0.806772	0.398425	7.18377	1.31138	0.532526	45.4058	0.970406	0.813924	3.55551
587	8.65	12.61	643707773	Hlac_0707	respiratory-chain NADH dehydrogenase subunit 1	5	0.926544	0.588216	3.60959	0.834457	0.323613	3.60091	0.973416	0.834172	3.61255	0.861251	0.378177	3.60336	1.11881	0.466172	3.60528	1.02374	0.854691	3.60765
588	8.61	14.08	643709717	Hlac_2645	DNA ligase, NAD-dependent	4	1.07564	0.595822	3.51744	0.939547	0.885975	79.5331	1.02592	0.839064	3.52003	0.87892	0.797939	147.215	1.15033	0.73728	58.2318	0.929321	0.594429	3.52049
589	8.58	33.14	643707721	Hlac_0655	3-dehydroquinate synthase	6	0.94474	0.913917	202.143	1.06573	0.857985	35.367	0.75058	0.636709	292.723	0.8263	0.64677	49.968	0.88914	0.546939	5.64694	0.763556	0.239582	3.87486
590	8.55	12.28	643709205	Hlac_2135	TOPRIM domain protein	5	1.03345	0.924185	32.9083	1.22723	0.818518	7172.52	0.614324	0.501211	499.892	0.757415	0.808845	89479	0.827806	0.733282	219.616	0.558033	0.221335	14.6731
591	8.53	30.87	643709179	Hlac_2109	iron-containing alcohol dehydrogenase	6	2.62268	0.040426	2.42266	2.28593	0.0666362	2.54033	2.77437	0.0311836	2.33014	2.3865	0.0471064	2.33691	1.13701	0.322849	1.4135	1.02742	0.864595	1.59014
592	8.49	44.26	643707104	Hlac_0045	hypothetical protein	5	1.06323	0.725548	1.57118	1.11255	0.337506	1.31254	0.993294	0.973847	1.70842	1.0289	0.78697	1.31476	0.963449	0.818326	1.52419	0.915367	0.455502	1.34634
593	8.47	21.93	643707499	Hlac_0434	ribosomal RNA methyltransferase RrmJ/FtsJ	5	0.93728	0.647452	1.50233	0.771946	0.0346476	1.25049	0.910107	0.678062	1.9239	0.730054	0.0825847	1.47662	1.22243	0.237345	1.54352	0.937151	0.640926	1.49123
594	8.44	46.76	643708307	Hlac_1243	UspA domain protein	5	1.15065	0.14916	1.2603	1.22782	0.0627928	1.25313	1.10366	0.471494	1.46519	1.15565	0.1359	1.25512	0.944363	0.477617	1.25244	0.934675	0.519939	1.34417
595	8.43	33.73	643708520	Hlac_1459	dihydroxyacetone kinase, L subunit	6	1.11012	0.200304	1.2084	1.1963	0.0579869	1.20798	1.24785	0.111194	1.35202	1.31718	0.0822158	1.39287	0.935219	0.379206	1.20712	1.09432	0.413941	1.31615
596	8.42	24.63	643709348	Hlac_2275	transcriptional regulator, TrmB	6	1.26793	0.293371	1.81189	1.29661	0.0912003	1.40011	1.26469	0.303284	1.82729	1.26892	0.19523	1.578	0.98852	0.931193	1.47957	0.972891	0.732484	1.2625
597	8.42	65.63	643709411	Hlac_2338	30S ribosomal protein S17e	5	0.476132	0.00924775	1.48166	0.458148	0.00187638	1.26862	0.606702	0.0731227	1.79788	0.572579	0.00686231	1.3046	1.04416	0.758523	1.50436	1.2379	0.0651918	1.26923
598	8.42	60.99	643708932	Hlac_1862	UspA domain protein	10	1.05538	0.685803	1.46897	1.16098	0.333497	1.51136	1.0902	0.692878	1.88056	1.17928	0.228108	1.41539	0.915448	0.472041	1.40859	1.00541	0.97742	1.74817
599	8.41	60.42	643708558	Hlac_1496	UspA domain protein	10	1.0518	0.53978	1.26225	1.21114	0.0786367	1.26134	0.994939	0.954606	1.2985	1.12458	0.344755	1.39648	0.87481	0.163026	1.26022	0.922159	0.426064	1.32408
600	8.39	24.28	643709595	Hlac_2523	ABC transporter related	5	0.68046	0.160016	3.51166	0.716876	0.488176	58.8484	0.939116	0.80712	12.8484	0.956938	0.753835	3.94944	0.960926	0.917895	49.6497	1.34109	0.401786	15.2608
602	8.35	40.59	643708605	Hlac_1539	fumarylacetoacetate (FAA) hydrolase	7	1.11652	0.715744	3.09901	1.22492	0.549846	3.40243	1.12972	0.656167	2.75537	1.21966	0.481333	2.70734	0.919902	0.724208	2.42386	0.988042	0.897688	1.42745
603	8.33	48	643707964	Hlac_0899	NusG antitermination factor	5	0.954347	0.623777	1.3138	0.953796	0.620228	1.31438	1.06529	0.51647	1.31581	1.0466	0.634507	1.31639	1.0083	0.929943	1.31727	1.08903	0.392121	1.31276
604	8.29	52.46	643707274	Hlac_0211	Glyoxalase/bleomycin resistance protein/dioxygenase	10	0.941258	0.585428	1.30622	0.937615	0.425755	1.21057	0.970219	0.697117	1.2074	0.950556	0.521838	1.20851	1.01179	0.90529	1.27228	1.00605	0.938032	1.2088
605	8.28	17.02	643707506	Hlac_0442	PHP domain protein	5	1.063	0.528303	1.41551	1.07126	0.483739	1.41549	0.748041	0.636962	9.65076	0.738158	0.627531	9.99033	0.999728	0.99762	1.41528	0.684095	0.548564	9.80912
606	8.28	19.15	643709101	Hlac_2030	translation factor pelota	5	1.29043	0.431643	3.07433	1.03548	0.919205	3.70178	1.50574	0.152569	2.18187	1.1782	0.635508	3.57783	1.22798	0.688365	6.72148	1.13589	0.670984	3.04251
607	8.28	27.91	643707069	Hlac_0015	delta-aminolevulinic acid dehydratase	6	1.01009	0.913544	1.42169	1.24735	0.286388	1.93516	0.870762	0.438287	1.85926	1.05618	0.582392	1.43599	0.814962	0.223753	1.65802	0.841068	0.433287	2.15039
608	8.25	9.254	643708056	Hlac_0990	AMP-dependent synthetase and ligase	4	1.2028	0.112562	1.30229	1.05009	0.744265	1.54461	0.915515	0.470087	1.40586	0.785506	0.0419092	1.25203	1.15241	0.141108	1.25505	0.744815	0.204067	1.7849
609	8.25	10.42	643709544	Hlac_2472	hypothetical protein	4	1.23527	0.438372	2.57823	1.25719	0.439361	2.79713	1.29279	0.449315	3.26867	1.30158	0.179173	1.74728	0.99258	0.981223	3.34241	1.01921	0.899016	1.76921
610	8.25	70.9	643707897	Hlac_0831	6,7-dimethyl-8-ribityllumazine synthase	5	0.992177	0.931548	1.41663	1.00138	0.990592	1.56102	1.09594	0.399214	1.44904	1.08627	0.556478	1.66329	0.998282	0.98659	1.47715	1.07622	0.675386	1.91795
611	8.23	19.24	643709696	Hlac_2624	DNA repair and recombination protein RadA	5	0.792938	0.375867	2.03748	0.826565	0.383046	1.81221	0.880969	0.597687	1.98472	0.903135	0.520115	1.56248	0.967504	0.769867	1.38869	1.08857	0.435323	1.35076
612	8.22	50.34	643708891	Hlac_1821	ribosomal protein L13	9	0.628521	0.0311378	1.4349	0.675119	0.0425079	1.43351	0.754117	0.0787643	1.43704	0.795875	0.112878	1.43536	0.938057	0.525183	1.43422	1.16899	0.20428	1.43565
613	8.18	24.62	643706851	Hlac_3044	Mur ligase family CapB protein	5	0.718516	0.537142	6.86378	0.715842	0.62232	12.1061	0.529735	0.12288	2.88222	0.506588	0.0369897	1.78424	1.0383	0.924757	4.55173	0.726391	0.629588	11.4623
614	8.15	25.85	643707375	Hlac_0313	hypothetical protein	6	1.1968	0.234033	1.46926	1.03412	0.774448	1.4057	1.25739	0.250074	1.66927	1.06489	0.609511	1.4218	1.16461	0.190939	1.33388	1.01893	0.81546	1.26411
615	8.15	10.59	643707266	Hlac_0203	UvrD/REP helicase	5	0.968815	0.813952	1.48082	0.925297	0.63973	1.60992	1.12922	0.608099	1.96895	1.06166	0.724755	1.63608	1.05433	0.811887	1.9121	1.13947	0.306552	1.40204
616	8.12	16.78	643707598	Hlac_0533	protein of unknown function RIO1	4	1.1121	0.867308	591.542	0.850223	0.892842	185750	1.25788	0.744776	970.14	0.936369	0.631702	3.59358	1.34254	0.629195	293.57	1.07225	0.957841	637401
617	8.11	20.6	643708245	Hlac_1180	Protein of unknown function DUF137	5	0.926082	0.637003	1.5191	0.94842	0.634962	1.33183	0.924106	0.661117	1.58978	0.941946	0.807615	1.8932	0.984807	0.933137	1.6095	0.982809	0.93671	1.76751
618	8.11	43.4	643707688	Hlac_0622	hypothetical protein	4	1.07157	0.612086	1.47683	1.09372	0.49464	1.44435	1.01622	0.854691	1.29264	1.02117	0.794811	1.26447	0.98575	0.85723	1.2626	0.923447	0.559287	1.47253
619	8.08	47.17	643708914	Hlac_1845	nucleoside diphosphate kinase	10	0.970108	0.769385	1.35119	1.00996	0.923828	1.35454	0.994468	0.982337	2.08463	1.01516	0.944512	1.88381	0.968013	0.757227	1.35733	0.998609	0.994422	1.79224
620	8.07	18.14	643709592	Hlac_2520	extracellular solute-binding protein family 1	6	0.982671	0.864797	1.35006	1.01198	0.908857	1.35612	1	1	1.26668	1.01245	0.906661	1.36216	0.977571	0.781619	1.26889	0.993388	0.965972	1.57749
621	8.06	19.07	643708830	Hlac_1765	aminotransferase class V	4	0.874785	0.441027	1.54441	0.973566	0.838163	1.40675	0.885274	0.235187	1.27418	0.970164	0.835603	1.46191	0.90359	0.391673	1.34089	0.988263	0.959728	1.84049
622	8.06	24.58	643707933	Hlac_0868	transcriptional regulator, XRE family	4	0.927751	0.556707	1.43598	1.09088	0.706736	1.95162	1.0501	0.694446	1.4326	1.21683	0.0820727	1.27434	0.855741	0.368421	1.59896	1.10164	0.584876	1.65667
623	8.06	39.39	643708451	Hlac_1390	ubiquitin-associated- domain-containing protein	4	0.983334	0.914648	1.58283	0.891982	0.564558	1.75674	1.10924	0.562748	1.66281	0.988049	0.941091	1.61075	1.11206	0.361075	1.36936	1.09957	0.318343	1.28788
624	8.05	27.63	643708088	Hlac_1022	short-chain dehydrogenase/reductase SDR	4	1.04943	0.774321	1.88457	1.09601	0.516472	1.65692	1.08045	0.777867	2.81067	1.1144	0.316216	1.42146	0.966078	0.897554	2.77205	1.00892	0.948794	1.69408
625	8.04	28.95	643709326	Hlac_2253	uroporphyrin-III C-methyltransferase	6	1.07838	0.702537	1.77044	1.45265	0.0144858	1.26166	1.02337	0.925922	2.07061	1.33216	0.389169	2.48076	0.753239	0.198576	1.73019	0.923908	0.771432	2.20841
626	8.04	9.278	643708188	Hlac_1123	glycerol-3-phosphate dehydrogenase, anaerobic, A subunit	4	1.26131	0.34396	5.86689	1.29219	0.242713	3.68998	1.86114	0.207169	14.3417	1.87433	0.164687	8.26747	0.98339	0.896453	3.6579	1.44124	0.176199	3.74055
627	8.03	43.14	643708237	Hlac_1172	hypothetical protein	5	0.942127	0.792943	2.35621	0.886785	0.587796	2.24353	0.650945	0.346773	4.54561	0.608704	0.331863	5.37656	1.06957	0.730008	2.07473	0.667356	0.18448	2.3947
629	8.02	20.45	643708760	Hlac_1691	TrkA-C domain protein	4	1.24486	0.225754	1.58153	1.08364	0.495788	1.39183	1.18964	0.542474	2.24015	1.01832	0.935935	1.93813	1.15791	0.222353	1.35518	0.934256	0.607092	1.45936
630	8.02	45.53	643708033	Hlac_0967	methylglyoxal synthase	4	1.16862	0.759012	4.37442	1.19524	0.651709	3.11416	1.08344	0.615358	1.57843	1.09841	0.35582	1.31557	0.977591	0.858628	1.45048	0.908736	0.800165	3.00897
631	8.01	12.22	643708150	Hlac_1084	phosphoglucomutase/phosphomannomutase alpha/beta/alpha domain I	4	1.10662	0.295949	1.29086	1.07885	0.822048	2.67664	1.22824	0.222976	1.53254	1.17278	0.532275	2.05567	1.02928	0.911026	2.13013	1.08332	0.643738	1.6438
632	8.01	54.08	643709464	Hlac_2391	hypothetical protein	6	0.940339	0.589079	1.38354	0.953497	0.783512	1.65611	1.09163	0.66394	1.78783	1.0859	0.792899	2.49479	0.993	0.951703	1.40481	1.13224	0.521196	1.72555
633	8.01	17.28	643708158	Hlac_1092	Extracellular ligand-binding receptor	4	1.1165	0.46842	3.55283	1.05224	0.701069	3.57921	1.35968	0.200033	3.55623	1.25973	0.261392	3.58657	1.0691	0.685552	4.83841	1.18715	0.336179	3.5662
634	8.01	24.13	643707970	Hlac_0905	phenazine biosynthesis protein PhzF family	4	1.12772	0.723946	3.57277	1.06381	0.661955	1.68879	0.882778	0.71862	3.64646	0.827981	0.699284	6.18141	1.06988	0.762378	2.31658	0.770371	0.626313	7.17286
635	8.01	32.21	643708871	Hlac_1804	extracellular solute-binding protein family 3	6	1.20951	0.377384	5.09395	0.973309	0.844514	3.97217	1.05848	0.694971	4.015	0.83629	0.348008	3.98393	1.25226	0.288215	4.01602	0.85207	0.379536	3.97563
636	8	40.25	643708746	Hlac_1677	alkyl hydroperoxide reductase/ Thiol specific antioxidant/ Mal allergen	4	1.4323	0.0934133	1.60106	1.34079	0.024801	1.24951	1.41409	0.0803664	1.5281	1.29822	0.0335836	1.24941	1.07997	0.623787	1.56728	0.960806	0.607896	1.24952
637	8	22.76	643708215	Hlac_1150	Proline dehydrogenase	10	0.822433	0.0800035	1.26967	0.770885	0.0398081	1.26788	0.857273	0.134085	1.27156	0.78991	0.0514304	1.2694	1.07534	0.402059	1.26795	1.0152	0.854149	1.271
638	8	41.61	643707235	Hlac_0172	hypothetical protein	5	0.982779	0.956753	3.39068	0.862633	0.227386	1.44694	1.12988	0.301083	1.46257	0.973468	0.950798	5.26402	1.14402	0.713062	3.92259	1.11503	0.790457	4.69252
639	8	14.83	643709192	Hlac_2122	molybdenum cofactor synthesis domain protein	4	1.14368	0.66201	3.11868	1.39954	0.629355	12.9737	1.27238	0.124051	1.49729	1.57975	0.396087	6.27311	0.779602	0.539225	4.30224	1.08632	0.677356	2.09396
640	8	36.89	643707708	Hlac_0642	Haloacid dehalogenase domain protein hydrolase	4	2.54085	0.235748	10.9601	1.49306	0.161697	2.21043	2.43338	0.197943	7.49968	1.34282	0.438445	3.74923	1.62848	0.565702	21.7029	0.899623	0.480631	1.69819
641	8	41.67	643709032	Hlac_1961	hypothetical protein	5	1.13915	0.420763	1.74695	0.967278	0.730022	1.4348	1.00609	0.979473	2.45931	0.838176	0.366786	1.92806	1.18713	0.407824	2.03444	0.860113	0.339052	1.68301
642	8	55.77	643708081	Hlac_1015	protein of unknown function DUF74	5	1.23848	0.0556713	1.25051	1.33128	0.0915062	1.44963	1.29986	0.0336127	1.25085	1.37595	0.036847	1.32623	0.935136	0.481128	1.30477	1.02259	0.843562	1.39186
643	8	48.18	643709084	Hlac_2013	hypothetical protein	4	1.2041	0.270236	1.698	1.32583	0.130535	1.62835	1.22867	0.132408	1.4321	1.33036	0.0759499	1.43234	0.914242	0.394322	1.43104	0.993965	0.952249	1.47002
644	8	37.5	643709117	Hlac_2046	Like-Sm ribonucleoprotein core	12	0.923954	0.579283	1.5009	0.954691	0.821881	1.82376	1.08021	0.674296	1.69763	1.09627	0.798552	2.85554	0.975028	0.933304	2.42367	1.13822	0.561783	1.88397
645	8	68.53	643707136	Hlac_0075	histidine triad (HIT) protein	7	1.12556	0.259745	1.31194	1.23469	0.0954606	1.32175	1.04168	0.849844	1.87786	1.11988	0.622896	1.93386	0.918626	0.380599	1.3013	0.897314	0.452315	1.49211
646	8	53.04	643709655	Hlac_2583	Cupin 2 conserved barrel domain protein	6	0.918601	0.599257	1.58615	0.908963	0.315673	1.28754	0.931764	0.435977	1.28506	0.905469	0.479863	1.48094	1.01811	0.873338	1.38998	0.987165	0.94093	1.66664
648	7.91	17.4	643709230	Hlac_2160	tRNA-guanine transglycosylase, various specificities	5	1.00923	0.941066	3.51588	1.05195	0.855472	16.2074	0.993244	0.956492	3.51953	1.01802	0.93111	8.07555	0.966412	0.90374	17.2715	0.959211	0.746643	3.52064
649	7.9	49.5	643709350	Hlac_2277	Ribosomal protein L21e	6	0.518823	0.0139844	1.54713	0.473082	0.00685326	1.49971	0.56889	0.0110924	1.41973	0.514179	0.0415998	1.8665	1.10233	0.446635	1.37821	1.07019	0.750444	1.7379
650	7.88	35.79	643709376	Hlac_2303	Methyltransferase type 11	4	1.13826	0.420474	3.59045	1.19363	0.529989	11.8404	0.85161	0.357687	3.61406	0.879484	0.426884	3.64802	0.958886	0.77703	4.30707	0.72962	0.209005	3.91313
651	7.85	55.56	643709194	Hlac_2124	thioesterase superfamily protein	5	0.868264	0.623519	2.87958	0.885885	0.351748	1.54194	0.795662	0.532697	3.72781	0.790539	0.227974	1.80177	0.989413	0.960236	2.25647	0.884725	0.591909	2.30178
652	7.84	8.866	643707695	Hlac_0629	DNA mismatch repair protein MutL	4	1.09724	0.604425	1.92617	1.29234	0.65874	8.57857	0.973927	0.897876	2.18801	1.16106	0.70693	4.40307	0.838704	0.735299	7.02718	0.866259	0.447359	1.93245
654	7.84	13.79	643708774	Hlac_1706	UspA domain protein	4	1.35725	0.0685495	1.43774	1.18737	0.259001	1.60567	1.43109	0.118571	1.79391	1.22828	0.402321	2.31452	1.15106	0.235848	1.43523	1.02773	0.785394	1.4604
655	7.83	10.32	643707784	Hlac_0718	PAS/PAC sensor signal transduction histidine kinase	4	1.3186	0.320453	2.48059	1.19115	0.169047	1.42808	1.20698	0.196773	1.5288	1.06858	0.561919	1.51308	1.11803	0.617556	2.27082	0.890622	0.410297	1.62043
656	7.82	17.01	643708072	Hlac_1006	Thiolase	8	1.24314	0.52467	2.62393	1.24775	0.506243	2.54865	1.15708	0.377501	1.56726	1.14647	0.251247	1.359	1.01669	0.940421	1.91358	0.941005	0.86684	2.88727
657	7.78	45.16	643707934	Hlac_0869	Protein of unknown function DUF555	7	1.06618	0.468007	1.27897	1.19907	0.338516	1.66287	1.05561	0.644383	1.40046	1.15505	0.610212	2.24465	0.895363	0.536406	1.65728	0.964532	0.772309	1.43759
658	7.77	24.19	643706681	Hlac_2861	transcriptional regulator, IclR family	4	0.82335	0.333561	1.93795	1.10647	0.533588	1.79289	0.750234	0.231259	2.06978	0.990067	0.952271	1.88825	0.74794	0.0693835	1.41558	0.887915	0.279414	1.4163
659	7.72	14.39	643709790	Hlac_2715	cobalamin synthesis protein P47K	5	1.02594	0.839766	3.54442	0.964137	0.77616	3.54297	1.16613	0.366028	3.54443	1.07675	0.593293	3.54287	1.07205	0.612495	3.55478	1.10727	0.491881	3.53299
660	7.72	35.48	643708411	Hlac_1347	beta-lactamase domain protein	9	1.28507	0.11523	1.49477	1.31933	0.30239	2.37737	1.23985	0.488887	3.00435	1.25043	0.591229	4.56388	0.979601	0.868645	1.60524	0.941144	0.781526	2.28049
661	7.71	10.8	643708266	Hlac_1201	Glu/Leu/Phe/Val dehydrogenase	4	1.06454	0.417292	1.21185	1.38139	0.0404936	1.35035	1.12231	0.150782	1.19792	1.43381	0.00521725	1.19819	0.775112	0.0204805	1.20939	1.02782	0.793961	1.3137
663	7.66	22.73	643707916	Hlac_0850	YbaK/prolyl-tRNA synthetase associated region	4	0.892109	0.500927	1.82789	0.83647	0.405422	2.08489	0.925098	0.462599	1.45026	0.852503	0.204399	1.44734	1.07408	0.497355	1.45349	1.01018	0.945228	1.75355
664	7.64	27.99	643707527	Hlac_0463	PfkB domain protein	9	1.0143	0.965119	3.44793	1.28613	0.472782	3.435	1.09907	0.552446	1.77592	1.38264	0.0574629	1.41827	0.788731	0.159664	1.5933	1.05103	0.869158	3.15001
665	7.64	46.88	643707094	Hlac_0035	PUA domain containing protein	6	1.12299	0.503715	4.44216	1.09247	0.589484	4.45579	1.32411	0.449593	20.9601	1.26537	0.457976	13.7316	1.03581	0.815405	4.47369	1.14837	0.694068	29.132
666	7.63	17.16	643708008	Hlac_0942	Pyridoxal-5'-phosphate-dependent protein beta subunit	4	0.794748	0.49601	17.8604	0.586949	0.121159	3.68483	1.13494	0.712214	27.4435	0.825956	0.313132	3.67566	1.36161	0.374154	13.6399	1.39555	0.189752	3.67287
668	7.6	20.91	643708904	Hlac_1834	cobalamin synthesis protein P47K	4	1.26465	0.38379	7.79552	1.14922	0.398532	3.58845	1.20635	0.31823	3.67588	1.07578	0.725423	7.51462	1.10994	0.625643	7.29984	0.929453	0.732763	8.02677
669	7.57	14.48	643707608	Hlac_0543	transcriptional regulator, TrmB	4	0.947181	0.704178	3.95685	0.992106	0.95175	3.76596	1.0396	0.780564	3.95209	1.06974	0.634626	3.76161	0.96127	0.758814	3.52812	1.06836	0.624687	3.51172
670	7.57	33.33	643708452	Hlac_1391	Methyltransferase type 12	4	1.29247	0.0977323	1.45215	1.11004	0.65245	2.35606	1.09266	0.389966	1.41939	0.920783	0.621271	1.84717	1.17109	0.403245	1.9082	0.825218	0.348598	1.97552
671	7.57	21.23	643708109	Hlac_1042	fibrillarin	4	1.13925	0.371055	1.63286	1.03608	0.788601	1.64647	1.04164	0.666694	1.42065	0.930167	0.761782	2.45472	1.10901	0.685187	2.58359	0.891007	0.36557	1.53391
672	7.55	55.35	643707427	Hlac_0362	TrkA-C domain protein	4	0.734143	0.446779	4.12044	0.627438	0.299369	4.23898	0.953047	0.887333	3.63453	0.801298	0.519786	3.42518	1.16956	0.617987	3.16743	1.27063	0.100877	1.42584
673	7.52	31.03	643708326	Hlac_1262	SirA family protein	4	0.706431	0.606295	11.8095	0.739873	0.389834	3.28801	0.77082	0.900583	2771.38	0.770005	0.904846	4102.56	0.949468	0.876526	3.55376	1.00279	0.999054	8001.5
674	7.5	74.19	643708913	Hlac_1844	Ribosomal protein L24E	10	0.804074	0.119653	1.42974	0.7268	0.244414	2.3204	0.900149	0.333589	1.43061	0.798417	0.365567	2.30381	1.11785	0.6758	2.68875	1.0916	0.400906	1.42818
675	7.48	50.96	643707693	Hlac_0627	protein of unknown function DUF35	7	1.23827	0.0674496	1.27411	1.08054	0.53027	1.41677	1.30834	0.149201	1.55762	1.11681	0.612339	1.86562	1.15359	0.356914	1.51984	1.02942	0.850274	1.56647
676	7.46	58.54	643709038	Hlac_1967	ribosomal protein S8e	5	0.607913	0.173345	2.8035	0.614915	0.102772	2.07127	0.650857	0.189985	2.57539	0.647177	0.13052	2.12161	0.990614	0.921467	1.43942	1.04293	0.663853	1.43089
677	7.46	43.24	643708912	Hlac_1843	Ribosomal protein S28e	4	0.693052	0.089387	1.60114	0.703941	0.0766949	1.5232	0.873744	0.256977	1.36009	0.873654	0.226304	1.32728	0.990143	0.909533	1.29078	1.23142	0.165604	1.43775
678	7.39	46.46	643708609	Hlac_1543	hypothetical protein	4	1.28481	0.0916316	1.42054	1.08727	0.413415	1.4212	1.01723	0.879364	1.53359	0.846189	0.289024	1.65305	1.19076	0.166589	1.4223	0.77185	0.0857278	1.41783
679	7.38	35.53	643709133	Hlac_2062	hypothetical protein	6	1.21609	0.431048	2.36418	1.20179	0.152291	1.41904	1.18943	0.55486	2.89159	1.15691	0.459186	1.99323	1.02315	0.879251	1.77253	0.956994	0.752665	1.6887
680	7.37	28.06	643707231	Hlac_0168	NAD-dependent epimerase/dehydratase	5	0.699541	0.0771684	1.53648	0.806424	0.180178	1.48197	0.938678	0.58794	1.395	1.06649	0.436721	1.25715	0.872487	0.214336	1.31835	1.30919	0.158662	1.58259
681	7.34	64.19	643707329	Hlac_0266	protein of unknown function DUF302	7	0.855313	0.504171	2.29993	0.757889	0.221336	1.97324	1.43821	0.187612	2.21147	1.2521	0.4039	2.51278	1.13528	0.270548	1.43623	1.6394	0.120129	2.2532
682	7.3	76.27	643708576	Hlac_1514	hypothetical protein	6	1.06867	0.624395	3.5269	1.59967	0.325194	28.3693	0.815544	0.288144	3.52487	1.20053	0.631317	34.8529	0.671309	0.316414	15.5918	0.743615	0.205486	3.52167
683	7.25	10.3	643707496	Hlac_0431	glutamyl-tRNA(Gln) amidotransferase, B subunit	4	0.879586	0.267714	1.31901	0.897489	0.663985	1.89874	0.914505	0.595764	1.53892	0.910928	0.725891	1.99064	0.982329	0.937151	1.80351	1.01317	0.848649	1.19536
685	7.22	13.69	643708299	Hlac_1235	carbohydrate kinase, YjeF related protein	4	1.57353	0.118497	2.0935	1.32416	0.216027	1.96699	1.58228	0.0332384	1.44664	1.29823	0.264835	2.07978	1.19888	0.547083	2.96363	0.974535	0.827451	1.56523
686	7.22	29	643708335	Hlac_1271	Indole-3-glycerol phosphate synthase	4	0.840723	0.523071	2.64547	1.0113	0.962929	2.51253	0.866129	0.238133	1.45033	1.02533	0.866391	1.75881	0.837687	0.421206	2.13668	1.005	0.98525	2.79953
687	7.2	28.43	643709013	Hlac_1942	glutamine amidotransferase of anthranilate synthase	4	1.23662	0.365823	2.19869	1.05568	0.687033	1.64926	1.13128	0.711432	3.47396	0.926657	0.831995	3.89589	1.17699	0.63293	3.51313	0.880013	0.648027	2.81296
688	7.18	29.5	643707441	Hlac_0377	ABC transporter related	8	0.888297	0.555751	1.76838	1	1	1.74688	1.0075	0.969147	1.76126	1.11583	0.538924	1.6558	0.891354	0.208747	1.25771	1.10783	0.253494	1.26011
689	7.16	13.01	643707088	Hlac_0029	SpoVR family protein	4	0.833824	0.650126	4.39536	0.868079	0.754394	5.4682	1.34954	0.307816	2.58832	1.36617	0.278121	2.48449	0.991533	0.985174	5.72549	1.56496	0.199449	2.77338
690	7.15	26.52	643708892	Hlac_1822	ribosomal protein S9	5	0.730755	0.166941	1.73247	0.726636	0.0603631	1.41236	0.806629	0.27804	1.67763	0.790566	0.235518	1.6576	1.01014	0.925979	1.3747	1.07564	0.762435	2.01582
691	7.14	24.01	643707607	Hlac_0542	thioredoxin reductase-like protein	5	0.974375	0.89384	7.09618	0.73972	0.479324	36.2187	0.88753	0.752197	40.2843	0.663806	0.507043	204.992	1.32889	0.270201	5.11735	0.886802	0.541239	5.687
692	7.14	37.5	643708578	Hlac_1516	Protein of unknown function DUF555	4	1.47549	0.183215	2.30719	1.82002	0.02854	1.56034	1.60164	0.189013	2.81209	1.94102	0.0524466	1.97512	0.817283	0.241915	1.69577	1.05852	0.638354	1.56221
693	7.12	74.22	643707958	Hlac_0893	putative signal transduction protein with CBS domains	7	1.20116	0.421077	2.19341	1.20177	0.155152	1.42494	1.15959	0.426183	1.9022	1.13635	0.448213	1.80008	1.01104	0.964928	2.59095	0.939284	0.523145	1.42092
694	7.1	6.731	643707852	Hlac_0786	cytochrome c oxidase subunit I	4	0.695244	0.310704	2.58732	0.666903	0.223943	2.32463	0.850194	0.191406	1.35968	0.803818	0.0605268	1.26666	1.04564	0.585873	1.26291	1.19664	0.456895	1.95535
695	7.08	58.06	643707961	Hlac_0896	putative signal transduction protein with CBS domains	9	1.19309	0.192101	1.47971	1.27634	0.203703	1.75763	1.28842	0.419587	2.94998	1.35275	0.370714	3.11233	0.942932	0.762139	2.07525	1.05384	0.796284	2.15303
696	7.07	16.43	643709398	Hlac_2325	carbamoyl-phosphate synthase, small subunit	5	1.72148	0.0941236	2.04227	1.55863	0.24549	2.66631	1.88243	0.0120793	1.44589	1.67652	0.0751354	1.84747	1.10635	0.521684	1.55974	1.06499	0.703206	1.61259
697	7.07	14.21	643709161	Hlac_2090	gamma-glutamyltransferase	4	1.09992	0.49556	1.47959	0.849334	0.598414	2.42329	0.998356	0.994439	1.99852	0.76036	0.0738685	1.3813	1.29923	0.299107	1.94446	0.887929	0.733543	2.75215
698	7.06	22.85	643707895	Hlac_0829	peptidase M20	6	1.24641	0.224553	1.72583	1.52276	0.298731	3.67198	0.891647	0.5996	2.22241	1.08101	0.782601	2.89849	0.833324	0.686229	5.35919	0.696956	0.0503483	1.4368
699	7.02	82.28	643709421	Hlac_2348	glutaredoxin	4	0.908613	0.603678	1.69455	0.891237	0.530063	1.67798	0.873349	0.15848	1.25937	0.839635	0.402069	1.77051	1.03084	0.880177	1.8028	0.93638	0.669514	1.55847
700	7.01	72.41	643707889	Hlac_0823	Ribosomal LX protein	5	0.613561	0.100684	1.9398	0.800888	0.335485	1.85402	0.665669	0.0402767	1.45198	0.857346	0.367724	1.58871	0.767294	0.0448861	1.28852	1.05982	0.814585	2.05942
701	6.99	19.34	643708303	Hlac_1239	hypothetical protein	4	1.03075	0.931827	3.85242	0.965805	0.944356	6.68297	1.09356	0.801116	3.82271	0.996681	0.977618	1.57113	1.09044	0.853824	5.94635	1.01755	0.965626	4.65861
702	6.95	18.02	643709109	Hlac_2038	beta-ribofuranosylaminobenzene 5'-phosphate synthase family	4	1.20316	0.202935	1.43691	1.23457	0.238068	1.57829	1.01854	0.871245	1.39308	1.02723	0.741044	1.26602	0.981954	0.823963	1.26981	0.824714	0.328241	1.69281
703	6.93	21.54	643707062	Hlac_0008	NAD-dependent epimerase/dehydratase	5	1.49648	0.0404847	1.43339	1.51452	0.183777	2.44485	1.44918	0.20193	2.34501	1.44749	0.327153	3.44606	0.98945	0.957935	2.15224	0.946637	0.78972	2.17225
704	6.87	23.11	643709014	Hlac_1943	molybdenum cofactor synthesis domain protein	4	1.00634	0.949788	1.29946	1.05672	0.776261	1.65493	0.949694	0.738775	1.493	0.981938	0.930704	1.72745	0.956874	0.785617	1.52309	0.920499	0.341213	1.23748
705	6.86	7.79	643707653	Hlac_0587	alpha amylase catalytic region	4	1.00666	0.957611	3.54106	1.00625	0.960118	3.5312	0.947833	0.832435	12.5072	0.930264	0.838385	34.465	1.00814	0.948232	3.54053	0.918195	0.812553	35.7253
706	6.81	7.379	643709767	Hlac_2693	amino acid permease-associated region	4	1.2518	0.221404	1.5385	1.26113	0.0302047	1.21621	1.16206	0.168654	1.28208	1.14935	0.266593	1.34925	1.00164	0.989254	1.3734	0.905358	0.418183	1.35809
708	6.8	16.99	643708135	Hlac_1068	hypothetical protein	4	0.706532	0.108435	1.62914	0.750121	0.124293	1.53994	0.719365	0.0186948	1.25248	0.751526	0.0272564	1.25218	0.946539	0.4959	1.25383	0.99284	0.968274	1.69816
709	6.8	42.45	643707575	Hlac_0510	cobalamin B12-binding domain protein	5	1.33661	0.0722064	1.40314	1.17492	0.35002	1.59108	1.19588	0.46251	1.96899	1.03879	0.811908	1.59408	1.14284	0.28173	1.38338	0.87615	0.551485	1.87585
710	6.8	31.54	643708244	Hlac_1179	transcriptional regulator, AsnC family	4	1.10025	0.64249	2.13686	1.06509	0.839822	3.26237	0.855662	0.686243	4.20101	0.807482	0.496937	3.05801	1.03291	0.896061	2.56689	0.736051	0.296421	2.56453
712	6.68	7.621	643707886	Hlac_0820	AMP-dependent synthetase and ligase	4	1.62664	0.114691	2.17609	1.52754	0.137637	2.13146	1.79866	0.105554	2.44244	1.65676	0.176169	2.87755	1.07144	0.579114	1.57221	1.08125	0.511698	1.5293
713	6.68	7.955	643709167	Hlac_2097	inner-membrane translocator	4	1.04537	0.815238	2.05048	0.91272	0.6469	2.08813	0.915877	0.410348	1.44228	0.786232	0.105987	1.44301	1.15339	0.235155	1.44155	0.854781	0.484328	2.21055
714	6.67	44.93	643709820	Hlac_2745	hypothetical protein	4	1.50235	0.0659259	1.60551	1.86288	0.0168149	1.42131	1.63469	0.0261417	1.41736	1.97738	0.0594154	2.11463	0.816282	0.349708	2.05763	1.05972	0.655795	1.61839
715	6.64	66.27	643707469	Hlac_0405	alkyl hydroperoxide reductase/ Thiol specific antioxidant/ Mal allergen	6	1.07948	0.844837	49.7783	1.09095	0.679887	7.47037	0.943928	0.67406	3.68663	0.936417	0.679926	4.56279	0.997963	0.991303	6.65987	0.85191	0.666823	34.0982
717	6.58	50.98	643707220	Hlac_0157	ribosomal protein S10	4	0.987339	0.948205	1.77675	0.977555	0.922808	1.98615	0.915519	0.547248	1.51468	0.891076	0.585438	1.82648	1.01565	0.909293	1.49035	0.903416	0.336773	1.32752
718	6.53	33.82	643707086	Hlac_0027	Glyoxalase/bleomycin resistance protein/dioxygenase	6	0.91226	0.317661	1.27679	1.07348	0.60296	1.47608	1.15748	0.18595	1.31295	1.33714	0.0875265	1.44693	0.85723	0.364248	1.58318	1.23524	0.0700563	1.27561
719	6.49	22.51	643709771	Hlac_2697	ABC transporter, periplasmic binding protein, thiB subfamily	4	1.71477	0.320616	5.884	1.92813	0.0532456	1.97257	1.73328	0.13407	2.62906	1.91021	0.133728	3.11324	0.904252	0.755951	3.37664	0.989782	0.976288	3.73391
721	6.47	5.658	643706859	Hlac_3052	heavy metal translocating P-type ATPase	3	1.00136	0.988281	1.42165	0.83127	0.684857	5.43749	1.12218	0.700651	3.05848	0.90125	0.705783	2.79449	1.21659	0.652262	4.99481	1.09073	0.752318	2.81124
722	6.45	43.33	643709733	Hlac_2661	KH type 1 domain protein	4	0.893943	0.525313	4.67651	1.40691	0.179558	3.51479	0.837236	0.411566	5.49296	1.29485	0.232786	3.51498	0.64073	0.145276	3.71948	0.91284	0.52597	3.51602
724	6.43	44	643708925	Hlac_1856	Protein of unknown function DUF54	3	0.967084	0.857128	1.72177	1.0745	0.452194	1.30387	0.669892	0.167388	2.01966	0.715792	0.0438261	1.3729	0.906767	0.615333	1.74606	0.671367	0.116553	1.7854
725	6.41	11.7	643708212	Hlac_1147	inner-membrane translocator	4	0.89555	0.516532	1.83628	0.816337	0.314396	1.92631	0.565089	0.188071	3.48556	0.524245	0.297801	7.33254	1.10274	0.737456	2.98523	0.610884	0.246514	3.70053
727	6.34	49.37	643709054	Hlac_1983	ribosomal protein L11	6	0.754087	0.0621296	1.36194	0.780448	0.172849	1.55698	0.945409	0.637939	1.40831	0.961073	0.80384	1.59343	0.974103	0.911036	1.98897	1.22165	0.145478	1.38508
728	6.32	13.52	643708640	Hlac_1574	Amidohydrolase 3	4	0.920678	0.673408	6.45017	1.2434	0.621653	60.0881	0.924474	0.750724	11.2087	1.22483	0.59958	34.5286	0.750176	0.648918	378.927	0.977845	0.860585	3.59313
729	6.31	22.13	643709430	Hlac_2356	UspA domain protein	3	1.12196	0.396538	1.44932	1.14903	0.532832	1.87577	1.00865	0.955605	1.57388	1.01061	0.96707	2.11514	0.982748	0.940328	1.97622	0.880664	0.541219	1.80088
730	6.3	29.22	643707439	Hlac_0375	imidazole glycerol phosphate synthase, glutamine amidotransferase subunit	5	0.583601	0.252526	17.5699	0.78528	0.737096	1106.87	0.792474	0.258936	3.5717	1.04853	0.915693	91.8625	0.749091	0.540514	64.7394	1.32603	0.389278	12.3525
731	6.28	18.71	643709232	Hlac_2162	PfkB domain protein	4	1.354	0.292567	6.72443	0.88732	0.451178	3.67741	1.14428	0.451226	4.34182	0.73635	0.198843	3.51027	1.5394	0.14347	3.51355	0.823152	0.2992	3.51144
732	6.28	24.81	643707851	Hlac_0785	cytochrome c oxidase, subunit II	5	1.03478	0.729346	1.44777	0.820497	0.139742	1.42872	0.718286	0.245572	2.40114	0.558486	0.0194852	1.42633	1.27078	0.212253	1.76855	0.674597	0.114922	1.87733
733	6.25	25.67	643709452	Hlac_2379	alpha/beta hydrolase fold protein	4	0.99952	0.998576	2.79435	0.816039	0.446895	2.53881	0.959588	0.663867	1.42145	0.767776	0.150877	1.64898	1.23662	0.12636	1.4332	0.935154	0.76766	2.34895
734	6.24	15.93	643709215	Hlac_2145	UspA domain protein	3	1.21348	0.154341	1.45	1.32538	0.612341	7.67611	1.00155	0.99064	1.65564	1.09546	0.856616	6.78515	0.926098	0.892946	8.75442	0.805714	0.131319	1.45474
735	6.21	10.6	643707901	Hlac_0835	glutamyl-tRNA(Gln) amidotransferase, A subunit	3	1.30008	0.310668	5.87065	0.981014	0.94544	17.028	1.30873	0.224183	3.51216	0.971116	0.816758	3.51791	1.33371	0.210731	3.51629	0.980374	0.913377	6.29356
736	6.19	12.43	643707189	Hlac_0125	von Willebrand factor type A	5	1.89851	0.159572	2.99143	1.93957	0.180583	3.3629	1.05119	0.842211	2.08	1.05716	0.870868	2.71808	0.981206	0.916862	1.70281	0.538242	0.0186885	1.52702
737	6.19	13.78	643709426	Hlac_2352	short-chain dehydrogenase/reductase SDR	3	0.999567	0.99707	1.56759	0.832501	0.296175	1.75589	1.52839	0.0743792	1.6951	1.25155	0.150954	1.52932	1.20942	0.351508	1.97213	1.48567	0.140646	2.04779
739	6.17	25.3	643709370	Hlac_2297	GTP-binding protein HSR1-related	5	0.766738	0.281509	2.1866	0.824915	0.14278	1.42163	0.961703	0.934161	6.05384	1.00082	0.998093	3.70662	0.935559	0.694881	1.88245	1.19949	0.566644	3.16123
740	6.17	17.25	643709236	Hlac_2166	thymidylate synthase	3	1.01546	0.87948	1.3444	0.814583	0.417336	2.00474	1.11191	0.484062	1.52792	0.874336	0.515512	1.78831	1.25881	0.230795	1.62994	1.06931	0.530187	1.35168
742	6.12	25.8	643708901	Hlac_1831	protein of unknown function DUF59	4	0.926183	0.466602	1.44774	0.94853	0.856214	3.024	0.7955	0.458248	2.9448	0.800382	0.458028	2.85924	0.981665	0.931378	2.26725	0.836674	0.531632	2.78295
743	6.12	13.42	643707574	Hlac_0509	Glyoxalase/bleomycin resistance protein/dioxygenase	3	0.837115	0.401682	2.06361	0.843291	0.357788	1.85706	1.0797	0.448133	1.42272	1.07364	0.696888	1.97331	0.999913	0.999512	1.7082	1.26155	0.438817	2.83674
744	6.11	7.971	643709347	Hlac_2274	protein of unknown function DUF255	4	0.928088	0.588286	3.51092	1.36964	0.59165	210.995	0.795704	0.617934	69.6118	1.1662	0.409768	4.33049	0.685379	0.555733	306.061	0.834543	0.659124	48.1237
745	6.11	19.62	643708740	Hlac_1671	aminopeptidase (leucyl aminopeptidase, aminopeptidase T) 1	3	1.05528	0.823328	2.48956	1.30292	0.0824199	1.4174	1.23722	0.341302	2.09556	1.49507	0.206307	2.55457	0.819128	0.364863	2.09228	1.14362	0.661546	3.1118
746	6.11	25	643707869	Hlac_0804	MaoC domain protein dehydratase	3	0.99276	0.924324	1.25117	1.18945	0.0917906	1.25289	0.81998	0.0665266	1.25063	0.966438	0.661497	1.2516	0.840717	0.112266	1.28127	0.80531	0.0544409	1.25135
747	6.1	39.8	643707330	Hlac_0267	hypothetical protein	3	1.0022	0.983795	1.37288	0.922037	0.334509	1.25251	0.97116	0.847808	1.56121	0.877228	0.397198	1.52669	1.09564	0.288896	1.25372	0.941641	0.61633	1.40981
748	6.09	14.48	643708322	Hlac_1258	Rhodanese domain protein	4	0.883242	0.496428	1.66836	1.05953	0.789142	1.87692	0.710055	0.273801	2.26014	0.830166	0.555036	2.44505	0.836049	0.227056	1.45666	0.779805	0.134859	1.47571
749	6.08	46.55	643707182	Hlac_0118	Protein of unknown function DUF1621	5	0.969875	0.940093	61.4357	1.23472	0.379264	6.14781	1.29613	0.26688	4.34339	1.61238	0.35425	43.6222	0.791105	0.41917	10.0066	1.29174	0.664629	268.335
750	6.07	15.94	643709068	Hlac_1997	deoxyhypusine synthase	3	0.884001	0.496748	4.71475	1.3193	0.417744	15.0456	1.26926	0.250167	3.51062	1.83604	0.359342	132.725	0.679746	0.45573	71.25	1.39793	0.299855	8.73678
751	6.07	17.11	643707201	Hlac_0137	hypothetical protein	3	1.32963	0.412488	15.4889	1.82868	0.10333	3.51082	0.782709	0.246147	3.55157	1.059	0.845906	19.1076	0.735301	0.319671	8.54328	0.58117	0.302992	34.9687
752	6.07	17.21	643709211	Hlac_2141	deoxyribose-phosphate aldolase	3	0.728338	0.126754	1.61716	0.660228	0.0742396	1.6333	1.01569	0.864647	1.30605	0.902881	0.679699	2.04153	1.11363	0.626569	1.88499	1.35837	0.103702	1.5239
753	6.05	12.22	643707352	Hlac_0289	threonine dehydratase	3	0.737041	0.204329	1.82296	0.947803	0.704736	1.50546	0.930765	0.396173	1.26008	1.17297	0.474095	1.86242	0.790726	0.426628	2.25805	1.23424	0.23954	1.58027
754	6.05	27.31	643709589	Hlac_2517	haloacid dehalogenase, type II	5	1.07362	0.481436	1.42815	1.15783	0.291614	1.55938	0.919432	0.41603	1.42659	0.972267	0.775621	1.45013	0.93399	0.504261	1.43909	0.832419	0.156451	1.42662
755	6.05	41.61	643709001	Hlac_1930	UspA domain protein	3	0.676402	0.165995	2.1968	0.960093	0.806782	1.87617	0.644821	0.0539841	1.57999	0.899814	0.414176	1.55949	0.709608	0.191204	2.13601	0.931379	0.749854	2.3099
757	6.04	14.32	643708975	Hlac_1904	multicopper oxidase type 3	4	0.725367	0.19104	3.53372	0.718515	0.186453	3.54869	0.533169	0.0997249	3.53287	0.518111	0.148559	7.28546	1.01736	0.908377	4.52259	0.715591	0.183905	3.53834
759	6.03	23.55	643709257	Hlac_2187	HAD-superfamily hydrolase, subfamily IIA	4	1.06254	0.616204	1.55907	1.19396	0.413113	2.10461	1.13326	0.278175	1.44045	1.24388	0.472976	2.9176	0.900122	0.700409	2.77205	1.0396	0.67834	1.41599
760	6.03	43.88	643707928	Hlac_0863	hypothetical protein	3	1.02088	0.909452	1.9969	0.70212	0.0488426	1.41799	0.865998	0.411086	1.8235	0.586259	0.0333253	1.53771	1.46142	0.161415	2.11689	0.827285	0.145452	1.41996
762	6.02	27.59	643707522	Hlac_0458	hypothetical protein	3	1.10805	0.566144	1.91226	1.01975	0.85687	1.50908	1.23573	0.427971	2.518	1.11843	0.4284	1.63044	1.09553	0.477306	1.57271	1.08805	0.471774	1.51092
763	6.02	48.21	643709382	Hlac_2309	hypothetical protein	3	1.66305	0.0855818	1.98393	1.3074	0.645608	8.60141	1.61819	0.251515	3.66017	1.25505	0.52422	3.58891	1.21573	0.772159	12.6803	0.965379	0.908115	3.19568
764	6.02	50.72	643709515	Hlac_2442	ribosomal protein L29	5	0.640895	0.0367641	1.45871	0.67723	0.205693	2.47687	0.682809	0.111528	1.82149	0.704847	0.358534	3.57075	0.95593	0.806228	2.00231	1.03805	0.838285	2.00043
765	6.02	25.31	643707655	Hlac_0589	Cupin 2 conserved barrel domain protein	3	1.1546	0.384102	3.52054	1.05588	0.907021	109.605	0.936452	0.793242	11.9137	0.855806	0.802557	479.803	1.09794	0.802903	40.9054	0.787502	0.289674	4.41525
766	6.01	10.38	643707845	Hlac_0779	GTPase of unknown function domain protein	3	0.928726	0.591526	3.51687	1.03806	0.770164	3.51533	0.836639	0.322808	3.5217	0.918276	0.590828	4.24906	0.901461	0.485138	3.5182	0.87712	0.510171	5.58457
767	6.01	10.23	643709455	Hlac_2382	ABC-1 domain protein	3	0.857732	0.205596	1.42906	1.08482	0.745148	2.55974	0.941885	0.78016	2.2443	1.17055	0.420335	1.9612	0.798619	0.376372	2.35765	1.06737	0.811112	2.80486
768	6.01	28.33	643709819	Hlac_2744	hypothetical protein	3	1.13537	0.425018	3.56723	1.04914	0.715308	3.5639	1.21328	0.368526	4.98015	1.10175	0.550403	4.23504	1.09051	0.546337	3.5753	1.04201	0.750667	3.54681
769	6.01	18.36	643707455	Hlac_0391	Methyltransferase type 11	3	1.03863	0.69221	1.42834	0.803831	0.122272	1.43722	1.06316	0.833154	3.00774	0.806113	0.249029	1.78005	1.30095	0.199145	1.81958	0.996109	0.986259	2.37055
770	6.01	57.02	643707864	Hlac_0799	glutaredoxin-like protein	4	0.983149	0.892811	3.56201	1.18716	0.336529	3.57215	1.10334	0.505151	3.56054	1.30925	0.226624	3.57154	0.834555	0.321313	3.55905	1.09381	0.535654	3.57762
771	6.01	34.01	643709620	Hlac_2548	hypothetical protein	3	0.883788	0.56929	7.06258	0.916443	0.539607	3.51124	0.855396	0.360535	3.5317	0.873452	0.684884	24.1614	0.972439	0.910478	12.2884	0.945332	0.831267	13.8969
772	6.01	33	643707096	Hlac_0037	ferredoxin	3	0.928735	0.622262	1.73568	0.928299	0.711658	2.12073	0.895162	0.330278	1.45304	0.878784	0.272917	1.44954	1.00822	0.933299	1.45159	0.939067	0.767655	2.22723
773	6.01	23.35	643709294	Hlac_2222	intracellular protease, PfpI family	3	0.915396	0.299563	1.2521	1.04457	0.617374	1.28384	0.885043	0.525733	1.72077	0.992244	0.921378	1.25995	0.883919	0.339822	1.41446	0.940931	0.708929	1.60294
774	6.01	39.05	643708908	Hlac_1838	hypothetical protein	7	0.839736	0.33478	3.62576	1.01294	0.983548	556.338	0.908905	0.518502	3.61932	1.07711	0.90461	518.696	0.83827	0.772808	408.348	1.05458	0.691921	3.61363
775	6	11.04	643709329	Hlac_2256	phosphoglucomutase/phosphomannomutase alpha/beta/alpha domain I	3	0.700246	0.176701	3.63258	0.928009	0.838784	39.1831	0.767533	0.443196	16.6028	1.00094	0.994027	3.58612	0.760354	0.382057	10.8288	1.06562	0.875975	59.8777
776	6	18.13	643707187	Hlac_0123	von Willebrand factor type A	4	1.55781	0.141319	3.56525	1.61394	0.130931	3.55665	0.954616	0.730183	3.69886	0.971493	0.820092	3.54502	0.972642	0.827676	3.56126	0.597288	0.121488	3.54304
777	6	43	643708654	Hlac_1588	protein of unknown function DUF358	3	0.951429	0.851602	2.74444	0.905506	0.62969	2.13317	0.894397	0.733442	3.41388	0.832897	0.334219	1.86544	1.06392	0.804215	2.57094	0.913836	0.408179	1.45268
778	6	12.03	643709064	Hlac_1993	TrkA-N domain protein	3	1.1333	0.757517	53.0141	1.22242	0.302237	3.71179	1.07958	0.870624	112.33	1.14484	0.447924	4.29814	0.937235	0.84328	26.5171	0.92915	0.608164	3.74501
779	6	23.4	643708208	Hlac_1143	protein of unknown function RIO1	3	1.05153	0.602646	1.4234	0.799436	0.392331	2.43552	1.20634	0.238719	1.62605	0.899905	0.711867	2.90517	1.32489	0.172923	1.78915	1.11888	0.304918	1.42406
780	6	23.21	643709278	Hlac_2206	OsmC family protein	4	0.980715	0.841866	1.4477	1.14074	0.702282	3.61361	1.19779	0.238959	1.59693	1.36859	0.323476	2.82715	0.865707	0.688162	3.80727	1.19132	0.22038	1.534
782	6	27.21	643707703	Hlac_0637	HSP20 type chaperone	3	0.926197	0.733082	2.3216	1.08261	0.590744	1.71328	0.865198	0.225452	1.43302	0.993167	0.980513	2.91646	0.862726	0.52193	2.28285	0.909256	0.720756	2.70552
783	6	60.47	643708107	Hlac_1040	hypothetical protein	6	1.32313	0.524596	4.83837	1.24116	0.155763	1.51789	1.08856	0.853021	5.68352	1.00393	0.987207	2.54326	1.07779	0.833849	3.86822	0.808892	0.420816	2.48006
784	6	38.53	643708523	Hlac_1462	phosphocarrier, HPr family	3	1.54183	0.112977	1.98525	1.54357	0.135429	2.1548	1.37448	0.238898	2.2814	1.36354	0.0646383	1.4287	1.00396	0.978817	1.76348	0.872167	0.502771	2.06714
785	6	22.34	643707596	Hlac_0531	apurinic endonuclease Apn1	3	0.590771	0.1276	3.89093	0.493617	0.135734	6.97339	0.462003	0.331504	277.844	0.378138	0.237494	125.979	1.20674	0.325937	3.82604	0.753587	0.689872	885.237
787	6	41.89	643708296	Hlac_1232	protein of unknown function DUF1458	3	1.78427	0.0242741	1.48499	1.95756	0.0251267	1.59521	1.98665	0.0172799	1.48201	2.13344	0.0448119	2.04308	0.918643	0.676747	2.12943	1.0847	0.470235	1.48592
788	6	5.511	643709786	Hlac_2711	carbon starvation protein CstA	3	1.13029	0.679654	16.8949	1.05083	0.851378	14.1416	1.3508	0.68073	1062.77	1.23529	0.760257	888.256	1.08449	0.574473	3.68816	1.18217	0.69689	61.7671
789	6	32.26	643709121	Hlac_2050	alkyl hydroperoxide reductase/ Thiol specific antioxidant/ Mal allergen	4	0.8498	0.473483	2.22467	0.897629	0.33156	1.44143	0.850241	0.638849	3.57717	0.863184	0.416741	1.86534	0.953689	0.806536	2.07855	0.951388	0.695046	1.60566
790	6	53.39	643708319	Hlac_1255	hypothetical protein	7	0.74639	0.364314	10.9583	1.09047	0.898856	960.981	0.861681	0.796474	302.983	1.23861	0.582753	34.3556	0.706165	0.720394	12199.3	1.11735	0.741573	26.5825
792	6	17.2	643709126	Hlac_2055	ABC transporter related	3	1.17091	0.201934	1.43689	1.20789	0.590981	3.60425	1.23167	0.307215	1.93473	1.23965	0.618793	4.88027	0.970466	0.901851	2.52155	1.02555	0.791548	1.43346
793	6	57.45	643709067	Hlac_1996	MoaD family protein	4	0.948427	0.60225	1.4501	1.09177	0.417994	1.45248	0.937506	0.536282	1.45521	1.06065	0.570174	1.45695	0.87501	0.2641	1.45323	0.963544	0.711142	1.45427
794	6	44.12	643709047	Hlac_1976	hypothetical protein	4	1.08479	0.587734	1.72847	1.19289	0.613419	3.59778	1.2243	0.190298	1.56247	1.31882	0.430274	3.36908	0.91731	0.768526	3.01534	1.10054	0.408814	1.48837
795	6	28.3	643707746	Hlac_0680	Cupin 2 conserved barrel domain protein	4	1.09171	0.685132	7.90295	1.31166	0.468572	22.7018	1.32302	0.241631	4.13178	1.56523	0.154002	4.07388	0.836369	0.355994	4.14072	1.18344	0.601542	19.3076
796	5.95	26.06	643707739	Hlac_0673	protein of unknown function DUF88	4	0.927077	0.762988	2.07455	0.906052	0.506793	1.5183	0.888412	0.600675	1.90695	0.852159	0.297779	1.49938	1.03189	0.786631	1.40158	0.930183	0.637487	1.55395
797	5.85	18.59	643709435	Hlac_2361	glycine-rich protein	4	1.17819	0.454612	6.08456	0.958532	0.809594	5.7274	1.14657	0.717915	38.9342	0.921205	0.569917	3.6741	1.23635	0.587078	35.0352	0.951808	0.791008	6.31235
800	5.75	23.53	643707774	Hlac_0708	NADH-quinone oxidoreductase, chain I	5	1.24085	0.21718	1.50582	1.06111	0.662278	1.41865	1.23553	0.11014	1.3323	1.03636	0.829778	1.54045	1.17216	0.532644	1.90888	0.96856	0.64798	1.19716
801	5.68	16.17	643708929	Hlac_1859	molybdenum cofactor biosynthesis protein A	5	1.56091	0.227619	2.55178	1.1522	0.296648	1.43001	1.72622	0.00676782	1.29572	1.23129	0.277813	1.64979	1.38474	0.261914	2.12017	1.06883	0.776261	1.97662
803	5.65	7.436	643708127	Hlac_1059	poly-gamma-glutamate synthesis protein (capsule biosynthesis protein)	3	0.974951	0.890241	1.71247	1.02393	0.894285	1.68342	1.19408	0.517186	2.1621	1.23069	0.238315	1.56803	0.955029	0.858058	2.12114	1.19737	0.416418	1.83956
805	5.57	52.21	643707140	Hlac_0079	hypothetical protein	3	1.12482	0.448675	3.56453	0.790339	0.256679	3.57962	0.9141	0.533815	3.55858	0.631051	0.136363	3.56963	1.43386	0.172404	3.56521	0.791857	0.258016	3.56878
807	5.55	51.26	643707367	Hlac_0305	transcriptional regulator, PadR-like family	5	0.777015	0.17897	1.58334	0.764358	0.0375157	1.27051	0.818521	0.0790609	1.27544	0.789723	0.254931	1.7075	1.02511	0.86119	1.51375	1.02533	0.907168	1.87386
808	5.53	20.97	643707736	Hlac_0670	diaminopimelate decarboxylase	5	0.797546	0.453592	2.872	0.790427	0.534807	3.90271	0.682168	0.22774	2.60486	0.662319	0.274916	3.28918	1.01927	0.836137	1.41842	0.838757	0.507252	2.57231
809	5.53	16.71	643709678	Hlac_2606	MgtE integral membrane region	3	1.05859	0.900537	98.747	0.906981	0.875202	516.434	0.983874	0.957742	22.3613	0.821848	0.801512	2286.75	1.1872	0.872999	48249.5	0.902739	0.543458	4.44118
810	5.52	19.27	643709186	Hlac_2116	photosystem I assembly BtpA	4	1.18785	0.334334	3.55173	1.2034	0.31415	3.54412	0.89757	0.627547	7.94737	0.892842	0.504148	4.30193	0.994681	0.965975	3.54876	0.736344	0.247546	4.91971
812	5.43	20.39	643709349	Hlac_2276	protein of unknown function DUF198	4	0.878436	0.642089	2.7979	0.801087	0.20741	1.68061	0.925125	0.722661	2.27127	0.827255	0.264334	1.7011	1.10559	0.506991	1.71427	1.02382	0.915179	2.31953
813	5.42	19.77	643709422	Hlac_2349	ATP/cobalamin adenosyltransferase	3	1.16007	0.753486	102.115	1.26564	0.782663	4557.74	1.27488	0.551839	37.865	1.37249	0.683887	1677.34	0.897514	0.77306	40.0184	1.07127	0.619462	3.61418
814	5.41	16.9	643708472	Hlac_1411	amidohydrolase	3	1.01828	0.895449	4.01058	0.994847	0.969866	3.99803	0.921596	0.589917	3.98026	0.884864	0.461947	3.96974	1.03125	0.824302	3.97773	0.881834	0.455016	4.00108
815	5.4	5.368	643708368	Hlac_1304	AMP-dependent synthetase and ligase	4	1.23837	0.261349	1.63695	1.23697	0.352291	1.85166	1.23655	0.124351	1.37561	1.21184	0.346338	1.73084	1.00667	0.939453	1.29213	0.976012	0.828263	1.38633
816	5.32	13.81	643708367	Hlac_1303	GTP-binding proten HflX	3	1.07611	0.729833	7.86774	1.7307	0.366375	91.9784	0.994147	0.980076	10.8297	1.57059	0.445887	125.886	0.619498	0.244528	11.6945	0.8983	0.475115	3.52594
818	5.31	12.5	643708382	Hlac_1318	acyl-CoA dehydrogenase domain protein	3	1.28374	0.0934248	1.42448	1.1003	0.534405	1.7381	1.59151	0.0522053	1.60913	1.34017	0.165445	1.80057	1.17342	0.447024	2.08168	1.20944	0.185774	1.51065
819	5.29	6.027	643707090	Hlac_0031	putative serine protein kinase, PrkA	4	1.23387	0.53971	3.43252	1.33628	0.107489	1.56165	0.902624	0.894693	18.9851	0.859933	0.788382	8.33567	0.938495	0.856817	3.80006	0.660186	0.443946	6.60921
820	5.28	75.7	643709275	Hlac_2203	BolA family protein	6	1.04489	0.949179	1068.91	1.21502	0.361021	4.8356	0.975678	0.949585	51.5438	1.10808	0.533664	4.26194	0.872461	0.800695	211.729	0.904757	0.744542	20.0313
821	5.2	7.778	643707188	Hlac_0124	hypothetical protein	3	2.03956	0.0305188	1.7305	2.38713	0.0670709	2.77807	1.04331	0.833087	2.14265	1.20825	0.17427	1.4817	0.856242	0.304766	1.62943	0.500942	0.152003	3.72315
822	5.16	12.05	643708855	Hlac_1789	aminotransferase class V	3	1.27293	0.259082	1.94559	1.15694	0.213091	1.41598	1.08894	0.677197	2.13854	0.972322	0.761644	1.4162	1.11144	0.644852	2.33073	0.833168	0.152802	1.4166
823	5.09	20.14	643709110	Hlac_2039	hypothetical protein	3	1.41223	0.181047	3.60385	1.10867	0.683271	11.1731	1.28277	0.396208	9.68084	0.98954	0.976804	39.0662	1.28152	0.264989	4.02811	0.885575	0.438241	3.56137
824	5.05	18.98	643708631	Hlac_1564	Methyltransferase type 11	4	1.10896	0.447358	1.60731	1.17399	0.189325	1.42261	0.994909	0.990453	5.08553	1.03336	0.888452	2.434	0.954166	0.819956	2.18134	0.876067	0.671884	3.18685
826	4.98	7.746	643709699	Hlac_2627	DEAD_2 domain protein	3	1.05299	0.936198	681.416	0.88774	0.441919	3.52313	1.00685	0.97488	8.99168	0.837403	0.725782	135.182	1.19663	0.801672	1191.52	0.935739	0.877849	77.0286
827	4.98	22.82	643708639	Hlac_1573	UspA domain protein	4	1.4389	0.283685	9.10127	1.36395	0.65647	724.085	1.88379	0.514992	4604.19	1.66168	0.703511	376378	1.04735	0.914533	77.6394	1.3143	0.676982	516.153
828	4.96	5.21	643708190	Hlac_1125	glycerol-3-phosphate dehydrogenase, anaerobic, C subunit	3	1.34657	0.0740588	1.44669	1.4419	0.46259	5.73936	1.33173	0.279123	2.31182	1.42738	0.269971	2.75544	0.93326	0.880533	5.73486	0.966853	0.868183	2.16258
829	4.95	19.69	643708678	Hlac_1612	glycine cleavage system H protein	4	0.993677	0.983126	3.13826	0.918371	0.46722	1.50914	1.06127	0.603181	1.51969	0.963278	0.842489	2.04152	1.09203	0.70061	2.34828	1.04189	0.873937	2.67133
830	4.94	39.45	643708355	Hlac_1291	GrpE protein	4	0.712767	0.254769	2.02909	0.786769	0.218018	1.57763	0.773654	0.0283738	1.23638	0.846664	0.196837	1.34816	0.906653	0.45067	1.38511	1.06776	0.776748	1.82204
831	4.92	85.88	643707791	Hlac_0725	Hypothetical protein MTH865	9	1.09508	0.641571	2.05405	1.10078	0.491995	1.64108	1.35768	0.138216	1.72919	1.3398	0.17595	1.84392	1.00247	0.984261	1.6117	1.20774	0.533169	2.96815
832	4.88	21.19	643709006	Hlac_1935	hypothetical protein	3	1.19317	0.316458	1.77504	1.3303	0.265252	2.22939	1.20712	0.159499	1.44659	1.32161	0.20682	1.91828	0.902711	0.44851	1.60169	0.986515	0.889578	1.45037
833	4.86	11.66	643707394	Hlac_0332	folate-binding protein YgfZ	4	1.09506	0.756969	3.01273	1.49469	0.140979	2.07259	1.00188	0.993733	2.49426	1.3414	0.200639	1.95765	0.741946	0.210866	2.02765	0.88897	0.282957	1.41638
835	4.8	36.36	643709414	Hlac_2341	translation elongation factor aEF-1 beta	3	0.752382	0.34707	8.95716	0.778187	0.358031	7.45162	0.906692	0.62574	6.47105	0.921079	0.699794	7.75556	0.974175	0.863976	4.62821	1.17396	0.70365	57.7877
836	4.79	17.13	643709247	Hlac_2177	hypothetical protein	3	1.00449	0.97367	1.67737	1.00771	0.973829	2.44075	0.94766	0.588517	1.43664	0.935767	0.588628	1.5645	1.00287	0.985672	1.83812	0.919208	0.711005	2.33754
837	4.76	8.621	643707471	Hlac_0407	protein of unknown function DUF21	3	1.25577	0.108953	1.42335	1.18762	0.447716	2.20282	1.20101	0.45619	2.36327	1.12453	0.342245	1.50522	1.06331	0.795413	2.44389	0.93441	0.728828	2.08063
838	4.75	16.02	643709749	Hlac_2676	hypothetical protein	4	0.995318	0.959032	1.41657	0.92804	0.717045	2.16027	0.9976	0.983712	1.56651	0.912023	0.792828	3.75529	1.08178	0.745664	2.48302	0.977382	0.876217	1.74723
839	4.69	14.89	643707714	Hlac_0648	menaquinol--cytochrome-c reductase (cytochrome bc complex) cytochrome b/c subunit	3	1.10875	0.331489	1.41826	1.12277	0.319048	1.46073	0.933335	0.731874	2.12599	0.92345	0.707855	2.21056	0.994662	0.958942	1.48634	0.820266	0.360616	2.0646
840	4.66	26.97	643708348	Hlac_1284	aspartate carbamoyltransferase, regulatory subunit	3	0.964301	0.79013	1.42571	1.04727	0.766075	1.49576	1.05646	0.894414	2.94034	1.12528	0.779492	2.98649	0.926641	0.333979	1.21249	1.06018	0.85418	2.28808
841	4.63	19.48	643709234	Hlac_2164	UspA domain protein	3	1.25295	0.186404	1.63287	1.28023	0.672321	8.73432	1.35508	0.0767952	1.46941	1.36557	0.578722	7.69739	0.966254	0.942647	6.16083	1.05126	0.608921	1.43043
842	4.6	21.94	643707503	Hlac_0439	ornithine cyclodeaminase/mu-crystallin	5	0.820473	0.297928	3.56354	0.908309	0.512887	3.56955	0.780825	0.24288	3.52925	0.849667	0.385456	4.1905	0.910171	0.519652	3.56848	0.927124	0.585563	3.53282
843	4.6	32.81	643708079	Hlac_1013	methylmalonyl-CoA epimerase	3	1.03105	0.89703	2.4565	1.25894	0.325716	2.154	1.05072	0.788099	2.0022	1.26391	0.108258	1.4357	0.82492	0.35552	2.00329	0.993105	0.955669	1.60703
844	4.58	12.13	643707386	Hlac_0324	phosphoesterase RecJ domain protein	3	0.875482	0.789942	6.57478	0.883304	0.706702	3.42346	0.816305	0.609275	4.28412	0.804755	0.413671	2.49212	0.998346	0.992539	1.96459	0.900989	0.546489	1.86533
847	4.53	16.94	643709306	Hlac_2233	hypothetical protein	5	0.914703	0.54844	3.74265	1.2009	0.706307	107.689	0.944531	0.679562	3.73143	1.21596	0.708056	153.318	0.766415	0.549215	51.8231	1.0062	0.961956	3.71385
848	4.51	34.67	643707169	Hlac_0108	RNA polymerase Rpb5	3	1.10335	0.505407	3.56457	0.929535	0.6719	5.15039	1.18651	0.617423	23.8016	0.984151	0.934977	7.24606	1.19545	0.32668	3.59019	1.04899	0.893977	37.1518
849	4.48	8.108	643708846	Hlac_1780	Methyltransferase type 12	3	0.750068	0.4051	3.26194	0.895187	0.652901	2.48495	0.779331	0.345928	2.40444	0.916334	0.773225	3.13235	0.858532	0.775514	7.49797	1.01445	0.902426	1.56095
850	4.43	24.44	643707326	Hlac_0263	hypothetical protein	3	0.97718	0.971484	695.068	1.56033	0.359259	35.8091	1.48722	0.612385	1384.38	2.3554	0.238418	72.1356	0.627461	0.295526	19.3973	1.50885	0.154245	3.63902
851	4.42	27.59	643708952	Hlac_1882	hypothetical protein	3	0.722662	0.188533	3.52278	0.678875	0.31363	14.0372	0.730426	0.378912	14.9174	0.66348	0.154483	3.63407	1.07503	0.798959	16.6679	0.980639	0.937567	12.4896
852	4.42	72.83	643707686	Hlac_0620	RNA polymerase dimerisation	3	0.903972	0.497939	3.57685	0.877707	0.416915	3.57082	1.04311	0.746083	3.56947	0.995368	0.970469	3.56356	1.03764	0.774632	3.56182	1.12424	0.451071	3.57927
853	4.39	63.53	643708861	Hlac_1795	hypothetical protein	3	1.10773	0.748414	22.5648	1.00285	0.995783	236.08	1.11712	0.474968	3.67193	0.992646	0.978955	17.0466	1.11222	0.668521	10.5532	0.983533	0.949026	13.8615
858	4.33	14.18	643709772	Hlac_2698	hypothetical protein	2	0.973966	0.850139	4.04478	1.04364	0.789284	4.85233	1.13708	0.811272	209.313	1.20048	0.506795	10.7158	0.941126	0.838491	19.5606	1.13959	0.746668	51.9209
860	4.32	24.46	643707164	Hlac_0103	NusA family KH domain protein	3	1.04156	0.891516	3.11229	0.998277	0.996371	4.25013	1.32978	0.428973	3.47892	1.25925	0.505299	3.42858	1.03876	0.886961	2.76465	1.25092	0.143259	1.50694
861	4.3	38.04	643708552	Hlac_1490	Protein of unknown function UPF0058	2	1.13428	0.42492	3.53161	1.19678	0.717265	121.119	1.19811	0.319564	3.52714	1.23947	0.653824	91.0981	0.949647	0.888246	40.492	1.0299	0.816538	3.53498
862	4.26	36.05	643707319	Hlac_0256	glutaredoxin	5	0.916732	0.557476	3.76058	1.00124	0.992454	3.76278	1.05163	0.712854	3.74591	1.12857	0.452217	3.7502	0.922497	0.579779	3.74523	1.11762	0.479833	3.76647
864	4.24	34.4	643709454	Hlac_2381	heat shock protein Hsp20	4	0.940591	0.895177	108.148	0.825251	0.303821	3.53233	1.38103	0.392305	18.267	1.19151	0.355011	4.00891	1.14777	0.753188	72.8468	1.43148	0.237752	5.9653
865	4.22	21.03	643709011	Hlac_1940	N-(5'phosphoribosyl)anthranilate isomerase (PRAI)	2	1.0975	0.832764	81.1218	1.51322	0.263326	10.0783	0.785173	0.69888	405.412	1.05834	0.668383	3.51048	0.743165	0.671927	779.849	0.692178	0.214098	5.12533
866	4.21	23.25	643708875	Hlac_1808	Alcohol dehydrogenase GroES domain protein	4	0.786409	0.715426	583.31	0.993327	0.957389	3.55773	0.872504	0.57855	9.24076	1.08162	0.830472	38.6512	0.801306	0.714914	350.461	1.08232	0.848972	63.9024
867	4.21	16.37	643707710	Hlac_0644	hypothetical protein	2	1.26311	0.746791	1169.28	1.6198	0.410938	101.016	0.561151	0.200532	10.9359	0.708338	0.532291	127.757	0.785572	0.429858	11.6536	0.447233	0.478351	14065.1
868	4.21	19.35	643707936	Hlac_0871	3-isopropylmalate dehydratase, small subunit	3	0.609173	0.47025	309.523	0.446544	0.302533	194.596	0.977805	0.858989	3.54802	0.703703	0.175016	3.52312	1.37537	0.191592	3.51461	1.57352	0.419761	86.8624
869	4.2	20.41	643708437	Hlac_1375	5-formyltetrahydrofolate cyclo-ligase	3	1.19883	0.322637	3.59365	0.850466	0.355638	3.61956	1.14814	0.399737	3.57558	0.799779	0.380236	6.89482	1.41969	0.178441	3.60311	0.932722	0.622737	3.72206
871	4.15	32.47	644731871	Hlac_1352		2	3.6725	0.202226	229.185	2.92731	0.317363	1684.53	3.1373	0.227653	227.783	2.46418	0.36597	1675.33	1.21027	0.445587	7.70713	0.832045	0.3239	3.68054
872	4.14	12.24	643709340	Hlac_2267	HAD-superfamily hydrolase, subfamily IA, variant 1	2	1.19398	0.651032	4.25737	1.04627	0.811332	2.04682	0.950783	0.84593	2.67728	0.812972	0.418516	2.41441	1.15982	0.574245	2.60851	0.76566	0.26605	2.12091
873	4.14	36.46	643709441	Hlac_2368	translation initiation factor eIF-1A	3	1.10525	0.643191	2.21926	0.973606	0.938195	3.72222	0.753739	0.352678	2.75349	0.639025	0.155534	2.37312	1.14429	0.407342	1.74604	0.674395	0.335699	3.85237
875	4.12	10.3	643708831	Hlac_1766	IMP dehydrogenase/GMP reductase	2	0.968296	0.924832	31.5266	1.87702	0.100965	3.59533	0.841172	0.731553	134.16	1.58052	0.138781	3.62696	0.526956	0.30861	72.7588	0.836275	0.358121	4.1885
877	4.1	5.995	643706787	Hlac_2977	transposase, IS605 OrfB family	2	0.997871	0.992406	9.6802	1.04426	0.889368	22.9852	0.720125	0.186157	3.51096	0.74223	0.235708	4.34992	0.96133	0.758373	3.5121	0.702442	0.22645	5.29739
878	4.1	30.48	643708350	Hlac_1286	hypothetical protein	2	1.34575	0.32453	8.2429	0.9498	0.73623	4.42823	1.45386	0.164428	3.51187	1.00517	0.98616	20.3826	1.42562	0.428606	36.3616	1.05123	0.7492	4.60463
879	4.09	14.01	643708450	Hlac_1389	Creatininase	3	0.782391	0.442641	13.482	0.809165	0.465987	11.2163	0.790454	0.46641	14.7028	0.803293	0.466422	12.2308	0.973477	0.834734	3.61837	0.985205	0.905371	3.54225
882	4.07	16.67	643708633	Hlac_1566	hypothetical protein	2	1.39815	0.115074	1.62344	0.822629	0.703554	4.40864	1.67238	0.0641154	1.76897	0.943255	0.758882	1.73839	1.71534	0.20058	2.8583	1.15891	0.655886	2.59099
888	4.05	23.16	643707752	Hlac_0686	transcriptional regulator, XRE family	3	0.753752	0.264474	4.87641	0.78841	0.259983	3.69535	1.08799	0.646154	5.61245	1.11898	0.471502	3.69105	0.963161	0.801339	4.38577	1.40763	0.185852	3.6897
889	4.05	59.78	643707783	Hlac_0717	Ribonucleoprotein complex SRP, Srp19 component	3	1.07643	0.669105	1.89477	0.959083	0.894995	3.33304	1.23379	0.214695	1.65526	1.08553	0.589144	1.74041	1.1272	0.568657	2.14259	1.11788	0.551363	1.96493
890	4.05	23.15	643708101	Hlac_1034	hypothetical protein	2	0.258448	0.143942	52.185	0.266192	0.0966035	13.0872	0.27644	0.677766	6298237140992	0.301517	0.714387	55409180147712	0.970153	0.830261	4.09452	1.37261	0.94278	2.46441e+19
891	4.05	14.65	643708478	Hlac_1417	basic membrane lipoprotein	7	1.00112	0.993023	3.67678	1.02694	0.847588	3.98935	1.03189	0.809411	3.64125	1.03959	0.76717	3.6265	0.982289	0.88935	3.64431	1.00469	0.970821	3.65514
892	4.05	20	643708826	Hlac_1761	hypothetical protein	3	0.726148	0.341728	11.2403	1.13687	0.480168	4.62475	0.747186	0.29001	6.13604	1.15381	0.389148	3.57508	0.642449	0.141959	3.57812	1.00933	0.940928	3.55537
893	4.04	11.82	643708996	Hlac_1925	hypothetical protein	3	0.780001	0.249394	3.68448	0.947931	0.695201	3.7024	0.928587	0.601539	3.67786	1.10865	0.499368	3.69841	0.829254	0.319754	3.69372	1.16011	0.385304	3.68973
894	4.04	18.89	643708407	Hlac_1343	nucleotide kinase	2	1.16132	0.391198	3.82252	1.11125	0.479755	3.51707	1.12359	0.523936	4.93509	1.05707	0.674682	3.51757	1.05357	0.787368	6.75937	0.943256	0.660395	3.51435
896	4.04	8.834	643706656	Hlac_2831	chromosome partitioning protein ParA	2	0.788304	0.264551	3.79484	0.867071	0.687518	29.691	0.89923	0.893867	3041.54	0.972624	0.958356	217.891	0.916749	0.748586	14.1491	1.09596	0.916161	6566.61
904	4.03	8.364	643708729	Hlac_1661	ATP-NAD/AcoX kinase	3	1.29602	0.356407	2.55551	1.12961	0.748253	4.16008	0.951937	0.890965	3.92093	0.800634	0.483014	3.06539	1.14802	0.824484	10.5469	0.708926	0.0909598	1.61577
905	4.03	9.711	643709251	Hlac_2181	hypothetical protein	2	0.858699	0.552375	2.5243	1.11558	0.319699	1.43123	1.01539	0.960581	3.2466	1.28846	0.150065	1.61292	0.776694	0.293073	2.15826	1.14516	0.328752	1.57684
912	4.02	5.076	643709674	Hlac_2601	peptidase M50	2	0.938893	0.755961	7.2906	0.873442	0.402693	3.52643	0.607188	0.229291	10.8844	0.550443	0.104568	3.51609	1.08328	0.781203	17.1145	0.626159	0.132731	3.52005
913	4.02	17.61	643707283	Hlac_0220	putative transcriptional regulator, AsnC family	2	0.652946	0.1548	3.83261	0.510254	0.128738	5.77062	0.996015	0.9743	3.5117	0.764464	0.224619	3.51364	1.28952	0.236186	3.51418	1.48727	0.155342	3.51027
914	4.02	9.446	643709369	Hlac_2296	Na+/H+ antiporter NhaC	6	0.810048	0.629612	58.523	0.817327	0.593669	31.6546	0.981535	0.881563	3.51894	0.976466	0.849888	3.52334	0.996197	0.975587	3.53177	1.18985	0.683249	58.3548
916	4.02	10.74	643707486	Hlac_0421	UBA/THIF-type NAD/FAD binding protein	2	1.28152	0.141756	1.5704	1.1356	0.657263	2.88789	0.992469	0.95624	1.69069	0.868263	0.640382	3.05026	1.13306	0.612271	2.46859	0.755044	0.337409	2.62846
917	4.02	11.31	643707892	Hlac_0826	translation initiation factor eIF-6	2	0.749431	0.220744	3.75955	0.869535	0.408009	3.76212	0.895616	0.481169	3.74432	1.02078	0.875708	3.74916	0.868393	0.405611	3.76956	1.16457	0.380795	3.74
919	4.02	20.95	643709281	Hlac_2209	ArsR family transcriptional regulator	2	0.718541	0.605743	361.945	0.58544	0.342215	57.6913	0.707461	0.250685	6.21476	0.57068	0.111776	3.54091	1.22924	0.388303	6.25079	0.976344	0.952063	56.376
921	4.02	54.55	643707629	Hlac_0564	Ribosomal L37ae protein	7	0.685059	0.0639876	1.54152	0.666488	0.0682231	1.61766	0.788175	0.120518	1.47984	0.753645	0.131376	1.63375	1.03517	0.762329	1.53699	1.1228	0.32723	1.47337
922	4.01	3.585	643707273	Hlac_0210	FAD linked oxidase domain protein	3	1.29468	0.263234	4.22011	0.963505	0.913894	32.1745	1.01226	0.991787	162398	0.765397	0.850126	1414398	1.35264	0.310451	7.65676	0.76187	0.799078	39481.4
923	4.01	11.68	643708923	Hlac_1854	GCN5-related N-acetyltransferase	3	1.07124	0.741374	7.63463	0.9723	0.968458	1336.97	0.858809	0.383871	3.78706	0.767659	0.676213	414.005	1.09937	0.853242	168.831	0.785375	0.258723	3.74741
927	4.01	10.33	643707447	Hlac_0383	beta-lactamase domain protein	2	1.12459	0.702483	19.2285	0.919662	0.62482	4.9116	1.32433	0.21587	3.52158	1.05609	0.890047	53.2531	1.2316	0.664105	93.8977	1.14311	0.605781	10.8517
928	4.01	32.1	643708384	Hlac_1320	transcriptional regulator, AsnC family	3	1.03263	0.914129	3.10616	1.03692	0.839279	1.96896	1.20744	0.495393	2.66798	1.19252	0.27223	1.65671	1.0025	0.994873	4.3942	1.13956	0.346533	1.58482
931	4.01	8.145	643708164	Hlac_1098	isochorismatase hydrolase	2	0.593188	0.121522	3.60481	0.991372	0.964381	7.14146	0.619122	0.147318	4.20141	1.01289	0.973734	51.5026	0.6047	0.238155	12.2944	1.01611	0.934645	7.18055
937	4.01	32.1	643707800	Hlac_0734	hypothetical protein	3	1.59068	0.291064	18.2004	1.52443	0.528698	351.866	1.59229	0.190616	6.20009	1.49878	0.477035	119.5	1.0491	0.871651	19.68	0.975932	0.881532	5.17689
938	4	46.71	643707888	Hlac_0822	prefoldin, alpha subunit	7	0.859625	0.662151	26.442	0.773696	0.751835	2793.71	0.801545	0.609176	53.9629	0.713709	0.708389	5955	1.13225	0.789294	98.7877	0.906482	0.561243	4.54494
941	4	42.86	643707475	Hlac_0411	putative transcriptional regulator, CopG/Arc/MetJ family	2	1.01129	0.947482	5.61168	1.06344	0.731913	5.72491	0.974706	0.843975	3.67487	1.00783	0.951633	3.67849	0.957432	0.744382	3.67579	0.940149	0.68515	4.28081
943	4	16.2	643708332	Hlac_1268	Mov34/MPN/PAD-1 family protein	2	0.721952	0.28363	7.21992	0.839539	0.341211	3.74334	0.878513	0.446498	4.0149	1.00509	0.978116	6.52613	0.867367	0.677214	25.9161	1.1873	0.349639	3.80026
944	4	31.71	643707363	Hlac_0301	hypothetical protein	2	0.872174	0.403416	3.58534	0.951105	0.705637	3.58928	1.18201	0.350822	3.69055	1.26621	0.328637	5.48554	0.923928	0.575153	3.58178	1.32042	0.317736	6.85641
946	4	27.48	643709415	Hlac_2342	Thioredoxin domain protein	2	1.43354	0.287622	9.21297	1.1773	0.358502	3.70378	1.27003	0.438386	12.179	1.02134	0.871845	3.72304	1.22832	0.58709	31.4141	0.861126	0.383435	3.69175
948	4	7.775	643709168	Hlac_2098	inner-membrane translocator	2	0.945062	0.670699	3.53222	0.808006	0.307974	4.15033	0.701516	0.229396	5.45864	0.593468	0.297961	28.539	1.17823	0.429022	5.28208	0.723578	0.280453	6.94524
954	4	19.89	643708415	Hlac_1351	alkyl hydroperoxide reductase/ Thiol specific antioxidant/ Mal allergen	4	1.30573	0.23017	3.60316	1.26947	0.255141	3.61305	1.48685	0.158431	3.59956	1.42031	0.178496	3.61037	1.03648	0.782654	3.60165	1.10959	0.491116	3.61459
955	4	8.815	643709075	Hlac_2004	hypothetical protein	2	1.21682	0.546185	17.8911	1.43465	0.170394	3.51693	1.3607	0.446275	27.1927	1.58001	0.135689	3.51802	0.858555	0.639058	20.9764	1.09214	0.536791	3.51659
956	4	35.9	643709664	Hlac_2592	CTP/GMP synthase operon protein	4	0.775882	0.25832	3.99543	0.844178	0.520442	9.9259	0.840975	0.476668	7.72859	0.896778	0.797225	66.5549	0.926623	0.729966	8.53576	1.05554	0.77857	6.64734
958	4	8	643708475	Hlac_1414	inner-membrane translocator	2	0.764243	0.605093	119.352	0.94096	0.730861	5.57711	0.664208	0.646559	4365.99	0.778244	0.652964	191.167	0.816095	0.554096	21.3922	0.814058	0.593313	33.7644
961	4	35.71	643708842	Hlac_1776	hypothetical protein	3	0.989559	0.932647	3.51082	1.27878	0.243358	3.51196	1.21732	0.296467	3.51041	1.54813	0.141672	3.51341	0.778721	0.239664	3.51219	1.19901	0.317448	3.51048
962	4	15.91	643708104	Hlac_1037	nicotinamide-nucleotide adenylyltransferase	2	0.879676	0.626333	11.5763	0.926384	0.792141	17.6231	0.89586	0.479048	3.69959	0.927501	0.598796	3.70979	0.956169	0.739976	3.72802	0.993368	0.965701	4.79586
963	4	57.41	643708666	Hlac_1599	Cupin 2 conserved barrel domain protein	3	1.1966	0.40517	5.39429	1.23426	0.317755	4.29708	1.00679	0.974946	8.87217	1.01881	0.896836	4.25636	0.977149	0.922454	11.0158	0.819063	0.331242	4.27635
965	4	9.677	643707698	Hlac_0632	extracellular solute-binding protein family 1	3	1.20678	0.316725	3.6582	1.79917	0.109187	3.64224	1.46844	0.621014	1349.99	2.10278	0.437647	2330.85	0.675968	0.162013	3.64864	1.19122	0.820185	2123.68
966	4	25	643709781	Hlac_2706	hypothetical protein	2	0.954273	0.845389	11.0277	0.934788	0.801477	14.2686	0.993919	0.973591	6.46998	0.954492	0.88369	24.6081	1.03273	0.948791	160.16	1.01442	0.915819	3.92427
967	4	32.14	643709108	Hlac_2037	Cupin 2 conserved barrel domain protein	4	1.05158	0.70032	3.51034	1.00307	0.980239	3.51115	0.992799	0.966236	5.64	0.929211	0.790643	15.3897	1.05605	0.679007	3.5109	0.91977	0.64844	5.60993
971	4	29.85	643708637	Hlac_1570	UspA domain protein	2	1.72738	0.488631	813.573	1.67712	0.524842	1216.61	1.74083	0.33308	58.1455	1.67336	0.379	83.9796	1.02245	0.873254	4.04684	0.976938	0.928323	13.7618
972	4	51.85	643708253	Hlac_1188	protein of unknown function UPF0044	2	0.759766	0.222473	3.56849	0.916961	0.546608	3.58172	0.781472	0.246496	3.58791	0.927126	0.590113	3.60003	0.834563	0.323047	3.58806	1.00264	0.983311	3.58123
974	4	17.99	643709015	Hlac_1944	hypothetical protein	3	0.910245	0.728821	13.9207	1.08372	0.688712	6.82102	0.969079	0.829316	4.27459	1.13499	0.421903	3.51028	0.844999	0.337937	3.51211	1.03771	0.772035	3.51403
979	3.87	25.53	643707066	Hlac_0012	hypothetical protein	2	4.37167	0.105623	23.071	4.98116	0.0978208	23.5645	3.79275	0.254203	1270.83	4.19829	0.236677	1221.13	0.87902	0.439661	3.87267	0.861396	0.725546	61.6506
980	3.84	8.564	643707127	Hlac_0066	oligopeptide/dipeptide ABC transporter, ATPase subunit	2	1.06389	0.645388	3.53752	0.787587	0.586087	54.0299	1.27761	0.581239	56.2211	0.934577	0.618413	3.51926	1.35563	0.572573	129.762	1.17491	0.632999	23.3389
981	3.83	22.11	643709366	Hlac_2293	aldo/keto reductase	4	1.27764	0.564334	45.4101	1.1895	0.670529	48.0879	1.47826	0.167798	3.81977	1.35453	0.22053	4.02202	1.07985	0.597236	3.78615	1.12184	0.658886	11.707
983	3.81	4.8	643709050	Hlac_1979	Tubulin	2	1.0514	0.873902	2.5187	0.912008	0.634985	1.74483	1.09818	0.815316	3.21981	0.95437	0.770856	1.5941	1.16376	0.547802	2.04313	1.03628	0.864596	1.84234
987	3.78	17.45	643708739	Hlac_1670	hypothetical protein	2	1.06098	0.723651	5.06467	1.39067	0.597966	307.586	1.11129	0.815876	90.5533	1.44381	0.348931	17.2708	0.773564	0.733363	1522.37	1.02164	0.940243	17.9795
989	3.74	15.95	643708501	Hlac_1440	PAS/PAC sensor signal transduction histidine kinase	4	0.855935	0.384499	3.91096	1.04278	0.896837	25.9457	0.801305	0.472936	13.2617	0.964735	0.945761	208.773	0.827472	0.540404	15.3767	0.910134	0.663771	7.77324
990	3.72	9.756	643708108	Hlac_1041	Pre-mRNA processing ribonucleoprotein, binding domain protein	3	1.18387	0.433521	2.11092	1.18349	0.52691	2.59758	1.08765	0.760203	2.81499	1.06828	0.839499	3.44178	1.00674	0.942833	1.4287	0.893708	0.320109	1.44599
993	3.68	28.76	643708069	Hlac_1003	pyridoxamine 5'-phosphate oxidase-related FMN-binding	2	1.63665	0.126329	3.52088	1.25414	0.637813	89.9762	1.44639	0.465108	66.793	1.10787	0.490481	3.53704	1.3027	0.527171	38.8501	0.868292	0.782275	154.573
994	3.66	30.61	643707437	Hlac_0373	Ribosomal protein L40e	2	0.637947	0.213967	7.35423	0.594776	0.128435	3.85829	0.502682	0.467276	2654.32	0.463557	0.470102	7271.43	1.08004	0.60461	3.92453	0.768944	0.792405	19380.5
1000	3.56	7.66	643708843	Hlac_1777	DSBA oxidoreductase	2	0.92578	0.585327	3.61576	0.959025	0.75303	3.67245	0.733925	0.20472	3.70404	0.75239	0.478056	29.1912	0.97322	0.902465	9.3332	0.774785	0.360917	7.8783
1002	3.53	18.33	643709581	Hlac_2509	hypothetical protein	2	1.06581	0.64021	3.58572	0.778398	0.534987	34.9417	1.07602	0.90831	613.235	0.814832	0.826711	11173.7	1.38241	0.373334	15.3898	0.976818	0.96606	266.358
1003	3.52	5.599	643708432	Hlac_1370	aldehyde ferredoxin oxidoreductase	3	0.899839	0.519059	4.15276	0.896519	0.554377	5.19597	1.00971	0.938013	3.51649	0.988563	0.926362	3.51784	1.01117	0.928938	3.52145	1.09364	0.531526	3.51125
1005	3.5	3.072	643708372	Hlac_1308	Na+/solute symporter	2	3.06736	0.367119	10537.2	2.21024	0.816295	553418716348416	3.26252	0.290304	1586.83	2.56887	0.7718	78783709184000	0.843477	0.948948	487672610816	1.01238	0.948453	6.86703
1006	3.49	18.16	643709224	Hlac_2154	L-carnitine dehydratase/bile acid-inducible protein F	3	1.20022	0.316799	3.5244	1.37966	0.570317	165.571	0.877959	0.54871	6.87829	0.99371	0.991206	331.492	0.868911	0.72499	48.0692	0.712904	0.18109	3.51557
1009	3.44	19.62	643709231	Hlac_2161	protein of unknown function DUF34	3	0.914455	0.78258	24.4506	1.34592	0.204451	3.51031	0.609189	0.675506	78109.6	0.877409	0.92601	1518582	0.687476	0.37095	23.0525	0.683163	0.795335	2056541
1010	3.43	11.89	643709701	Hlac_2629	TATA-box binding family protein	3	0.988715	0.928851	3.61438	1.18242	0.346426	3.6267	1.11538	0.473966	3.59089	1.31038	0.227569	3.60705	0.842632	0.339736	3.61618	1.09954	0.519493	3.60355
1011	3.4	33.7	643707893	Hlac_0827	Ribosomal protein L31e	3	0.651043	0.0606879	1.61113	0.684468	0.0457539	1.43543	0.640162	0.0410139	1.49352	0.66374	0.085485	1.73615	0.957814	0.662428	1.44151	0.966118	0.859898	2.09847
1016	3.34	2.767	643708130	Hlac_1062	Oligosaccharyl transferase STT3 subunit	3	1.54041	0.210595	6.58803	1.21235	0.30215	3.51508	1.37028	0.471811	38.9744	1.0645	0.641043	3.51103	1.28082	0.448323	14.4626	0.870468	0.502488	5.90892
1019	3.15	37.86	643709097	Hlac_2026	protein of unknown function DUF77	4	1.16955	0.559239	11.0197	0.790386	0.255891	3.56284	1.7369	0.131029	4.32569	1.1516	0.457975	4.81159	1.48932	0.343413	20.6935	1.44618	0.167974	3.5479
1021	3.09	14.85	643709341	Hlac_2268	class II aldolase/adducin family protein	2	0.947578	0.75539	5.43095	0.786788	0.28545	4.33071	0.91355	0.858514	161.395	0.746267	0.584267	129.157	1.21378	0.30059	3.5153	0.939029	0.852828	29.8379
1023	3.04	22.22	643708521	Hlac_1460	dihydroxyacetone kinase, phosphotransfer subunit	2	1.09818	0.880331	520.818	1.20389	0.498901	10.4817	1.14088	0.811659	243.354	1.22954	0.347046	4.91475	0.918288	0.827536	49.3946	1.01242	0.936344	4.77522
1025	2.96	10.99	643709469	Hlac_2396	DNA-directed RNA polymerase	3	0.997634	0.989737	1.71555	0.896456	0.54149	1.65925	1.35214	0.228994	1.8911	1.19464	0.458209	1.94737	1.12263	0.400731	1.45768	1.33043	0.0281346	1.25547
1026	2.95	9.749	643708018	Hlac_0952	glutamate--cysteine ligase GCS2	2	0.651773	0.0376031	1.44431	0.557633	0.131027	2.75113	0.933181	0.63024	1.69679	0.775642	0.411342	2.89094	1.18435	0.539226	2.69547	1.39103	0.189896	2.06838
1027	2.94	12.39	643708550	Hlac_1488	oxidoreductase molybdopterin binding	3	0.636123	0.0318989	1.42794	0.589679	0.0322088	1.519	0.824674	0.600987	3.84917	0.74986	0.37656	2.99959	1.0875	0.417777	1.42817	1.25228	0.587679	4.53778
1032	2.81	14.71	643707612	Hlac_0547	imidazoleglycerol phosphate synthase, cyclase subunit	3	1.01717	0.891518	3.51556	0.945533	0.671983	3.51372	1.0327	0.799717	3.51306	0.942908	0.658473	3.51181	1.08392	0.564728	3.51321	0.989536	0.932545	3.51358
1033	2.81	19.27	643707433	Hlac_0369	phosphoribosyl-ATP diphosphatase	2	1.04638	0.848336	10.7202	1.21982	0.333019	4.28878	0.865529	0.383667	3.53436	0.99203	0.948949	3.54371	0.863836	0.380262	3.54322	0.806377	0.443897	9.87907
1034	2.81	5.466	643707732	Hlac_0666	metal dependent phosphohydrolase	2	1.06061	0.660026	3.5406	1.27101	0.250361	3.54012	0.925186	0.57842	3.55106	1.08887	0.54999	3.54871	0.840803	0.33168	3.54095	0.849904	0.350159	3.55019
1035	2.8	41.67	643707071	Hlac_0017	hypothetical protein	3	0.950722	0.908099	82.8404	1.05786	0.937634	1438.59	1.07482	0.598522	3.51035	1.18432	0.686069	54.5817	0.893339	0.70607	17.8176	1.10332	0.769674	27.1418
1038	2.78	8.777	643708213	Hlac_1148	inner-membrane translocator	3	1.08952	0.795331	26.3347	1.05628	0.841395	15.4011	0.825486	0.651277	54.2969	0.78537	0.537357	31.5944	1.03805	0.777988	3.68823	0.73581	0.212729	3.87007
1042	2.72	11.01	643708184	Hlac_1119	SPP-like hydrolase	2	0.786154	0.605489	72.5985	0.666286	0.355233	25.0314	0.932237	0.884809	130.771	0.776578	0.553995	45.1446	1.18625	0.334443	3.51842	1.15443	0.385493	3.53669
1044	2.71	6.049	643706862	Hlac_3055	copper-translocating P-type ATPase	3	1.51243	0.235598	2.89142	1.6074	0.19048	2.85003	1.60663	0.0302205	1.43756	1.68281	0.0668448	1.84051	0.941832	0.71561	1.84909	1.03163	0.880739	2.20089
1045	2.71	47.37	643709508	Hlac_2435	ribosomal protein S14	3	0.725009	0.365486	14.0503	0.659196	0.343382	23.7971	1.06271	0.660997	3.71122	0.948107	0.775669	6.30443	1.11013	0.488135	3.59289	1.43053	0.181725	3.80032
1047	2.67	20.67	643708811	Hlac_1744	Methyltransferase type 11	3	1.20689	0.313312	3.60044	0.845082	0.664976	39.7147	1.13617	0.731631	37.2285	0.783436	0.258548	3.7946	1.42976	0.527365	141.294	0.92035	0.731415	10.4817
1049	2.65	12.39	643707122	Hlac_0061	amidohydrolase	3	1.09548	0.697826	2.39961	1.11113	0.655436	2.39539	1.04208	0.846298	2.23972	1.03833	0.806071	1.78413	0.991598	0.980756	3.79537	0.927366	0.708241	2.12163
1051	2.63	4.394	643708260	Hlac_1195	hypothetical protein	2	1.03306	0.799051	3.54424	1.1772	0.348651	3.54028	1.06971	0.718792	6.11406	1.19596	0.377744	4.63431	0.884153	0.43236	3.53565	1.00983	0.965478	9.86646
1057	2.55	29.69	643708893	Hlac_1823	RNA polymerase, N/8 Kd subunit	2	1.10444	0.387081	1.47649	1.03582	0.735287	1.47717	0.984997	0.883344	1.47933	0.907715	0.39916	1.47987	1.07428	0.513698	1.47951	0.869029	0.261439	1.47683
1058	2.53	11.68	643709732	Hlac_2660	protein of unknown function RIO1	3	0.899126	0.665767	10.3035	1.29571	0.590377	80.5946	0.829054	0.308925	3.51154	1.15977	0.834948	1212.63	0.710626	0.635538	841.098	0.899452	0.706722	15.0742
1059	2.52	19.49	643708357	Hlac_1293	hypothetical protein	2	1.4058	0.482618	5.55184	0.826985	0.171668	1.47837	1.68849	0.132361	2.49266	0.958368	0.891458	3.27062	1.68516	0.393419	8.01359	1.15092	0.531577	2.24043
1060	2.51	12.53	643708165	Hlac_1099	amidohydrolase	2	1.43651	0.292602	9.7576	0.971807	0.822578	3.56044	1.62313	0.237373	11.104	1.08039	0.58087	3.56159	1.48994	0.283684	11.2451	1.10259	0.507217	3.55858
1063	2.47	11.41	643707419	Hlac_0355	protein of unknown function DUF120	2	1.23809	0.543968	22.5784	0.840212	0.773846	388.742	1.02478	0.968796	567.393	0.699057	0.708787	10312.8	1.48528	0.328633	17.3366	0.79953	0.53783	24.5906
1067	2.39	14.12	643709647	Hlac_2575	transcriptional regulator, IclR family	2	0.993675	0.96049	3.66008	0.924719	0.688481	6.47129	1.16995	0.633659	21.6396	1.07108	0.628596	3.75043	1.08263	0.667303	5.76211	1.14736	0.68115	24.3081
1069	2.34	2.138	643709362	Hlac_2289	hypothetical protein	1	1.11763	0.64956	2.47028	1.2362	0.406308	2.39761	1.24251	0.135238	1.46765	1.34926	0.201331	1.98725	0.908355	0.356402	1.41594	1.07716	0.801729	3.05875
1070	2.33	10.62	643707562	Hlac_0497	hypothetical protein	2	0.960288	0.939311	7.5979	0.960058	0.85137	2.2823	0.954159	0.90079	4.18718	0.948377	0.586911	1.42694	1.00053	0.998685	3.40616	0.979942	0.91092	1.99235
1072	2.32	4.669	643709258	Hlac_2188	GTP cyclohydrolase III	1	0.691941	0.240665	6.41232	0.881269	0.849047	769.226	0.897313	0.474691	3.56571	1.15852	0.836792	1251.79	0.810328	0.808206	5432.04	1.27765	0.248645	3.60313
1074	2.28	6.294	643708346	Hlac_1282	hypothetical protein	1	1.0987	0.675641	8.50529	0.892717	0.86582	845.347	1.11043	0.485939	3.57296	0.889687	0.778954	60.5806	1.23186	0.666977	98.9188	0.986117	0.957297	14.0724
1077	2.26	22.73	643709250	Hlac_2180	hypothetical protein	2	1.55404	0.473082	171.88	0.640378	0.138917	3.51039	1.34221	0.216113	3.74564	0.573133	0.485866	867.278	2.41494	0.300672	305.783	0.867904	0.818793	469.882
1081	2.22	16.43	643707093	Hlac_0034	Endonuclease/exonuclease/phosphatase	2	1.05699	0.812272	2.4166	0.926749	0.726358	2.25598	1.39396	0.149001	1.86577	1.20549	0.148489	1.41929	1.14571	0.425018	1.80203	1.28637	0.184703	1.72321
1082	2.22	15.2	643709135	Hlac_2064	hypothetical protein	1	1.03693	0.778268	3.5577	0.98473	0.95369	14.6289	0.91692	0.832475	59.789	0.831746	0.329518	3.79171	1.06235	0.874433	46.7865	0.852976	0.613043	18.2538
1091	2.16	13.14	643709399	Hlac_2326	transcriptional regulator, AsnC family	1	0.867277	0.143559	1.25872	0.871841	0.145075	1.24961	0.906505	0.710972	2.15217	0.893367	0.663269	2.10765	1.00258	0.975507	1.27874	1.01701	0.937814	1.88401
1092	2.14	7.463	643707202	Hlac_0138	hypothetical protein	1	0.966609	0.863364	7.2396	1.09158	0.6235	5.24748	1.03459	0.790518	3.54379	1.14877	0.39656	3.54602	0.891531	0.454452	3.53854	1.04301	0.746609	3.56971
1093	2.12	2.541	643708648	Hlac_1582	Aldehyde Dehydrogenase	1	0.572131	0.502188	1266.25	0.527118	0.628109	221046	0.607063	0.360166	56.0915	0.553316	0.561888	9366.38	1.0815	0.876986	161.982	1.03899	0.902616	23.3938
1094	2.12	18.48	643709423	Hlac_2350	hypothetical protein	1	1.03744	0.949873	372.195	1.36302	0.551953	103.141	0.825664	0.30328	3.51154	1.07852	0.58462	3.51481	0.758251	0.220494	3.55736	0.780679	0.67367	267.729
1100	2.09	4.609	643708968	Hlac_1897	phytoene desaturase	1	1.16094	0.263828	1.51806	1.39312	0.305526	2.84387	1.14399	0.461436	1.89713	1.31183	0.61316	7.16094	0.84592	0.657593	4.04323	0.960284	0.883955	2.8731
1101	2.09	5.846	643708679	Hlac_1613	XPG I domain protein	1	0.82579	0.509805	12.283	0.839371	0.395394	4.91352	0.48022	0.405161	979.94	0.492441	0.563253	59507.4	0.993073	0.986273	60.0727	0.573075	0.589149	12033
1103	2.08	10.94	643709019	Hlac_1948	protein of unknown function DUF1684	1	1.04651	0.73662	3.72714	0.926998	0.84263	45.4523	0.873707	0.539897	6.99473	0.763242	0.674841	457.745	1.13584	0.764839	65.3825	0.813382	0.458683	10.0158
1104	2.08	13.03	643707787	Hlac_0721	glutamine amidotransferase class-I	1	0.926216	0.759827	11.6793	0.84939	0.444959	5.71574	1.03103	0.817725	3.73834	0.919106	0.782289	20.3072	1.10222	0.817186	65.8317	1.0796	0.592483	3.69388
1107	2.07	13.33	643706634	Hlac_2807	hypothetical protein	1	0.592623	0.119397	3.53106	0.430777	0.0835795	4.1081	0.769791	0.230904	3.53095	0.549811	0.104714	3.53092	1.38683	0.188377	3.54912	1.265	0.254019	3.5231
1110	2.06	7.453	643709409	Hlac_2336	triphosphoribosyl-dephospho-CoA protein	1	1.00097	0.996876	12.2516	1.52946	0.547974	534.192	0.980319	0.909509	5.84041	1.49953	0.242547	7.86214	0.652224	0.3897	45.2648	0.95243	0.908374	71.7342
1111	2.06	4.36	643709407	Hlac_2334	LPPG domain protein containing protein	1	0.877861	0.709416	29.1021	1.06134	0.887258	68.4908	1.04625	0.770163	4.57909	1.24689	0.284366	3.83	0.831157	0.332691	3.87095	1.15845	0.768184	134.76
1122	2.03	4.365	643707444	Hlac_0380	MOFRL domain protein	1	0.631257	0.32209	25.4959	0.890888	0.653869	11.3428	0.569312	0.352795	83.8934	0.786663	0.248981	3.51545	0.720466	0.595298	283.015	0.875131	0.407502	3.53276
1124	2.03	2.934	643707473	Hlac_0409	hypothetical protein	1	1.13701	0.73296	38.8037	1.11541	0.806825	84.1313	1.03079	0.928613	30.6123	0.994467	0.989304	66.4082	1.0224	0.860171	3.52857	0.884394	0.431901	3.51922
1130	2.03	5.705	643707181	Hlac_0117	NAD-dependent epimerase/dehydratase	1	1.1321	0.809999	168.105	1.50455	0.154125	3.6028	0.945641	0.894025	68.4906	1.23176	0.286224	3.58962	0.769732	0.648846	222.386	0.81272	0.286752	3.57569
1131	2.03	4.861	643709523	Hlac_2450	Protein of unknown function DUF171	1	1.15263	0.40334	3.7653	1.51111	0.268227	10.4953	0.928825	0.906904	583.775	1.18313	0.865339	20955.4	0.770564	0.532552	39.2062	0.79363	0.768728	2265.17
1132	2.03	6.931	643709331	Hlac_2258	hypothetical protein	1	1.26269	0.486669	17.1497	0.669288	0.469731	103.39	1.41961	0.50771	95.6899	0.741243	0.418045	18.7729	1.85747	0.485097	1822.09	1.10305	0.598531	5.51214
1134	2.03	20.39	643706900	Hlac_3096	hypothetical protein	1	0.983582	0.974828	203.72	0.969589	0.956129	294.429	1.15932	0.743857	82.5921	1.12413	0.808114	119.372	1.01522	0.907328	3.70378	1.15278	0.388172	3.532
1138	2.02	5.948	643707597	Hlac_0532	biotin/lipoate A/B protein ligase	1	1.04462	0.750951	3.83684	1.21193	0.321255	3.85332	1.15671	0.399731	3.82934	1.31864	0.233092	3.84799	0.868508	0.4094	3.8278	1.07904	0.604681	3.86194
1143	2.02	6.897	643707065	Hlac_0011	hypothetical protein	1	1.37763	0.190728	3.51614	1.6886	0.277438	22.1922	0.82698	0.600255	27.803	0.994061	0.99129	252.583	0.819116	0.458017	9.21749	0.58548	0.219951	11.5677
1149	2.02	5.839	643706660	Hlac_2836	hypothetical protein	1	0.59668	0.141329	4.39713	0.457846	0.0805937	3.53735	1.11304	0.769234	36.1677	0.840908	0.615412	24.2855	1.31274	0.224027	3.55925	1.81871	0.172231	8.22954
1150	2.02	9.5	643709142	Hlac_2071	hypothetical protein	1	0.832159	0.504698	10.6888	0.66123	0.454133	94.4698	1.19485	0.691314	73.2187	0.933537	0.750584	8.29088	1.27282	0.39149	8.7142	1.38325	0.649064	816.35
1161	2.01	6.007	643708417	Hlac_1354	histidinol phosphate phosphatase HisJ family	1	0.389514	0.240469	115.978	0.416375	0.262562	130.423	0.4055	0.206552	47.3418	0.426233	0.22366	53.0625	0.939705	0.665708	3.91131	1.00702	0.956345	3.64705
1168	2.01	9.455	643709616	Hlac_2544	PhnP-like protein	1	1.15029	0.669219	22.424	1.43273	0.346687	15.9139	1.24034	0.316355	4.41122	1.52112	0.14912	3.56693	0.806582	0.278467	3.58643	1.04822	0.775224	5.07199
1177	2.01	5.43	643709266	Hlac_2195	hypothetical protein	1	1.46259	0.476232	6.56339	1.3571	0.413141	3.60329	1.10955	0.676854	2.52518	0.988982	0.969583	3.02743	1.09963	0.850433	6.75544	0.715611	0.473457	5.17517
1180	2.01	9.146	643708016	Hlac_0950	cytidyltransferase-related domain protein	1	1.59577	0.464969	204.016	0.937545	0.632946	3.52581	1.28965	0.244524	3.69252	0.736532	0.538129	79.9371	1.72291	0.374272	100.203	0.781351	0.648478	162.139
1207	2	23.53	643708373	Hlac_1309	UspA domain protein	3	2.09624	0.538906	41364.6	2.40666	0.427551	7113.13	2.57951	0.523134	420272	2.88462	0.440761	70456.6	0.855554	0.452972	5.52365	1.23283	0.475142	11.6988
1284	1.73	10.45	643707074	Hlac_0020	hypothetical protein	1	0.678236	0.195536	4.78147	0.74251	0.213398	3.73499	0.926987	0.6563	4.99022	0.997646	0.985548	3.73922	0.92055	0.68396	6.9714	1.33267	0.220274	3.7265
1285	1.73	7.609	643709287	Hlac_2215	NMD3 family protein	1	0.6675	0.240506	7.67676	0.603181	0.438518	198.092	0.802912	0.516631	18.8926	0.70732	0.1771	3.51324	1.12423	0.726196	25.6208	1.16597	0.762296	145.517
1291	1.61	5.031	643708028	Hlac_0962	Ribonuclease P-related	1	1.02763	0.966633	735.986	0.991793	0.984434	72.3547	0.810901	0.572178	28.4387	0.768473	0.230017	3.54131	1.04302	0.856376	10.2979	0.766865	0.489389	26.1051

## Sheet: Table S8
Table S8 iTRAQ ratios of the first labelling experiment for Hrr. lacusprofundi whole cell proteins between stationary phase cultures from media lacking or containing ammonium (119:115, 121:115, 119:116, 121:116)
The ratio for first and second biological replicates for stationary phase cultures from medium containing ammonium (116:115) and stationary phase cultures from medium lacking ammonium (121:119) were also included
N	Unused	%Cov(95)	Accession	Name	Peptides(95%)	119:115	PVal 119:115	EF 119:115	119:116	PVal 119:116	EF 119:116	121:115	PVal 121:115	EF 121:115	121:116	PVal 121:116	EF 121:116	116:115	PVal 116:115	EF 116:115	121:119	PVal 121:119	EF 121:119
1	93.96	96.67	643707219	Hlac_0156 translation elongation factor EF-1, subunit alpha	162	1.22063	0.419473	1.65162	0.941463	0.528486	1.21531	1.44206	0.245503	1.88802	1.06508	0.739129	1.47259	1.30862	0.238084	1.58318	1.08209	0.452124	1.2379
2	90.56	46.59	643707977	Hlac_0912 ferredoxin-dependent glutamate synthase	61	1.59894	0.0165121	1.46023	1.87903	2.80846e-10	1.1614	1.72359	0.00413109	1.43439	2.01853	2.3774e-11	1.16335	0.907486	0.596287	1.44493	1.05342	0.291255	1.10349
3	85.75	85.46	643707215	Hlac_0152 translation elongation factor aEF-2	99	1.05699	0.783744	1.50249	0.871623	0.0829132	1.16914	1.09208	0.712263	1.6181	0.92001	0.403309	1.22162	1.16457	0.511954	1.59539	1.02551	0.700514	1.14109
4	74.12	82.09	643707956	Hlac_0891 pyruvate flavodoxin/ferredoxin oxidoreductase domain protein	137	1.7137	0.00215319	1.38072	1.75362	5.38125e-09	1.13785	1.93483	0.000579938	1.40839	2.02998	2.72808e-09	1.16981	0.973179	0.878186	1.43755	1.13731	0.00760999	1.09527
5	73.19	53.89	643709384	Hlac_2311 phosphoenolpyruvate carboxylase	49	2.16691	3.95591e-06	1.32387	2.02791	1.55092e-14	1.11022	2.24526	5.4887e-06	1.34937	2.11663	9.12441e-12	1.15375	1.08786	0.491757	1.28024	1.02912	0.526436	1.09577
6	68.46	73.95	643707672	Hlac_0606 band 7 protein	51	0.707664	0.0243832	1.34403	0.571113	1.74401e-05	1.22548	0.757544	0.0986078	1.39785	0.607333	0.000387447	1.27247	1.24396	0.215188	1.42905	1.03915	0.639267	1.18441
7	66.64	83.77	643709447	Hlac_2374 glutamine synthetase, type I	133	3.02302	1.32861e-05	1.52503	3.224	6.41307e-10	1.28355	3.2414	8.98426e-05	1.68172	3.44899	2.58801e-07	1.44129	0.947406	0.801414	1.54933	1.05404	0.594033	1.22241
8	65.92	56.22	643707658	Hlac_0592 phosphoenolpyruvate synthase	43	1.36533	0.0158787	1.28184	1.16303	0.0112639	1.12066	1.43747	0.0100129	1.3084	1.2384	0.00112056	1.12788	1.16014	0.271641	1.31207	1.04374	0.46551	1.12598
9	64.71	79.58	643708114	Hlac_1046 Luciferase-like monooxygenase	140	0.178493	0.000909244	2.50649	0.148157	1.16301e-09	1.43958	0.159186	0.0170234	4.35244	0.128067	2.90898e-05	2.20029	1.15101	0.70151	2.13068	0.740946	0.244643	1.68652
10	63.88	44.18	643708787	Hlac_1720 carbamoyl-phosphate synthase, large subunit	38	1.13819	0.464604	1.43127	1.43006	4.02914e-06	1.13496	1.11573	0.558942	1.46271	1.42457	0.000103768	1.17245	0.808873	0.241963	1.43939	0.976401	0.625837	1.10462
11	62.27	73.85	643707929	Hlac_0864 nitrite and sulphite reductase 4Fe-4S region	56	0.65767	0.177082	1.86169	0.545294	2.77982e-06	1.23084	0.584632	0.0679106	1.78515	0.498049	0.00312083	1.55114	1.17026	0.576293	1.77186	0.883636	0.563176	1.54487
12	60.79	57.79	643708682	Hlac_1616 nucleic acid binding OB-fold tRNA/helicase-type	36	1.30751	0.316226	1.72302	0.981797	0.753197	1.12774	1.26299	0.284417	1.55836	0.943354	0.83509	1.78022	1.32426	0.281169	1.69713	0.941298	0.832829	1.80416
13	58.96	51.44	643707159	Hlac_0098 aconitate hydratase	45	1.76262	0.00715313	1.4866	1.54527	6.56424e-06	1.16614	1.88977	0.00259401	1.475	1.65528	1.9438e-06	1.17747	1.15101	0.480308	1.50115	1.05267	0.191681	1.08224
14	58.61	54.67	643708591	Hlac_1525 malate dehydrogenase	45	1.27659	0.313038	1.63082	1.30927	0.00247055	1.17881	1.34978	0.245352	1.68179	1.40308	8.84297e-05	1.16026	0.950466	0.850075	1.73114	1.05198	0.482077	1.15774
15	58.48	41.95	643707166	Hlac_0105 DNA-directed RNA polymerase subunit A'	41	1.13168	0.567125	1.55808	0.994137	0.909387	1.11228	1.10122	0.683594	1.62634	0.994431	0.923519	1.12731	1.16075	0.497494	1.56829	0.975091	0.584673	1.09934
16	58.07	62.23	643709061	Hlac_1990 succinate dehydrogenase or fumarate reductase, flavoprotein subunit	41	0.852503	0.550506	1.73239	1.0363	0.698739	1.20914	0.891585	0.691544	1.81518	1.09569	0.378461	1.23627	0.854107	0.528109	1.67125	1.03041	0.654443	1.14781
17	57.3	69.17	643708217	Hlac_1152 Aldehyde Dehydrogenase	62	1.3897	0.0475737	1.38433	1.50259	2.39565e-08	1.10081	1.56321	0.0150948	1.41989	1.68301	8.30727e-07	1.16738	0.907452	0.541794	1.38592	1.09891	0.067608	1.10718
18	56.25	53.4	643706848	Hlac_3040 aconitate hydratase 1	33	1.48036	0.0240351	1.4001	1.71202	2.69933e-05	1.24294	1.521	0.0126619	1.37983	1.71813	3.05607e-05	1.24728	0.859811	0.433271	1.47721	0.988935	0.864826	1.14232
19	55.92	73.33	643709118	Hlac_2047 beta-lactamase domain protein	49	1.24513	0.384008	1.67812	1.09912	0.131683	1.13418	1.29432	0.359758	1.78304	1.19086	0.0635879	1.2041	1.15398	0.547481	1.63613	1.0621	0.468171	1.18686
20	55.49	86.9	643709403	Hlac_2330 isocitrate dehydrogenase, NADP-dependent	55	1.23495	0.517366	1.94478	0.858703	0.0996259	1.20174	1.33445	0.372463	1.92948	0.910277	0.444926	1.28485	1.40913	0.290249	1.92785	1.03472	0.603541	1.14379
21	54.11	73.41	643709797	Hlac_2722 D-3-phosphoglycerate dehydrogenase	60	0.439893	0.00657992	1.7538	0.459295	8.33815e-08	1.20883	0.452256	0.00732719	1.73618	0.468507	7.21792e-06	1.29194	0.941794	0.805957	1.65766	0.996208	0.962938	1.1846
22	53.83	23.74	643708565	Hlac_1503 glycoside hydrolase 15-related	27	1.17964	0.485606	1.62827	1.30648	0.0103842	1.21692	1.30859	0.234009	1.58227	1.42045	0.000348958	1.18266	0.904911	0.685709	1.66597	1.06725	0.169816	1.10034
23	52.36	74.65	643708955	Hlac_1884 ATP-grasp protein-like protein	46	0.383693	0.000198673	1.53486	0.28007	2.7218e-07	1.38895	0.307678	5.97777e-05	1.59996	0.244029	2.7087e-05	1.6886	1.38081	0.0878844	1.45643	0.83415	0.219335	1.34988
24	52.23	91.03	643708756	Hlac_1687 Rhodanese domain protein	146	0.277614	0.0126897	2.60747	0.3946	9.491e-07	1.26159	0.252748	0.0209759	3.10067	0.392524	0.00174675	1.67335	0.665065	0.413325	2.83616	0.950167	0.776577	1.46385
25	51.69	56.07	643707994	Hlac_0928 pyruvate flavodoxin/ferredoxin oxidoreductase domain protein	39	1.02065	0.945025	1.84813	0.801451	0.0221805	1.20418	1.04609	0.903995	2.16829	0.813925	0.138087	1.32145	1.23957	0.481408	1.87314	0.987367	0.899867	1.23283
26	51.27	61.23	643707168	Hlac_0107 RNA polymerase beta subunit	36	0.9097	0.693571	1.63202	0.850898	0.180367	1.27319	0.939324	0.809651	1.69974	0.880017	0.196305	1.21955	1.05257	0.83948	1.67605	1.01526	0.885044	1.23857
27	50.33	68.53	643707344	Hlac_0281 ATP synthase, A subunit	41	0.855108	0.437647	1.51023	0.877721	0.00222489	1.0807	0.82927	0.391615	1.56201	0.872002	0.0726654	1.16274	0.992872	0.970129	1.48229	0.97019	0.579896	1.11873
28	48.5	71.36	643709714	Hlac_2642 O-acetylhomoserine/O-acetylserine sulfhydrylase	149	0.271924	0.000324266	1.72023	0.279862	1.78112e-05	1.45052	0.224455	0.000765836	2.01171	0.229781	6.18715e-06	1.46345	0.940158	0.862746	2.1707	0.817488	0.271542	1.4708
29	47.55	61.45	643707130	Hlac_0069 extracellular solute-binding protein family 5	58	0.782153	0.494847	2.12898	1.06074	0.54513	1.22753	0.567856	0.144338	2.19655	0.831335	0.174388	1.32008	0.742869	0.424005	2.17666	0.769402	0.0361118	1.2742
30	46.7	74.59	643707276	Hlac_0213 HpcH/HpaI aldolase	82	0.985785	0.956875	1.74163	0.927649	0.41562	1.21066	1.18739	0.683351	2.41086	0.912009	0.738279	1.78	1.03733	0.901058	1.85457	0.978474	0.934402	1.74026
31	46.55	70.57	643708256	Hlac_1191 periplasmic solute binding protein	70	1.55324	0.0118731	1.38656	1.43039	2.69028e-05	1.13387	1.6479	0.00847646	1.41924	1.52044	0.00272696	1.28087	1.08731	0.584408	1.37809	1.04332	0.545661	1.15821
32	46.5	51.87	643709734	Hlac_2662 thermosome	31	0.639042	0.0741871	1.64217	0.362897	1.78007e-07	1.30509	0.66969	0.0895295	1.59841	0.385254	8.37962e-07	1.32165	1.58156	0.101334	1.74581	1.0352	0.686855	1.19347
33	45.79	31.52	643707952	Hlac_0887 isoleucyl-tRNA synthetase	27	0.907288	0.787391	2.11544	0.985361	0.804096	1.13145	0.858232	0.667727	2.09267	0.918828	0.377372	1.21782	0.919605	0.809583	2.05967	0.912119	0.189393	1.15254
34	45.66	55.64	643707867	Hlac_0802 Glu/Leu/Phe/Val dehydrogenase	38	0.930831	0.737904	1.55756	0.822671	0.0235711	1.18034	0.988897	0.951329	1.4608	0.831708	0.142251	1.28695	1.07772	0.745578	1.61161	0.995386	0.949288	1.16261
35	44.49	82.16	643708274	Hlac_1209 inosine-5'-monophosphate dehydrogenase	32	1.10656	0.79363	2.22837	0.879559	0.393921	1.36165	1.09012	0.827352	2.26875	0.897528	0.358634	1.27266	1.25015	0.574889	2.27309	1.00144	0.984774	1.16964
36	43.91	42.08	643707748	Hlac_0682 chaperone protein DnaK	28	0.618545	0.0804194	1.72365	0.543905	7.28514e-09	1.1389	0.600207	0.0528359	1.67764	0.532351	1.09387e-07	1.17386	1.15359	0.505302	1.55332	0.956698	0.523254	1.15311
37	43.91	48.94	643709450	Hlac_2377 AAA family ATPase, CDC48 subfamily	27	1.04135	0.826347	1.4614	1.04621	0.57872	1.18126	1.10042	0.616554	1.47934	1.11922	0.109951	1.15069	0.995312	0.979926	1.46785	1.04447	0.630041	1.20338
38	43.84	46.63	643707167	Hlac_0106 RNA polymerase Rpb2 domain 6	31	0.891253	0.701401	1.86862	1.02964	0.721992	1.18648	0.956351	0.89115	1.97482	1.11269	0.381512	1.28601	0.8538	0.62461	1.95734	1.05471	0.545523	1.2006
39	43.6	78.99	643709522	Hlac_2449 ribosomal protein L3	27	0.454244	0.0320552	2.04198	0.566798	1.25439e-05	1.22552	0.479389	0.0386442	1.99897	0.593286	1.23456e-05	1.20535	0.819759	0.54288	1.95689	1.02773	0.734991	1.18135
40	43.4	75	643707955	Hlac_0890 pyruvate ferredoxin/flavodoxin oxidoreductase, beta subunit	39	1.67992	0.0602423	1.72218	1.58491	0.000160235	1.22597	1.93801	0.0172968	1.69941	1.83101	0.000137016	1.30162	1.08872	0.744063	1.71375	1.13814	0.0538946	1.14089
41	42.13	55.46	643708311	Hlac_1247 dihydroxy-acid dehydratase	23	1.16101	0.644641	1.96065	0.902378	0.18704	1.17115	1.1662	0.659718	2.06796	0.937769	0.274065	1.1278	1.29203	0.446236	2.0048	1.01669	0.772651	1.12683
42	41.58	63.5	643707345	Hlac_0282 H+transporting two-sector ATPase alpha/beta subunit central region	37	1.02082	0.930813	1.64092	0.869846	0.013341	1.11213	0.959143	0.891737	1.89553	0.825331	0.353191	1.53053	1.16116	0.533556	1.64512	0.924258	0.685813	1.49975
43	41.56	67.14	643709358	Hlac_2285 Acetamidase/Formamidase	37	3.635	0.000630361	1.91886	5.52652	2.00752e-09	1.36964	3.43201	0.00212429	2.05272	5.44284	2.80302e-08	1.45115	0.722677	0.268069	1.81943	0.981256	0.765807	1.141
44	41.26	59.2	643708387	Hlac_1323 adenylosuccinate synthetase	26	1.50475	0.129835	1.72023	1.09583	0.147254	1.13584	1.52882	0.151845	1.8185	1.2112	0.149546	1.30776	1.37975	0.205781	1.67772	1.07655	0.522113	1.2699
45	41.03	67.74	643708725	Hlac_1657 aspartyl-tRNA synthetase	24	0.818834	0.428351	1.67151	0.833167	0.0293082	1.17632	0.834975	0.504017	1.73433	0.855221	0.186888	1.26884	0.979439	0.932037	1.64789	0.998701	0.988681	1.20689
46	40.72	44.66	643708615	Hlac_1548 catalase/peroxidase HPI	23	0.571487	0.0591205	1.79257	0.450166	2.58569e-08	1.19057	0.479961	0.179787	3.02555	0.389447	0.00227265	1.74148	1.26546	0.350561	1.67788	0.849334	0.603653	1.91818
47	40.61	75.27	643709277	Hlac_2205 fumarate lyase	31	1.08951	0.746057	1.72927	1.0654	0.486893	1.20622	1.18418	0.530091	1.74152	1.18064	0.081394	1.20803	0.967776	0.911524	1.84168	1.08301	0.107345	1.10391
48	40.31	59.5	643708455	Hlac_1394 S-adenosylmethionine synthetase (MAT)	28	0.61839	0.0343662	1.55406	0.521327	1.34244e-08	1.14581	0.645556	0.0500009	1.54911	0.544576	1.3904e-08	1.13576	1.18154	0.461006	1.59466	1.02109	0.665413	1.10523
49	40.04	48.09	643707646	Hlac_0581 peptidase S9 prolyl oligopeptidase active site domain protein	24	1.18486	0.559564	1.84381	1.32899	0.00141198	1.1644	1.15698	0.641215	1.93505	1.3405	0.00287053	1.18868	0.86029	0.654756	2.0345	0.9911	0.914732	1.19348
50	39.6	56.72	643707238	Hlac_0175 FeS assembly protein SufB	28	1.52084	0.093901	1.64717	1.7248	7.06624e-07	1.15857	1.7042	0.033641	1.62641	1.9438	1.16731e-07	1.16951	0.926625	0.725326	1.57114	1.10496	0.122071	1.13838
51	39.55	47.47	643707772	Hlac_0706 NADH-ubiquinone oxidoreductase chain 49kDa	24	0.678169	0.281604	2.10401	1.0598	0.363783	1.14192	0.639406	0.239282	2.18246	1.03307	0.798391	1.30739	0.658246	0.235247	2.06101	0.953826	0.668259	1.26068
52	38.48	55.72	643709666	Hlac_2594 CTP synthase	22	0.955442	0.922855	2.69558	1.1304	0.195165	1.21319	0.984709	0.972573	2.57073	1.16324	0.103417	1.20464	0.881653	0.781272	2.59731	1.01097	0.857726	1.13673
53	38.45	49.57	643707493	Hlac_0428 FAD dependent oxidoreductase	23	1.18729	0.36332	1.47371	0.902787	0.164748	1.16024	1.20484	0.361416	1.52078	0.945907	0.455866	1.16622	1.31428	0.160286	1.48102	1.01509	0.762711	1.10849
54	37.83	48.29	643709719	Hlac_2647 protein of unknown function DUF1508	25	1.55303	0.305766	2.46463	1.22933	0.249473	1.45317	1.4428	0.403125	2.52918	1.17582	0.288055	1.3762	1.29601	0.518665	2.35352	0.943851	0.607598	1.27204
55	37.83	65.17	643708693	Hlac_1627 putative signal transduction protein with CBS domains	22	1.17225	0.597193	1.89263	1.20456	0.0717107	1.22792	1.25549	0.475884	1.96136	1.32175	0.00351859	1.18287	0.996081	0.989656	1.90769	1.07318	0.512954	1.25643
56	37.7	43.67	643708370	Hlac_1306 acetate/CoA ligase	25	2.67497	0.000598941	1.62357	1.95749	1.16836e-07	1.16504	2.76339	0.000486871	1.63063	2.04113	1.2537e-07	1.17723	1.30601	0.37871	1.8724	1.0233	0.611018	1.09908
57	37.37	66.12	643707417	Hlac_0353 branched-chain amino acid aminotransferase	29	1.14061	0.742253	2.34376	1.15477	0.158693	1.23198	1.20469	0.612943	2.18427	1.20597	0.109231	1.26602	1.01112	0.975946	2.18688	1.0238	0.827132	1.25818
58	37.32	56.39	643707480	Hlac_0416 thermosome	29	0.49728	0.0435566	1.96599	0.610491	9.59203e-06	1.1827	0.494676	0.0351932	1.9136	0.611177	0.000155631	1.23981	0.807447	0.477795	1.86212	0.977656	0.743206	1.15394
59	36.89	60.12	643709727	Hlac_2655 phosphoglucomutase/phosphomannomutase alpha/beta/alpha domain I	22	1.09253	0.733304	1.72155	1.01205	0.838323	1.13079	1.09442	0.739616	1.76449	1.03426	0.64603	1.16549	1.07981	0.770784	1.73595	1	1	1.14261
60	36.87	59.83	643707157	Hlac_0096 hypothetical protein	32	0.583775	0.0611114	1.76413	0.445587	6.16713e-06	1.26006	0.584778	0.446554	4.41723	0.445569	0.0551069	2.29149	1.31424	0.27861	1.68993	0.939237	0.885291	2.52671
61	36.84	89.94	643707218	Hlac_0155 homoserine dehydrogenase	35	0.315446	0.00350341	2.00202	0.266711	2.62442e-05	1.54938	0.273676	0.00113066	1.94378	0.230607	7.10539e-07	1.40598	1.09288	0.786331	2.00994	0.840577	0.232925	1.35151
62	36.42	72.48	643708749	Hlac_1680 Luciferase-like monooxygenase	33	0.279906	0.0255669	2.96251	0.274938	2.78657e-05	1.51475	0.298118	0.147732	5.53304	0.256876	0.00589073	2.40827	1.03476	0.928013	2.25623	0.859184	0.744426	2.7161
63	36.28	90.11	643708338	Hlac_1274 predicted phospho-2-dehydro-3-deoxyheptonate aldolase	34	0.243863	0.000567534	1.96044	0.34706	1.27093e-05	1.39986	0.263349	0.00125053	2.01929	0.375206	0.000121616	1.48035	0.693874	0.246663	1.91692	1.06576	0.43411	1.18581
64	36.2	60.96	643709105	Hlac_2034 glycine hydroxymethyltransferase	35	0.855508	0.77582	3.1878	1.34233	0.0672543	1.37507	0.734781	0.567945	3.11449	1.16402	0.171247	1.25424	0.670148	0.469246	3.18906	0.842927	0.109888	1.23998
65	36.18	78.36	643707239	Hlac_0176 FeS assembly ATPase SufC	33	1.4427	0.178565	1.75843	1.43414	0.00345801	1.23508	1.60461	0.131233	1.89823	1.62027	0.00931589	1.39773	1.02516	0.920202	1.71392	1.10806	0.288047	1.22599
66	36.09	37.68	643708389	Hlac_1325 hypothetical protein	18	1.45626	0.472575	3.04109	0.908776	0.303269	1.21525	1.54256	0.404395	3.00479	0.993285	0.942994	1.22471	1.68325	0.282046	2.75447	1.07264	0.334163	1.16509
67	36.03	62.56	643709271	Hlac_2199 aminotransferase class-III	32	1.70555	0.138054	2.06476	1.51156	0.00155548	1.25882	1.68187	0.13774	2.0247	1.51223	0.00110118	1.2472	1.16255	0.671907	2.09616	0.984098	0.85195	1.19622
68	35.91	80.65	643709521	Hlac_2448 ribosomal protein L4/L1e	31	0.91061	0.67208	1.57965	0.548235	5.60638e-06	1.22022	0.810039	0.365705	1.61121	0.509051	1.08677e-07	1.18245	1.59955	0.03582	1.54495	0.895398	0.139973	1.16223
69	35.89	72.24	643707378	Hlac_0316 DRTGG domain protein	30	1.26908	0.414424	1.83619	1.22322	0.00618465	1.1437	1.40051	0.273818	1.88577	1.38985	0.00402656	1.22825	1.03488	0.905858	1.8418	1.1139	0.218435	1.19669
70	35.58	58.13	643706798	Hlac_2988 phosphomethylpyrimidine kinase	29	1.698	0.0394107	1.64786	1.22471	0.0134591	1.16558	1.87723	0.019364	1.66532	1.34577	0.00868957	1.2311	1.33186	0.291327	1.75555	1.07794	0.318233	1.16905
71	35.44	96.97	643708115	Hlac_1047 NADPH-dependent FMN reductase	45	0.160382	0.226919	35.2327	0.169387	0.000122648	1.39647	0.135798	0.200432	37.3116	0.147455	6.68201e-05	1.36165	0.669657	0.732271	20.7768	0.85404	0.0964582	1.22434
72	35.16	38.36	643709131	Hlac_2060 translation initiation factor aIF-2	18	1.36123	0.393697	2.1278	0.849234	0.060573	1.18743	1.76966	0.0957705	1.98674	1.09964	0.163903	1.14919	1.5816	0.198823	2.0779	1.26565	0.0429777	1.2547
73	34.85	66.56	643708172	Hlac_1106 phosphoadenosine phosphosulfate reductase	61	0.390546	0.0134686	2.02962	0.225779	3.06066e-08	1.29614	0.340554	0.0172515	2.34002	0.169345	2.69741e-06	1.59731	1.66572	0.109127	1.90115	0.728844	0.0519907	1.37647
74	34.66	32.41	643709477	Hlac_2404 phosphoesterase RecJ domain protein	21	1.30904	0.372577	1.87737	0.943423	0.576217	1.24536	1.37834	0.272845	1.83184	0.975482	0.823941	1.26642	1.31337	0.401046	1.97037	1.01474	0.871215	1.21068
75	34.47	35.77	643709695	Hlac_2623 Rh family protein/ammonium transporter	37	10.1803	7.08014e-06	2.00848	15.1991	2.78292e-06	2.11617	10.0734	2.82583e-05	2.21285	16.4877	1.21224e-06	2.04599	0.506535	0.116397	2.39504	1.04459	0.817516	1.49211
76	34.06	29.84	643709017	Hlac_1946 PAS/PAC sensor signal transduction histidine kinase	19	1.24447	0.486513	1.93398	1.31622	0.0137807	1.23193	1.16512	0.642888	2.0045	1.2587	0.0572726	1.26906	0.966195	0.907612	1.87335	0.936741	0.365501	1.16245
77	34.03	53.51	643709144	Hlac_2073 seryl-tRNA synthetase	24	1.04598	0.840005	1.60769	0.876571	0.327612	1.32483	1.1002	0.668623	1.60679	0.921372	0.581365	1.3701	1.13422	0.672543	1.88416	1.03226	0.73757	1.22355
78	34	59.06	643709279	Hlac_2207 succinyl-CoA synthetase, beta subunit	30	0.91933	0.716643	1.63191	0.935822	0.151776	1.09866	0.98204	0.930633	1.5544	0.993639	0.918493	1.14123	0.980861	0.934542	1.64622	1.03871	0.546252	1.14158
79	33.88	45.45	643708533	Hlac_1472 aspartyl-tRNA(Asn) amidotransferase, B subunit	19	0.985636	0.962068	1.90526	1.04168	0.669317	1.22371	0.915979	0.789003	2.00152	0.994013	0.962711	1.3128	0.943087	0.851565	1.94073	0.928987	0.432167	1.21686
80	33.29	62.82	643708341	Hlac_1277 3-dehydroquinate synthase	21	0.708931	0.353109	2.18348	0.790445	0.0247857	1.22046	0.674173	0.281149	2.1504	0.756442	0.00404713	1.18513	0.877042	0.708582	2.12291	0.9327	0.528901	1.26597
81	33.08	40.68	643708783	Hlac_1716 AAA family ATPase, CDC48 subfamily	19	0.580224	0.105408	1.96047	0.586742	0.000191121	1.26077	0.62459	0.42247	3.37431	0.647791	0.220355	2.06155	0.907714	0.75371	1.9073	1.0807	0.831711	2.14854
82	32.94	58.32	643707991	Hlac_0925 phosphoribosylglycinamide formyltransferase	20	1.27195	0.113916	1.35712	1.35508	0.000383821	1.15297	1.31563	0.193663	1.53658	1.43772	0.0118927	1.31049	0.935565	0.683217	1.40648	1.04227	0.66302	1.21956
83	32.9	43.14	643707511	Hlac_0447 methionyl-tRNA synthetase	24	1.27303	0.524906	2.22124	0.994208	0.919915	1.13021	1.20207	0.640011	2.29384	0.974356	0.81172	1.25964	1.27975	0.50418	2.17185	0.959468	0.619601	1.19213
84	32.67	71.76	643709650	Hlac_2578 acyl-CoA dehydrogenase domain protein	23	1.27092	0.322858	1.66496	1.34265	0.0252307	1.28478	1.24683	0.33392	1.61681	1.30503	0.030295	1.26591	0.966576	0.869362	1.55963	0.953456	0.298537	1.10092
85	32.59	15.15	643706831	Hlac_3022 type III restriction protein res subunit	16	1.42096	0.434059	2.61291	2.41442	0.00107569	1.54131	1.17457	0.754456	3.04979	2.19555	0.00652526	1.66867	0.657742	0.309797	2.39265	0.900783	0.385917	1.29275
86	32.54	26.71	643707430	Hlac_0366 leucyl-tRNA synthetase	18	1.18904	0.425179	1.58434	1.13014	0.230393	1.23624	1.35331	0.140732	1.52121	1.26698	0.0138158	1.19491	1.06493	0.758195	1.55066	1.0927	0.325076	1.20855
87	32.2	47.28	643707165	Hlac_0104 DNA-directed RNA polymerase, subunit A''	20	1.49998	0.209138	1.95212	1.04489	0.702847	1.27992	1.55378	0.2131	2.08314	1.08937	0.570578	1.38024	1.42083	0.312455	2.0756	1.02235	0.821391	1.23424
88	32.08	30.08	643708566	Hlac_1504 alpha amylase catalytic region	20	1.01051	0.96141	1.59156	1.37973	0.00795754	1.24492	0.977343	0.923206	1.66767	1.38117	0.0402237	1.35759	0.75518	0.182259	1.54356	0.973128	0.743673	1.19576
89	32.06	66.33	643708717	Hlac_1650 manganese and iron superoxide dismutase	74	0.497319	0.144363	3.61702	0.316607	0.130894	7.32697	0.373159	0.0490411	2.65272	0.238923	0.0748936	5.97681	1.56641	0.391843	5.94395	0.735599	0.139243	1.73762
90	31.78	86.79	643709608	Hlac_2535 ribosomal protein L1	39	0.46883	0.102387	2.52921	0.567491	2.24466e-05	1.22107	0.487591	0.37918	5.41501	0.632009	0.276723	2.37801	0.799796	0.617575	2.54398	1.0514	0.908034	2.48225
91	31.49	99.44	643708002	Hlac_0936 Protein of unknown function DUF293	25	1.10772	0.847552	3.08578	1.42116	0.106363	1.54893	1.27723	0.629245	2.91231	1.61715	0.0352666	1.55569	0.773253	0.635775	3.14351	1.11946	0.442965	1.36074
92	31.35	66.28	643708359	Hlac_1295 phosphoribosylamine/glycine ligase	26	2.09074	0.0285851	1.89303	2.88001	9.3876e-06	1.28049	2.34231	0.0181395	1.94066	3.26079	1.12127e-05	1.32703	0.775162	0.277711	1.65578	1.11524	0.0914882	1.14017
93	31.27	45.76	643709609	Hlac_2536 carboxyl transferase	18	0.771147	0.53193	2.41047	0.98806	0.916749	1.27784	0.739363	0.476411	2.44762	0.96827	0.765886	1.25943	0.732885	0.513533	2.73403	0.956045	0.557237	1.17613
94	31.24	42.42	643709012	Hlac_1941 anthranilate synthase component I	17	1.12169	0.734489	2.06795	1.84821	0.00630693	1.49443	1.22342	0.569795	2.13308	2.06502	0.00109128	1.43912	0.599435	0.188172	2.23174	1.1015	0.359334	1.24912
95	31.22	68.27	643709106	Hlac_2035 hypothetical protein	19	0.777803	0.630383	3.03104	0.615082	6.78238e-06	1.15061	0.799877	0.662885	2.97036	0.631687	0.00495952	1.33854	1.24732	0.677704	3.09758	1.00411	0.973585	1.30289
96	30.97	86.88	643709738	Hlac_2665 hypothetical protein	27	0.231109	0.00595821	2.63932	0.256024	8.70046e-08	1.33721	0.198856	0.000265493	2.04792	0.221429	8.80215e-06	1.61059	0.882062	0.78478	2.6298	0.8452	0.444951	1.58242
97	30.58	22.44	643709448	Hlac_2375 ribonucleoside-diphosphate reductase, adenosylcobalamin-dependent	18	0.887439	0.548499	1.53486	0.624265	0.00250078	1.29974	0.972654	0.876065	1.47123	0.690469	0.0404659	1.42017	1.3298	0.227932	1.63951	1.05976	0.617943	1.28563
98	30.53	55.06	643708029	Hlac_0963 20S proteasome A and B subunits	31	0.529262	0.24736	3.14655	0.636161	0.00635435	1.34475	0.517605	0.214797	3.00729	0.641562	0.00518578	1.32452	0.796843	0.634786	2.78211	0.986409	0.870559	1.19791
99	30.52	49.72	643709178	Hlac_2108 Methionine synthase vitamin-B12 independent	25	0.965415	0.936311	2.55963	0.647911	4.31296e-05	1.16361	1.00173	0.996831	2.53458	0.678557	0.00123107	1.22283	1.47516	0.326314	2.2882	1.02445	0.71999	1.15424
100	30.49	34.03	643709612	Hlac_2540 Carbamoyl-phosphate synthase L chain ATP-binding	16	0.794073	0.517488	2.13607	0.964989	0.693246	1.21371	0.909597	0.775651	2.04214	1.11514	0.423441	1.33445	0.814591	0.555424	2.10046	1.13233	0.204601	1.22488
101	30.17	50.21	643708479	Hlac_1418 phosphoglucomutase/phosphomannomutase alpha/beta/alpha domain I	16	1.08493	0.868142	2.87423	0.917078	0.399383	1.24274	0.817891	0.708332	3.16573	0.769198	0.0330739	1.2676	1.23525	0.631805	2.56898	0.824832	0.101955	1.26814
102	30.01	67.5	643709519	Hlac_2446 ribosomal protein L2	19	0.609667	0.0191533	1.49458	0.595698	0.0039909	1.38412	0.681212	0.102785	1.60132	0.674016	0.0275431	1.41122	0.983005	0.940691	1.62058	1.11492	0.232672	1.20488
103	29.91	44.62	643707627	Hlac_0562 pyruvate kinase	20	1.21193	0.475021	1.80648	1.1865	0.0660943	1.20369	1.38074	0.255714	1.83624	1.36527	0.0247621	1.29739	1.08582	0.700406	1.60962	1.12596	0.242515	1.24207
104	29.66	45.36	643706689	Hlac_2869 Alpha-galactosidase-like protein	16	1.2945	0.37458	1.86824	1.29935	0.125624	1.42027	1.21241	0.52383	1.9289	1.22082	0.278443	1.47888	0.937612	0.864954	2.29946	0.918531	0.283138	1.18341
105	29.62	63.96	643709177	Hlac_2107 Cobalamin-independent synthase MetE domain protein	32	0.32043	0.00890367	2.17018	0.291757	0.000122275	1.54338	0.306795	0.0052895	2.07835	0.283533	0.000140583	1.57205	1.08978	0.793911	2.05986	0.93499	0.340093	1.16293
106	29.61	53.93	643708141	Hlac_1075 NAD-dependent epimerase/dehydratase	18	1.33628	0.329455	1.86157	1.08899	0.42708	1.25353	1.38142	0.28558	1.87748	1.12446	0.191158	1.20263	1.23762	0.472069	1.86944	1.0138	0.877275	1.20844
107	29.56	64.12	643709654	Hlac_2582 short-chain dehydrogenase/reductase SDR	27	0.695959	0.186068	1.7661	0.765656	0.0148712	1.22457	0.771488	0.364877	1.83847	0.858725	0.106942	1.21117	0.900689	0.706788	1.82576	1.09249	0.568869	1.39734
108	29.4	50.89	643708003	Hlac_0937 FAD-dependent pyridine nucleotide-disulphide oxidoreductase	21	0.618445	0.030207	1.5323	0.638353	0.00177831	1.28109	0.600197	0.0309161	1.57726	0.631239	0.00287866	1.3119	0.956233	0.804996	1.4676	0.963196	0.555207	1.1431
109	29.19	47.87	643709665	Hlac_2593 GMP synthase, large subunit	15	1.10637	0.674809	1.66901	1.01477	0.883274	1.23738	1.17491	0.433644	1.54273	1.08207	0.555652	1.32779	1.10522	0.603441	1.50475	1.04052	0.750845	1.30521
110	29.14	59.77	643709533	Hlac_2459 deoxyribose-phosphate aldolase/phospho-2-dehydro-3-deoxyheptonate aldolase	40	0.766881	0.504934	2.35156	1.02691	0.635848	1.12878	0.888758	0.772813	2.42483	1.20583	0.0670587	1.22511	0.739918	0.469211	2.4402	1.15053	0.0432963	1.14463
111	29.05	46.12	643708563	Hlac_1501 DNA mismatch repair protein MutS domain protein	16	0.905748	0.821281	2.65884	1.06517	0.467184	1.21013	0.8568	0.743586	2.86445	1.05308	0.677082	1.31784	0.820245	0.663655	2.75156	0.966209	0.749378	1.27088
112	28.81	37.16	643709060	Hlac_1989 succinate dehydrogenase and fumarate reductase iron-sulfur protein	14	1.47409	0.0249328	1.39203	1.07357	0.561561	1.29352	1.60944	0.00923425	1.4002	1.15459	0.31293	1.34414	1.34757	0.154373	1.53121	1.0573	0.606448	1.25607
113	28.76	28.39	643708032	Hlac_0966 beta-lactamase domain protein	15	1.04762	0.887717	2.01955	0.841047	0.302775	1.41953	1.19796	0.590848	2.03919	0.963353	0.827533	1.44102	1.40317	0.134743	1.58443	1.11127	0.112748	1.14379
114	28.65	62.65	643709436	Hlac_2362 aldo/keto reductase	18	1.1024	0.730127	1.81158	1.22344	0.0153541	1.16971	1.08142	0.791542	1.86482	1.26082	0.016739	1.20089	0.896451	0.719763	1.89735	1.01034	0.915683	1.22722
115	28.57	52.9	643708173	Hlac_1107 type I phosphodiesterase/nucleotide pyrophosphatase	20	1.38516	0.34424	2.06596	1.14276	0.219499	1.25304	1.49499	0.201726	1.91906	1.2117	0.0480822	1.20936	1.21571	0.538549	1.96848	1.03916	0.586243	1.16275
116	28.44	57.03	643707898	Hlac_0832 aminotransferase class I and II	21	1.57437	0.0707879	1.65277	1.05333	0.376206	1.1364	1.70688	0.0980456	1.93186	1.18096	0.085374	1.21589	1.50417	0.090851	1.63205	1.09732	0.314194	1.22071
117	28.14	37.38	643709318	Hlac_2244 Kinetochore-Ndc80 subunit Spc25	16	1.39489	0.435186	2.58844	1.00366	0.959261	1.1771	1.45547	0.372504	2.53903	1.03334	0.808205	1.36024	1.37156	0.466825	2.64106	1.00657	0.950401	1.27144
118	28.07	33.48	643708810	Hlac_1743 3-hydroxyacyl-CoA dehydrogenase NAD-binding	20	1.77779	0.0249622	1.62672	1.7311	0.000191905	1.23813	2.10907	0.00368381	1.55496	2.02554	0.000128586	1.29851	1.02886	0.907639	1.70374	1.15017	0.0343044	1.13573
119	28.06	35.23	643709760	Hlac_2686 oligoendopeptidase F	22	0.83116	0.715942	3.04607	0.725305	0.00294205	1.19716	0.941038	0.901721	2.95138	0.820062	0.18474	1.36671	1.21001	0.660908	2.58768	1.10492	0.265432	1.20932
120	27.75	55.91	643709223	Hlac_2153 isocitrate lyase and phosphorylmutase	28	1.1398	0.456	1.45638	1.12178	0.040565	1.11505	1.19888	0.538861	1.88723	1.20017	0.243865	1.38858	1.01345	0.939086	1.462	1.04648	0.733758	1.3356
121	27.44	14.55	643706786	Hlac_2976 hypothetical protein	57	1.32324	0.597345	3.41893	0.844952	0.587923	2.05524	1.47107	0.446992	3.19317	1	1	3.16362	1.6614	0.319853	3.14441	1.15252	0.636646	2.0106
122	27.31	57.18	643709652	Hlac_2580 Mandelate racemase/muconate lactonizing protein	17	1.10341	0.804818	2.37265	1.2753	0.028827	1.23665	1.1632	0.695642	2.30802	1.31687	0.0549461	1.32618	0.890823	0.727944	2.05431	1.0111	0.92355	1.28393
123	27.26	34.74	643708284	Hlac_1219 hypothetical protein	15	0.955846	0.898938	2.16487	1.43992	0.0172072	1.32959	1.01091	0.969377	1.84792	1.41189	0.00562082	1.24468	0.744242	0.281388	1.78244	0.97359	0.826609	1.30368
124	27.1	50.14	643708688	Hlac_1622 Mandelate racemase/muconate lactonizing protein	19	0.921728	0.835305	2.32251	1.14557	0.179745	1.23217	1.1906	0.636988	2.20608	1.44846	0.0102026	1.3015	0.801345	0.593132	2.42498	1.24292	0.0063912	1.15322
125	26.84	66.78	643707516	Hlac_0452 hypothetical protein	22	1.70615	0.178476	2.26625	0.904347	0.510927	1.38503	1.75479	0.149023	2.22039	0.940694	0.654335	1.33964	1.69747	0.202741	2.36272	1.0175	0.772388	1.13749
126	26.83	53.56	643709087	Hlac_2016 Acetamidase/Formamidase	28	0.866223	0.638555	1.93592	1.04494	0.456486	1.13479	0.954265	0.888923	2.07094	1.16929	0.196037	1.28596	0.826749	0.541256	1.95459	1.09626	0.462136	1.30707
127	26.81	27.89	643708829	Hlac_1764 threonyl-tRNA synthetase	13	1.29175	0.44199	2.05448	1.09822	0.447795	1.30608	1.1765	0.665299	2.27542	1.00689	0.971218	1.51957	1.21743	0.462092	1.78491	0.895464	0.214166	1.20546
128	26.73	45.36	643709295	Hlac_2223 Vitamin B6 biosynthesis protein	19	0.976641	0.959847	2.7458	1.02768	0.671287	1.14781	1.11557	0.804084	2.57845	1.17248	0.140897	1.24699	0.945554	0.904827	2.73767	1.11521	0.289283	1.24056
129	26.64	41.74	643708519	Hlac_1458 dihydroxyacetone kinase, DhaK subunit	22	1.45489	0.24485	1.95748	1.68217	0.000566585	1.27025	1.40183	0.32511	2.05808	1.66289	0.00957344	1.42988	0.900608	0.749385	2.02059	0.974502	0.688968	1.14834
130	26.63	51.11	643709445	Hlac_2372 phosphoglycerate kinase	15	0.951041	0.922275	3.05801	1.10672	0.390156	1.28597	0.897277	0.841472	3.24275	1.08657	0.369379	1.2175	0.878623	0.801034	3.04641	0.961052	0.697264	1.24738
131	26.58	61.94	643709242	Hlac_2172 20S proteasome A and B subunits	24	0.607705	0.0540121	1.66306	0.587787	1.80907e-05	1.15779	0.658386	0.133809	1.77496	0.657352	0.000256153	1.17742	1.03698	0.871922	1.64076	1.09198	0.199951	1.15476
132	26.55	49.47	643708522	Hlac_1461 phosphoenolpyruvate-protein phosphotransferase	16	1.38099	0.506655	3.19283	1.20309	0.079177	1.2413	1.42246	0.414354	2.76833	1.16148	0.244732	1.33918	1.17959	0.715216	3.00252	0.945528	0.414136	1.17559
133	26.37	23.96	643708378	Hlac_1314 DNA topoisomerase VI, B subunit	14	0.847712	0.692779	2.41893	0.905355	0.405123	1.2835	0.751108	0.516545	2.52714	0.860678	0.387056	1.43633	0.992298	0.984229	2.2903	0.914424	0.359459	1.22558
134	26.34	72.22	643708241	Hlac_1176 Carboxymuconolactone decarboxylase	40	0.337068	0.0349702	2.68894	0.247291	0.00381833	2.22692	0.278035	0.0419495	3.3888	0.202286	0.00395167	2.51273	1.15645	0.784178	3.26547	0.783196	0.153212	1.42919
135	26.17	65.28	643709713	Hlac_2641 band 7 protein	40	0.743793	0.274941	1.763	0.642392	1.23517e-05	1.13915	0.766407	0.318513	1.75142	0.673663	0.000264832	1.17942	1.17062	0.53007	1.70711	1.02261	0.79536	1.20344
136	26.16	63.49	643707450	Hlac_0386 Electron transfer flavoprotein alpha subunit	19	0.581764	0.0712094	1.81855	0.840339	0.0237511	1.15662	0.64538	0.184641	1.98325	0.958007	0.665971	1.23975	0.704558	0.212595	1.79676	1.11496	0.349516	1.2802
137	26.12	51.15	643707161	Hlac_0100 ribosomal protein S7	38	0.728414	0.167952	1.60789	0.849193	0.41635	1.53659	0.729518	0.161355	1.59133	0.878965	0.626013	1.77128	0.80896	0.337524	1.59825	1.02428	0.890296	1.45901
138	26.11	41.86	643709291	Hlac_2219 histidyl-tRNA synthetase	15	1.42743	0.121272	1.61187	1.00756	0.933667	1.22919	1.31165	0.182867	1.54344	0.923471	0.543004	1.34252	1.40505	0.183935	1.72562	0.897097	0.341457	1.28616
139	26.05	49.74	643707307	Hlac_0244 extracellular solute-binding protein family 5	42	1.24595	0.728462	4.66197	1.62951	0.057996	1.66958	1.33494	0.630445	4.26569	1.77408	0.073109	1.91824	0.787896	0.641693	3.45078	1.06716	0.700929	1.50795
140	25.88	52.59	643707966	Hlac_0901 cell division protein FtsZ	19	1.40624	0.119789	1.55818	1.93293	0.000607333	1.36609	1.56191	0.0473963	1.55259	2.13901	0.000251172	1.38165	0.734182	0.147705	1.54512	1.08881	0.104528	1.11135
141	25.82	35.86	643709744	Hlac_2671 phenylalanyl-tRNA synthetase, alpha subunit	14	1.06155	0.907246	3.08773	1.05569	0.719387	1.39184	0.766407	0.658935	3.73827	0.802959	0.150572	1.37153	1.01764	0.972893	3.10307	0.750666	0.142977	1.49813
142	25.7	41.57	643707424	Hlac_0359 ribonuclease II	15	0.978006	0.908855	1.52501	1.14713	0.0639823	1.15822	1.01621	0.935347	1.53844	1.20501	0.0370664	1.18868	0.848003	0.392797	1.50879	1.02832	0.669245	1.15188
143	25.62	51.83	643707204	Hlac_0140 Transketolase central region	15	0.986653	0.971845	2.26843	1.21482	0.235209	1.40644	0.900201	0.792291	2.35755	1.13761	0.307506	1.30368	0.811251	0.594251	2.31464	0.920406	0.444417	1.25877
144	25.61	46.6	643707789	Hlac_0723 2-methylcitrate synthase/citrate synthase II	14	0.489581	0.00956386	1.64536	0.673792	7.24573e-05	1.14586	0.500127	0.0113896	1.64732	0.688116	0.00170752	1.21685	0.728211	0.169691	1.61201	0.995533	0.949279	1.16524
145	25.53	64.57	643708883	Hlac_1815 Alcohol dehydrogenase zinc-binding domain protein	28	1.35876	0.0600013	1.37976	1.42917	0.00777602	1.27386	1.52415	0.0134523	1.37098	1.59368	0.000802318	1.25159	0.959355	0.770744	1.35766	1.09347	0.111916	1.12054
146	25.51	60.44	643709471	Hlac_2398 protein synthesis factor GTP-binding	17	1.26244	0.481946	2.0234	0.997707	0.981128	1.23215	1.48771	0.228103	1.98374	1.19617	0.129652	1.2721	1.24633	0.511536	2.04302	1.17527	0.14001	1.25041
147	25.51	70.62	643707863	Hlac_0798 phosphoribosyltransferase	19	0.723491	0.341675	2.07368	0.820841	0.00942513	1.14553	0.761601	0.391069	1.98122	0.851486	0.118825	1.23486	0.862378	0.679088	2.18911	1.01431	0.781221	1.11885
148	25.5	52.96	643708907	Hlac_1837 Alcohol dehydrogenase GroES domain protein	22	2.2094	0.00241675	1.56167	3.2868	5.56828e-09	1.17721	1.12416	0.658809	1.76414	1.70929	0.000381196	1.2641	0.69149	0.0699252	1.49856	0.509795	3.53751e-06	1.18991
149	25.49	62.2	643708454	Hlac_1393 aminotransferase class I and II	17	1.15734	0.485239	1.57485	1.08934	0.421529	1.2584	1.09256	0.693885	1.63661	1.04149	0.598081	1.18328	1.04937	0.82461	1.61236	0.94017	0.545575	1.24882
150	25.44	41.56	643707990	Hlac_0924 adenylosuccinate lyase	17	1.06173	0.807308	1.69497	1.24819	0.00143037	1.1225	0.989291	0.967705	1.77218	1.1895	0.0400115	1.17829	0.850851	0.528793	1.72737	0.933407	0.181969	1.11233
151	25.03	73.8	643708349	Hlac_1285 aspartate carbamoyltransferase	23	0.9247	0.669056	1.48048	1.08775	0.477894	1.28658	0.934851	0.762954	1.61537	1.13149	0.443412	1.40775	0.879374	0.398891	1.38039	1.01571	0.904078	1.32072
152	25.02	61.07	643708962	Hlac_1891 NAD-dependent epimerase/dehydratase	21	1.00054	0.998251	1.71133	1.58054	0.00095606	1.25817	1.10136	0.688721	1.6696	1.73626	0.000170317	1.25135	0.633737	0.103206	1.75687	1.07609	0.369929	1.18712
153	24.98	43.91	643709193	Hlac_2123 molybdenum cofactor synthesis domain protein	18	1.32413	0.526027	2.65551	1.32266	0.0434661	1.30888	1.34997	0.490611	2.60616	1.33939	0.0310715	1.29441	1.04023	0.92745	2.63266	0.991031	0.880758	1.14357
154	24.94	48.37	643707438	Hlac_0374 aldo/keto reductase	12	0.842875	0.425418	1.58146	0.891972	0.235512	1.22359	0.908498	0.612095	1.50454	0.935741	0.54215	1.26426	0.937423	0.780675	1.6542	1.02867	0.801506	1.27622
155	24.91	43.97	643707205	Hlac_0141 catalytic domain of components of various dehydrogenase complexes	12	0.790565	0.60449	2.73255	1.01936	0.830966	1.22193	0.753831	0.575781	3.05636	1.08946	0.580894	1.40978	0.72862	0.506155	2.85483	1.03682	0.803019	1.38171
156	24.74	45.68	643709651	Hlac_2579 Mandelate racemase/muconate lactonizing protein	20	1.17467	0.525688	1.73605	1.34248	0.00653924	1.20851	1.24412	0.38244	1.7127	1.4319	0.0115458	1.293	0.88426	0.576184	1.6157	1.047	0.580639	1.19877
157	24.62	30.6	643708187	Hlac_1122 glycerol kinase	13	2.04321	0.0183605	1.76984	1.32068	0.00579562	1.19841	2.13963	0.0117139	1.74746	1.39707	0.00267832	1.21329	1.5557	0.141433	1.84362	1.03579	0.454898	1.1043
158	24.6	58.73	643707935	Hlac_0870 isocitrate/isopropylmalate dehydrogenase	14	0.880174	0.524269	1.53877	1.08411	0.466948	1.26863	0.780676	0.389941	1.84749	1.00417	0.974393	1.32581	0.810987	0.326081	1.57145	0.904334	0.543072	1.42739
159	24.58	46.42	643707248	Hlac_0185 26S proteasome subunit P45 family	13	0.60341	0.330187	3.00307	0.752484	0.0110089	1.22574	0.628429	0.359405	2.93712	0.767268	0.0212867	1.24161	0.804393	0.63767	2.71435	1.00252	0.981069	1.25947
160	24.54	43.59	643709516	Hlac_2443 ribosomal protein S3	30	0.895483	0.760225	2.19053	0.907346	0.278314	1.208	0.9821	0.952975	1.94548	0.984332	0.905318	1.3343	0.978889	0.953163	2.20204	1.04768	0.633316	1.23479
161	24.51	44.62	643708270	Hlac_1205 acyl-CoA dehydrogenase domain protein	14	0.889875	0.662682	1.7831	0.946765	0.650928	1.29865	0.847242	0.57362	1.88679	0.911745	0.420245	1.2775	0.907412	0.760776	1.99729	0.946517	0.504013	1.19326
162	24.45	60.63	643708812	Hlac_1745 aspartate-semialdehyde dehydrogenase	22	1.09706	0.57521	1.43385	0.883067	0.0871811	1.15786	0.953178	0.827677	1.62257	0.807099	0.0742003	1.27133	1.24496	0.216987	1.45254	0.893564	0.250236	1.23014
163	24.44	51.98	643707237	Hlac_0174 SufBD protein	27	0.927052	0.882075	3.12844	1.25789	0.0380322	1.23766	1.03101	0.947321	2.80976	1.35455	0.0124317	1.24363	0.759171	0.589096	3.09338	1.0623	0.586575	1.27891
164	24.4	30.26	643709475	Hlac_2402 PBS lyase HEAT domain protein repeat-containing protein	16	1.24854	0.594457	2.51756	1.21833	0.127702	1.30735	1.38535	0.424129	2.44116	1.33374	0.0376104	1.30587	1.03086	0.941915	2.53983	1.07228	0.29764	1.15543
165	24.18	43.33	643709794	Hlac_2719 threonine synthase	15	1.26534	0.0605521	1.28219	0.991966	0.948421	1.32139	1.36725	0.00659897	1.21923	1.06075	0.616285	1.29806	1.26786	0.0901707	1.32849	1.04733	0.524481	1.17381
166	24.08	51.39	643709623	Hlac_2551 O-acetylhomoserine/O-acetylserine sulfhydrylase	24	0.58983	0.257989	2.66604	0.45666	0.000196051	1.35789	0.535592	0.191702	2.70068	0.418429	0.000135843	1.38355	1.26159	0.579922	2.47206	0.893552	0.0397062	1.11193
167	24.01	96.88	643708714	Hlac_1647 hypothetical protein	35	0.675177	0.164595	1.80773	0.762315	0.0116109	1.21198	0.591186	0.257205	2.70071	0.689767	0.30098	2.16962	0.839078	0.602306	2.10833	0.88668	0.736893	2.21931
168	23.97	37.88	643709622	Hlac_2550 homoserine O-acetyltransferase	13	0.761349	0.193765	1.55142	0.772126	0.0590586	1.31102	0.750384	0.24513	1.6861	0.766801	0.106545	1.39788	0.995931	0.98218	1.49426	0.970751	0.705173	1.18757
169	23.95	36.26	643707315	Hlac_0252 extracellular solute-binding protein family 5	14	1.04372	0.926193	2.76237	1.16934	0.172939	1.27005	0.980107	0.968431	3.05579	1.18933	0.0881912	1.2277	0.839121	0.733546	3.09514	0.99485	0.949814	1.19776
170	23.92	59.34	643709718	Hlac_2646 amidohydrolase	15	0.760701	0.403833	2.07123	1.01423	0.908134	1.32228	0.86561	0.637074	1.99825	1.13794	0.163604	1.21698	0.810822	0.393002	1.72446	1.10299	0.235849	1.19577
171	23.63	60.96	643707346	Hlac_0283 V-type ATPase, D subunit	14	1.21333	0.492611	1.8433	0.853199	0.0389266	1.16033	1.31672	0.388383	1.98716	0.978055	0.666453	1.11925	1.38806	0.282865	1.91441	1.12269	0.14267	1.177
172	23.6	32.23	643707788	Hlac_0722 PilT protein domain protein	17	0.720677	0.192065	1.67992	0.921595	0.331972	1.19372	0.669646	0.176608	1.84268	0.87986	0.168178	1.2104	0.772511	0.34613	1.78099	0.932382	0.533598	1.27096
173	23.32	53.46	643709010	Hlac_1939 anthranilate phosphoribosyltransferase	18	1.4004	0.0653628	1.43783	1.98281	0.000384391	1.32572	1.78366	0.00440351	1.41485	2.52888	2.23307e-05	1.30033	0.691427	0.0785681	1.52307	1.24936	0.0131888	1.17777
174	23.3	51.39	643709342	Hlac_2269 translation initiation factor, aIF-2BII family	13	1.16868	0.792961	3.76008	1.19906	0.338142	1.50821	1.26777	0.636858	3.04992	1.26353	0.414774	1.87226	0.869323	0.846688	5.03789	1.02547	0.901214	1.57245
175	23.28	23.72	643707379	Hlac_0317 CoA-binding domain protein	15	0.995657	0.992052	2.58669	1.35489	0.00685669	1.22075	0.993217	0.987999	2.67336	1.35587	0.0377756	1.32773	0.770009	0.537685	2.4903	0.979205	0.821562	1.22411
176	23.27	66.93	643708748	Hlac_1679 F420-dependent oxidoreductase	17	0.39472	0.0399445	2.39884	0.4188	0.00314289	1.61909	0.34575	0.0141526	2.19036	0.387666	0.010739	1.93613	0.904599	0.814684	2.59718	0.852603	0.3489	1.44713
177	23.19	43.16	643708876	Hlac_1809 histidine kinase	13	0.712967	0.329508	2.12	1.17859	0.522089	1.76134	0.873339	0.643593	1.91492	1.46136	0.132786	1.68671	0.571643	0.226401	2.67532	1.18459	0.178972	1.30369
178	23.17	48.51	643709658	Hlac_2586 TRAP transporter solute receptor, TAXI family	31	0.916173	0.789276	2.03514	0.879444	0.15156	1.20243	0.829743	0.611086	2.20825	0.816363	0.157216	1.34396	1.02896	0.930339	2.03294	0.91007	0.432029	1.29233
179	22.92	40.33	643707674	Hlac_0608 20S proteasome A and B subunits	25	0.44438	0.107973	2.81123	0.779673	0.051233	1.28477	0.595497	0.308841	3.0042	1.0452	0.787374	1.44127	0.562582	0.256078	2.95783	1.31786	0.00986062	1.20823
180	22.9	19.71	643708060	Hlac_0994 DNA gyrase, A subunit	13	0.962614	0.886711	1.87254	1.14628	0.392484	1.43713	0.896084	0.711346	1.99735	1.07303	0.549407	1.31258	0.825771	0.604597	2.35744	0.913172	0.500963	1.36407
181	22.81	42.56	643708304	Hlac_1240 glycine cleavage system T protein	14	1.81528	0.222175	2.86477	1.2641	0.226425	1.51885	2.06381	0.11923	2.62636	1.37163	0.170221	1.63056	1.18114	0.758132	3.41941	1.05663	0.561591	1.23838
182	22.78	33.85	643707971	Hlac_0906 type I phosphodiesterase/nucleotide pyrophosphatase	14	1.24109	0.125242	1.33325	1.13975	0.0802313	1.16152	1.24041	0.198287	1.41675	1.15146	0.262709	1.30309	1.08072	0.614164	1.39431	0.987944	0.926398	1.33011
183	22.75	39.96	643708344	Hlac_1280 peptidase M32 carboxypeptidase Taq metallopeptidase	15	1.0597	0.689938	1.3748	1.01598	0.869946	1.23721	1.02024	0.900893	1.42459	0.992582	0.955785	1.34371	1.05591	0.729865	1.41258	0.94985	0.533088	1.1967
184	22.72	58.05	643707342	Hlac_0279 ATP synthase A1, C subunit	21	0.758359	0.21513	1.61603	0.867647	0.0539741	1.15625	0.718821	0.188	1.70787	0.82459	0.0338384	1.18927	0.864295	0.532824	1.69187	0.931475	0.588806	1.345
185	22.7	36.32	643709029	Hlac_1958 AAA ATPase central domain protein	13	0.444687	0.00622969	1.66192	0.543453	0.000108009	1.22102	0.457679	0.00788187	1.66943	0.564239	0.000486372	1.26356	0.833288	0.32218	1.48971	1.01704	0.900547	1.35261
186	22.7	36.5	643707992	Hlac_0926 FAD dependent oxidoreductase	11	0.995245	0.983054	1.62052	1.0403	0.533938	1.14502	0.934315	0.772416	1.65607	0.994349	0.947555	1.20363	0.983069	0.930749	1.5261	0.935464	0.321432	1.15191
187	22.66	29.82	643707690	Hlac_0624 hypothetical protein	13	1.04896	0.89568	2.25786	1.16547	0.177601	1.26982	0.809623	0.58711	2.36522	0.931596	0.60314	1.35248	0.900587	0.783463	2.33861	0.78682	0.14939	1.41431
188	22.63	25.82	643707535	Hlac_0471 phosphoribosylformylglycinamidine synthase II	12	1.08888	0.755238	1.86091	1.35546	0.097735	1.45726	1.25607	0.43336	1.91322	1.59656	0.0161439	1.4208	0.809242	0.432046	1.82306	1.15434	0.0470925	1.15156
189	22.37	55.1	643707759	Hlac_0693 phosphate uptake regulator, PhoU	16	1.86859	0.163767	2.58701	1.85009	0.00528868	1.44067	1.87292	0.17634	2.68278	1.83598	0.0401873	1.77122	0.987906	0.977866	2.72069	0.978954	0.833766	1.25976
190	22.35	45.22	643709607	Hlac_2534 ribosomal protein L10	22	0.795747	0.572647	2.553	0.480755	0.000378467	1.28504	0.792557	0.606735	2.85143	0.49235	0.00293015	1.43258	1.61644	0.314622	2.91833	1.00176	0.992777	1.57943
191	22.32	50.19	643707734	Hlac_0668 dihydrodipicolinate reductase	14	0.436218	0.0550804	2.3422	0.426293	0.0019299	1.59021	0.379543	0.0290122	2.33892	0.367564	0.000307361	1.53096	1.06313	0.837851	1.90224	0.844544	0.156343	1.27687
192	22.09	17.71	643707072	Hlac_0018 valyl-tRNA synthetase	11	1.01765	0.902204	1.38365	1.00532	0.923516	1.13435	1.01071	0.945622	1.42807	1.0107	0.872981	1.16391	1.01201	0.941603	1.45068	0.983718	0.848536	1.21641
193	22.01	42.96	643707588	Hlac_0523 cell division protein FtsZ	14	1.2617	0.479095	2.12528	1.71717	0.00792266	1.40307	1.63024	0.174056	2.17202	2.2246	0.000274222	1.29452	0.705159	0.431792	2.75824	1.26846	0.0123001	1.17896
194	21.92	64.82	643707871	Hlac_0806 peptidylprolyl isomerase FKBP-type	27	1.10117	0.685392	1.68353	0.669254	0.00425568	1.27052	1.02159	0.940406	1.87495	0.660615	0.0116876	1.34644	1.69731	0.0235741	1.55243	0.965356	0.77422	1.30968
195	21.85	73.95	643708768	Hlac_1699 protein of unknown function DUF47	12	1.27181	0.387041	1.85249	1.52653	0.0223486	1.40865	1.17478	0.55882	1.86034	1.42575	0.102465	1.5631	0.848665	0.48511	1.69315	0.919415	0.545113	1.36686
196	21.79	22.43	643708757	Hlac_1688 peptidase S9 prolyl oligopeptidase active site domain protein	10	0.683607	0.394116	2.61533	1.07119	0.583208	1.31434	0.701755	0.312694	2.11506	1.04431	0.595399	1.19502	0.680167	0.280121	2.13543	0.949864	0.716553	1.36411
197	21.75	38.42	643708741	Hlac_1672 glyceraldehyde-3-phosphate dehydrogenase, type II	13	0.589558	0.0605752	1.74743	0.538769	0.00324282	1.41099	0.639961	0.0890991	1.70244	0.583479	0.0229731	1.5569	1.06008	0.820362	1.7741	1.05214	0.591632	1.23341
198	21.33	27.8	643708145	Hlac_1079 glucosamine/fructose-6-phosphate aminotransferase, isomerizing	11	1.04652	0.877639	1.91436	1.39047	0.184222	1.67943	1.20484	0.409508	1.62792	1.52639	0.00266096	1.2625	0.809712	0.290819	1.5303	1.08996	0.550789	1.36946
199	21.32	78.84	643707915	Hlac_0849 Shwachman-Bodian-Diamond syndrome protein	24	0.799309	0.647207	4.08166	0.784841	0.125108	1.4405	0.813145	0.66597	3.97452	0.81231	0.0812691	1.29131	1.02653	0.951095	3.49481	1.01541	0.898814	1.42195
200	21.28	30.69	643707461	Hlac_0397 ABC transporter related	12	0.857616	0.629596	1.98949	1.13122	0.316297	1.29747	0.749688	0.392709	2.05153	1.01044	0.945533	1.39151	0.774667	0.392543	1.89005	0.884459	0.46239	1.43039
201	21.28	42.02	643708676	Hlac_1610 glycine cleavage system P-protein	15	1.2534	0.482753	2.05602	1.03789	0.666884	1.21632	1.45076	0.236154	1.97217	1.16745	0.269539	1.35715	1.2146	0.548426	2.07363	1.10435	0.475296	1.3651
202	21.25	51.2	643708888	Hlac_1819 RNA polymerase insert	12	0.612429	0.252677	2.50235	0.599062	0.0238554	1.52919	0.679923	0.269332	2.11604	0.640209	0.0157603	1.40059	1.06053	0.874397	2.29417	1.04981	0.696307	1.31911
203	21.19	15.23	643706618	Hlac_2789 SMC domain protein	10	0.784576	0.501356	2.21355	1.05735	0.404016	1.15715	0.834521	0.639918	2.35873	1.15318	0.199815	1.26515	0.782144	0.427743	1.97048	1.06741	0.41059	1.18919
204	21.12	45.57	643708315	Hlac_1251 formyl transferase domain protein	13	0.844574	0.653589	2.48629	1.02248	0.870701	1.39611	0.869927	0.680161	2.26895	1.03138	0.837404	1.44414	0.77827	0.600797	3.17299	0.988295	0.916312	1.31515
205	21.06	14.96	643707476	Hlac_0412 hypothetical protein	19	0.600591	0.550242	6.8315	0.863187	0.448451	1.54247	0.566789	0.50465	6.75014	0.807188	0.307732	1.58493	0.725954	0.693558	6.32276	0.911831	0.457671	1.32015
206	21.03	27.91	643707232	Hlac_0169 arginyl-tRNA synthetase	14	1.12226	0.792058	2.61339	1.01968	0.821026	1.20832	1.09431	0.839647	2.66127	1.02871	0.863258	1.43511	1.07308	0.87051	2.58881	0.989458	0.932293	1.31572
207	21.01	62.58	643707577	Hlac_0512 alpha/beta hydrolase fold protein	12	1.23545	0.623626	2.56343	1.22977	0.213331	1.41812	1.17179	0.703225	2.48854	1.1593	0.376704	1.43271	0.993841	0.989832	2.90366	0.916559	0.289165	1.19123
208	21.01	61.84	643708983	Hlac_1912 adenylate kinase	28	0.879446	0.755285	2.47013	0.999765	0.998392	1.29843	0.886245	0.799727	2.84431	1.02845	0.831699	1.33642	0.868419	0.753305	2.6773	1.00891	0.926348	1.23509
209	20.97	46.93	643708769	Hlac_1700 SAICAR synthetase	13	1.30559	0.316587	1.79456	1.43749	0.0234323	1.34627	1.39659	0.141675	1.61127	1.53881	0.0207456	1.40912	0.908918	0.662794	1.64255	1.0494	0.775342	1.46872
210	20.96	30.11	643708360	Hlac_1296 protein of unknown function DUF255	15	1.16753	0.577802	1.85095	1.43339	0.00164708	1.19553	1.23813	0.434364	1.81943	1.50172	0.000660913	1.19036	0.823982	0.490586	1.85515	1.02664	0.828926	1.31197
211	20.86	90.58	643707617	Hlac_0552 deoxyribonuclease/rho motif-related TRAM	14	0.932037	0.804289	1.866	0.964505	0.626798	1.17634	0.976599	0.930726	1.82061	0.999682	0.998203	1.3699	0.967562	0.904763	1.83332	1.01293	0.922058	1.33484
212	20.75	88.29	643707303	Hlac_0240 NADPH-dependent F420 reductase	25	0.244882	0.00331148	2.23441	0.275621	0.000140564	1.58809	0.238556	0.0081419	2.61023	0.264128	7.68992e-05	1.55468	0.837278	0.663941	2.4459	0.945303	0.633897	1.29453
213	20.67	63.43	643707557	Hlac_0492 hypothetical protein	14	1.70178	0.0139584	1.48478	1.79838	1.7493e-05	1.17485	1.90605	0.00922278	1.55594	2.02805	1.14651e-05	1.20232	0.961488	0.808479	1.42743	1.10554	0.212949	1.18449
214	20.66	64.29	643707200	Hlac_0136 nucleic acid binding OB-fold tRNA/helicase-type	12	0.749518	0.229987	1.67967	0.856441	0.0220355	1.13326	0.747711	0.268748	1.77259	0.875381	0.145237	1.21174	0.88228	0.569856	1.64359	0.999038	0.987507	1.15069
215	20.53	41.08	643708336	Hlac_1272 tryptophan synthase, beta subunit	13	0.826041	0.715195	3.1515	1.08978	0.651104	1.51562	0.797031	0.626564	2.76978	0.99078	0.93471	1.28237	0.839058	0.677161	2.51591	0.89594	0.336514	1.2774
216	20.44	52.61	643707993	Hlac_0927 pyruvate ferredoxin/flavodoxin oxidoreductase, beta subunit	15	0.860385	0.385298	1.45879	0.962127	0.797219	1.39813	0.879834	0.511864	1.53741	1.01103	0.958764	1.60652	0.882406	0.445453	1.4326	1.01426	0.903366	1.29766
217	20.43	31.36	643708082	Hlac_1016 methylmalonyl-CoA mutase, large subunit	10	0.942776	0.859936	2.14098	1.02831	0.76484	1.23644	0.929736	0.832968	2.19701	1.01891	0.760071	1.14972	0.916535	0.796459	2.15814	0.970367	0.760441	1.25154
218	20.41	57.21	643709360	Hlac_2287 phosphoglucose isomerase (PGI)	15	0.932943	0.902391	3.54116	1.22565	0.0537683	1.2308	0.898723	0.855594	3.70655	1.18611	0.209886	1.33466	0.806864	0.700245	3.45522	0.947648	0.528934	1.20733
219	20.29	42	643708895	Hlac_1825 enolase	15	0.558336	0.0897152	2.01426	0.929726	0.205647	1.13147	0.451901	0.0756915	2.46355	0.802741	0.0591585	1.25974	0.590967	0.137725	2.10099	0.846334	0.210859	1.33175
220	20.29	58.42	643707735	Hlac_0669 2,3,4,5-tetrahydropyridine-2-carboxylate N-succinyltransferase	11	0.721631	0.433437	2.48983	0.659361	2.77342e-05	1.11936	0.71163	0.414228	2.48682	0.666305	0.00233486	1.23805	1.06549	0.881903	2.59556	0.986463	0.855472	1.18184
221	20.25	59.22	643707616	Hlac_0551 Methyltransferase type 11	14	0.747858	0.646392	4.19487	0.889321	0.288512	1.27322	0.77883	0.681217	3.9743	0.894887	0.512051	1.46275	0.840456	0.777115	4.04336	0.983787	0.892173	1.31655
222	20.23	82.59	643709725	Hlac_2653 proliferating cell nuclear antigen PcnA	23	1.09466	0.860067	3.22043	1.03644	0.822312	1.43764	1.19186	0.698005	2.79126	1.14948	0.309311	1.35064	1.0648	0.885069	2.69285	1.08489	0.70431	1.62793
223	20.21	77.71	643707733	Hlac_0667 dihydrodipicolinate synthase	17	0.237234	0.0160922	2.94251	0.275779	0.0014901	1.82943	0.209694	0.00433502	2.43952	0.247065	0.000650777	1.76513	0.856408	0.729657	2.77065	0.855321	0.353629	1.45074
224	20.19	57.97	643709532	Hlac_2458 Inositol phosphatase/fructose-16-bisphosphatase	14	0.8453	0.494261	1.71799	0.945756	0.75402	1.4867	0.892541	0.694121	1.90191	1.02815	0.918715	1.83645	0.883351	0.673567	1.92378	1.04926	0.709994	1.33339
225	20.12	27.95	643707356	Hlac_0293 glycyl-tRNA synthetase	13	0.700424	0.353747	2.27905	0.972177	0.848042	1.38217	0.646506	0.345871	2.6963	0.965492	0.851662	1.51098	0.654539	0.369158	2.75686	0.980499	0.905077	1.43792
226	20.12	62.44	643706797	Hlac_2987 transcriptional activator, TenA family	11	1.06591	0.887245	2.73351	1.31474	0.0408708	1.29579	1.12582	0.787293	2.66287	1.39518	0.0240664	1.31867	0.834256	0.686253	2.71115	1.03729	0.517807	1.13294
227	20.09	43.71	643708966	Hlac_1895 MscS Mechanosensitive ion channel	12	0.793144	0.248696	1.54597	0.685224	0.0246954	1.36848	0.813948	0.334715	1.59999	0.711967	0.0983278	1.52429	1.13926	0.59577	1.74187	1.01239	0.880725	1.20574
228	19.95	32.04	643709691	Hlac_2619 argininosuccinate synthase	10	0.634772	0.120841	1.85075	0.686708	0.00240418	1.20106	0.696879	0.0426377	1.41138	0.722782	0.0751736	1.44716	0.916895	0.72826	1.79155	1.02528	0.899995	1.59365
229	19.81	45.16	643709210	Hlac_2140 glutamyl-tRNA(Gln) amidotransferase, subunit D	14	0.952802	0.93414	3.56508	1.01651	0.891372	1.29752	0.989469	0.985113	3.43006	1.04136	0.700939	1.25664	1.01119	0.983459	3.2097	1.00313	0.959791	1.14418
230	19.8	77.78	643709446	Hlac_2373 transcriptional regulator, AsnC family	17	1.25752	0.267119	1.55736	1.09345	0.345645	1.22826	1.22543	0.415141	1.72548	1.10303	0.42275	1.30692	1.17907	0.306475	1.41586	0.9878	0.840125	1.14548
231	19.72	18.4	643707322	Hlac_0259 DNA topoisomerase type IA central domain protein	12	1.01237	0.974654	2.29986	0.940142	0.541727	1.24077	1.01411	0.971761	2.34396	0.969145	0.756256	1.24204	1.0902	0.820351	2.26423	1.00847	0.883424	1.1316
232	19.68	29.91	643707719	Hlac_0653 peptidase M28	10	0.706807	0.240077	1.87855	0.64308	0.0198643	1.42041	0.713656	0.238173	1.84092	0.645935	0.00460772	1.29573	1.06451	0.849205	2.08362	0.989389	0.938602	1.36274
233	19.66	31.04	643709818	Hlac_2743 aspartate kinase	16	1.69728	0.171932	2.30424	1.19107	0.0173482	1.14046	1.47655	0.340203	2.51082	1.05178	0.657108	1.30297	1.41461	0.357494	2.34377	0.867958	0.174827	1.2526
234	19.66	60.17	643709511	Hlac_2438 ribosomal protein L24	12	0.997074	0.994528	2.5969	0.56687	0.00148745	1.319	1.05762	0.899129	2.68379	0.605813	0.0486249	1.64433	1.72947	0.149562	2.20873	1.04592	0.793469	1.46589
235	19.58	33.5	643708063	Hlac_0997 iron-containing alcohol dehydrogenase	11	1.53021	0.47723	3.94935	1.32312	0.0146663	1.22394	1.49804	0.492857	3.87538	1.31694	0.0709905	1.36001	1.22536	0.69771	3.38745	0.976281	0.781532	1.22447
236	19.56	56.16	643707570	Hlac_0505 phosphate ABC transporter, ATPase subunit	12	0.887309	0.839347	3.65473	1.26586	0.0233932	1.2161	0.838889	0.775927	3.87582	1.25844	0.0826252	1.30513	0.697537	0.56361	3.89244	0.9778	0.863389	1.3322
237	19.47	50.58	643708257	Hlac_1192 ABC transporter related	20	1.14674	0.608295	1.82889	1.03225	0.623181	1.15729	1.33757	0.324963	1.91523	1.21384	0.0236856	1.17256	1.12	0.664617	1.80822	1.1513	0.0686523	1.16767
238	19.4	64.71	643709504	Hlac_2431 Ribosomal protein L19e	13	0.922079	0.833824	2.47432	0.613984	0.0109526	1.38921	0.982873	0.960911	2.28735	0.643009	0.0471687	1.5434	1.38751	0.499517	3.05128	1.02089	0.812017	1.2258
239	19.34	44.01	643708189	Hlac_1124 fumarate reductase/succinate dehydrogenase flavoprotein domain protein	11	1.45716	0.351448	2.48952	1.92882	0.00308919	1.40057	1.69935	0.183845	2.37264	2.20668	0.0204388	1.85827	0.780383	0.458889	2.15287	1.13034	0.552766	1.61112
240	19.32	71.64	643708273	Hlac_1208 response regulator receiver protein	10	1.4867	0.0978507	1.62535	1.34609	0.063961	1.37501	1.55269	0.0577468	1.58063	1.41309	0.055232	1.42665	1.05465	0.860318	1.94388	1.0294	0.730082	1.20215
241	19.31	60	643709502	Hlac_2429 ribosomal protein S5	20	0.79491	0.636208	2.88835	0.702943	0.00411875	1.23241	0.880233	0.792682	2.90299	0.795338	0.110371	1.33979	1.08149	0.868002	2.81852	1.10842	0.370418	1.28016
242	19.25	70.37	643707865	Hlac_0800 hypothetical protein	12	0.379322	0.022834	2.18267	0.551818	0.0226969	1.61283	0.491109	0.0475215	2.01453	0.701839	0.0658371	1.4708	0.684023	0.2582	2.10444	1.25731	0.261494	1.57159
243	19.11	22.62	643708214	Hlac_1149 Extracellular ligand-binding receptor	18	2.01196	0.112321	3.01445	1.86295	0.0184156	1.44543	2.2931	0.10946	3.6324	2.149	0.017417	1.55302	1.10196	0.697198	2.53392	1.12863	0.297758	1.45245
244	18.98	53.07	643708828	Hlac_1763 Pyridoxal-5'-phosphate-dependent protein beta subunit	12	1.45448	0.474372	3.47575	1.30411	0.00757997	1.17125	1.51677	0.377919	3.02675	1.31481	0.114858	1.44632	1.10925	0.844551	3.63636	0.988545	0.910949	1.28638
245	18.95	31.06	643708771	Hlac_1702 putative circadian clock protein, KaiC	10	0.957344	0.865121	1.77377	0.866083	0.286847	1.33717	0.965162	0.869004	1.61632	0.851191	0.33544	1.43698	1.1087	0.636815	1.62403	0.956841	0.749134	1.3598
246	18.88	53.85	643707442	Hlac_0378 phosphate/phosphonate ABC transporter periplasmic substrate-binding protein	21	1.57174	0.0391888	1.52063	1.41261	0.0396922	1.3791	1.67027	0.300734	3.13641	1.54234	0.254751	2.3779	1.10398	0.683554	1.801	1.07694	0.850272	2.6085
247	18.84	69.5	643707357	Hlac_0294 putative signal transduction protein with CBS domains	13	1.47154	0.15739	1.78082	0.885696	0.0858397	1.15449	1.62843	0.0668491	1.70236	0.977987	0.802465	1.22458	1.68667	0.0519893	1.69684	1.07848	0.322353	1.18273
248	18.8	32.65	643708963	Hlac_1892 Tubulin/FtsZ GTPase	11	0.983139	0.960605	2.19385	0.976959	0.719388	1.15877	1.07176	0.813149	1.9498	1.02419	0.856516	1.35171	1.02997	0.928468	2.11787	1.02595	0.81896	1.29038
249	18.74	50.76	643709512	Hlac_2439 ribosomal protein L14b/L23e	10	0.443407	0.0219849	1.9458	0.727271	0.019345	1.2885	0.428641	0.0418003	2.2434	0.732648	0.0115652	1.2495	0.56039	0.147074	2.28341	0.987123	0.867718	1.18658
250	18.73	71.28	643709280	Hlac_2208 succinyl-CoA synthetase, alpha subunit	21	1.23149	0.322318	1.58801	0.912924	0.389805	1.26497	1.45616	0.0933162	1.58053	1.08629	0.587714	1.41135	1.34328	0.196768	1.63114	1.16011	0.211747	1.29121
251	18.69	58.6	643707684	Hlac_0618 ribosomal protein S3Ae	16	1.04429	0.756708	1.36571	0.851388	0.0308147	1.15234	1.03839	0.671466	1.21817	0.836958	0.052894	1.19818	1.21863	0.212784	1.40043	0.959271	0.604618	1.19474
252	18.66	45.41	643707477	Hlac_0413 Ribosomal protein L15e	16	0.633077	0.543463	5.68249	0.677593	0.00425677	1.23772	0.68826	0.596755	5.13985	0.716918	0.0072319	1.22666	0.949761	0.936048	4.51613	1.036	0.701939	1.24049
253	18.6	46.84	643709119	Hlac_2048 Polyprenyl synthetase	10	1.06585	0.896925	3.00314	1.09895	0.383215	1.26599	1.15074	0.766004	2.86193	1.18768	0.0233486	1.15243	0.971128	0.953616	3.08246	1.05726	0.303002	1.12372
254	18.55	43.42	643708919	Hlac_1850 acetyl-CoA acetyltransferase	10	1.08688	0.906257	6.32369	1.13316	0.455527	1.52264	1.39613	0.602041	5.14774	1.43166	0.133902	1.70061	0.894823	0.880337	6.84297	1.23941	0.031246	1.20092
255	18.51	46.41	643708392	Hlac_1328 peptidase M24	11	0.968224	0.905401	1.80447	1.06045	0.455417	1.1834	0.94656	0.844243	1.83465	1.03597	0.726873	1.24499	0.905065	0.713874	1.80239	0.95538	0.551857	1.17961
256	18.45	51.08	643708589	Hlac_1523 TATA-box binding family protein	19	1.26523	0.214594	1.50336	1.10249	0.123317	1.14082	1.32504	0.119383	1.45537	1.16473	0.18755	1.2801	1.1497	0.433019	1.48686	1.03444	0.691766	1.2138
257	18.36	17.91	643708105	Hlac_1038 Sigma 54 interacting domain protein	9	0.869081	0.615084	1.87912	0.95097	0.734919	1.4013	0.71776	0.328183	2.10902	0.822079	0.408278	1.6935	0.95641	0.83931	1.65012	0.834915	0.0706538	1.22179
258	18.34	64	643708886	Hlac_1817 ribosomal protein S4	13	0.676377	0.550453	4.24879	0.869078	0.156364	1.2298	0.638909	0.482553	4.0673	0.813693	0.1409	1.33772	0.768664	0.675954	4.05064	0.915172	0.510837	1.3459
259	18.32	38.59	643709322	Hlac_2248 cysteine desulfurase, SufS subfamily	13	0.398751	0.0315623	2.22312	0.305793	0.0060932	1.95228	0.341652	0.0351267	2.61996	0.288365	0.00718997	2.07677	1.30735	0.405898	2.13723	0.809901	0.121707	1.338
260	18.29	47.74	643707397	Hlac_0335 HAD superfamily (subfamily IA) hydrolase, TIGR01548	9	0.868305	0.828095	4.88835	0.91608	0.602908	1.50104	0.890366	0.854932	4.71619	0.921258	0.699817	1.67563	0.995372	0.993566	4.07979	0.98838	0.95344	1.63174
261	18.26	34.61	643708251	Hlac_1186 TrkA-N domain protein	11	1.18997	0.721917	3.12921	0.824441	0.314574	1.53802	1.22706	0.724471	3.87773	0.88146	0.519874	1.57115	1.40834	0.490755	3.13269	1.05295	0.803797	1.62608
262	18.26	68.97	643707883	Hlac_0818 Translation initiation factor IF2/IF5	12	1.30225	0.326124	1.77753	1.14867	0.0470418	1.14608	1.31732	0.294077	1.74984	1.14806	0.185663	1.24353	1.1911	0.471386	1.69247	0.978498	0.820674	1.2345
263	18.18	77.4	643707234	Hlac_0171 iron (metal) dependent repressor, DtxR family	9	1.45304	0.253373	2.10539	1.36272	0.00958667	1.21563	1.65555	0.0999254	1.90225	1.50454	0.00904114	1.28916	1.07018	0.826073	2.12356	1.08238	0.243206	1.16635
264	18.16	77.92	643709501	Hlac_2428 ribosomal protein L30P	21	0.807086	0.550263	2.243	0.649477	8.12549e-05	1.13351	0.805534	0.549231	2.25445	0.644381	0.000590229	1.19208	1.20263	0.617223	2.30391	0.97131	0.601215	1.13406
265	18.15	60.93	643709385	Hlac_2312 Ribosomal protein S19e	13	0.96978	0.916549	1.98807	0.712965	0.00213505	1.17474	1	1	1.74945	0.722726	0.0319579	1.33074	1.33741	0.397032	2.18204	0.987063	0.838207	1.16117
266	18.1	51.69	643709505	Hlac_2432 Ribosomal protein L32e	12	0.539836	0.0283823	1.70708	0.535713	3.92938e-05	1.20893	0.611642	0.0667249	1.70463	0.606782	0.00020506	1.20764	1.00578	0.981426	1.72463	1.10752	0.39763	1.29709
267	18.09	42.6	643707151	Hlac_0090 NAD+ synthetase	13	1.95506	0.194553	3.07576	1.68886	0.0227694	1.52451	2.29003	0.0366308	2.13204	1.86212	0.00589548	1.4406	1.26137	0.47308	2.10094	1.07783	0.751089	1.73703
268	18.08	30.1	643708354	Hlac_1290 2-succinyl-6-hydroxy-2, 4-cyclohexadiene-1-carboxylic acid synthase/2-oxoglutarate decarboxylase	10	0.994722	0.994039	6.34956	0.955804	0.769313	1.49152	1.03591	0.958551	5.87676	0.992884	0.950794	1.3524	1.03216	0.962638	5.8306	1.01928	0.784669	1.19898
269	18.04	47.84	643708841	Hlac_1775 Nucleotidyl transferase	12	0.898012	0.862842	4.30526	1.08837	0.198253	1.15405	0.860839	0.83346	5.3107	1.14708	0.328678	1.37146	0.807244	0.738257	4.46749	1.03251	0.803686	1.35166
270	18.03	80.14	643708248	Hlac_1183 UspA domain protein	12	0.69518	0.349889	2.3596	0.777766	0.113005	1.38842	0.789549	0.454024	2.02396	0.863377	0.440221	1.52904	0.862763	0.764249	3.06342	1.08276	0.421132	1.24618
271	17.98	78.81	643709351	Hlac_2278 RNA polymerase Rpb4	12	0.844837	0.562018	1.88425	0.649917	0.000238036	1.18066	0.874841	0.67946	2.03083	0.684795	0.0428585	1.43832	1.3086	0.332758	1.81189	1.02781	0.813107	1.29028
272	17.96	30.83	643709543	Hlac_2471 Quinolinate phosphoribosyl transferase	9	0.821565	0.719503	3.58737	1.04597	0.560551	1.19551	0.826187	0.711542	3.33594	1.00511	0.955812	1.24079	0.805484	0.67614	3.34067	0.943662	0.631026	1.32383
273	17.9	36.6	643708030	Hlac_0964 short-chain dehydrogenase/reductase SDR	12	1.24559	0.37634	1.73303	1.24052	0.167213	1.39205	1.31646	0.291975	1.76939	1.30906	0.050561	1.31025	1.0336	0.891464	1.73752	1.03106	0.732925	1.22588
274	17.89	76.35	643707487	Hlac_0422 methylthioadenosine phosphorylase	13	0.809354	0.338478	1.71702	0.832582	0.0524384	1.20479	0.920825	0.649637	1.59531	0.941176	0.425682	1.2092	0.983779	0.926956	1.59235	1.10605	0.208689	1.20549
275	17.79	33.49	643709653	Hlac_2581 hypothetical protein	9	0.733913	0.777716	17.1821	0.870394	0.526227	1.74321	0.981021	0.981826	8.97943	1.08475	0.556816	1.4229	0.835814	0.850196	11.8435	1.23193	0.506929	2.21518
276	17.77	25.95	643708477	Hlac_1416 ABC transporter related	11	0.741557	0.17154	1.61913	0.944254	0.839822	1.99915	0.75004	0.316046	1.9425	0.978814	0.905302	1.55273	0.775322	0.293177	1.74574	1.03112	0.89934	1.80784
277	17.77	60.39	643709517	Hlac_2444 ribosomal protein L22	21	0.459236	0.370587	6.84645	0.54196	0.052412	1.86091	0.629969	0.775245	39.7355	0.637937	0.535869	5.12034	0.922428	0.89008	3.79041	1.08248	0.921178	6.21811
278	17.61	15.77	643707091	Hlac_0032 putative serine protein kinase, PrkA	8	0.438828	0.113054	2.93183	0.755577	0.120557	1.45516	0.415923	0.143361	3.52186	0.73996	0.09012	1.4368	0.505985	0.266876	3.80222	0.961212	0.796175	1.41718
279	17.61	60.83	643709510	Hlac_2437 Ribosomal protein S4E, central domain protein	19	1.0016	0.99476	1.74208	0.761994	0.208069	1.58972	0.92411	0.808419	2.09855	0.742163	0.0624066	1.37505	1.27612	0.395808	1.89185	0.958738	0.795085	1.4468
280	17.59	34.87	643708474	Hlac_1413 geranylgeranyl reductase	12	0.724975	0.378419	2.21541	0.915539	0.582703	1.42679	0.756204	0.392831	2.04114	0.923996	0.599343	1.39554	0.796063	0.520064	2.18537	0.989743	0.910656	1.22787
281	17.56	21.08	643708302	Hlac_1238 formate dehydrogenase, alpha subunit	9	1.31393	0.360848	1.91482	1.68093	0.0131725	1.45887	1.56357	0.158561	1.94031	2.00768	0.0034208	1.47945	0.838942	0.264972	1.40194	1.18263	0.0235705	1.14874
282	17.55	20.45	643708602	Hlac_1536 thiamine pyrophosphate protein domain protein TPP-binding	8	0.682621	0.640326	6.684	0.859399	0.218505	1.30972	0.709023	0.662017	6.24013	0.864761	0.445695	1.54612	0.832333	0.804909	5.69466	0.985753	0.927943	1.45114
283	17.42	36.41	643708364	Hlac_1300 Mandelate racemase/muconate lactonizing protein	12	3.98712	0.0137564	2.60304	3.27179	0.00195143	1.6724	4.07927	0.0196049	2.91069	3.3079	0.0126572	2.24763	1.16381	0.790112	4.0107	0.991477	0.960306	1.52301
284	17.39	31.37	643707206	Hlac_0142 dihydrolipoamide dehydrogenase	9	0.732509	0.332312	2.10827	1.17586	0.492964	1.75664	0.687391	0.327922	2.43322	1.14161	0.456001	1.52444	0.608412	0.21595	2.4651	0.949786	0.779545	1.56573
285	17.34	21.16	643708933	Hlac_1863 aminoacyl-tRNA synthetase class Ib	9	1.46674	0.0569215	1.48967	0.989739	0.906213	1.22799	1.58021	0.027297	1.471	1.05794	0.690086	1.38996	1.50355	0.0234791	1.392	1.0474	0.734005	1.37477
286	17.33	45.01	643707938	Hlac_0873 ketol-acid reductoisomerase	10	0.986239	0.952285	1.8296	0.879009	0.239238	1.29578	0.884112	0.66476	2.07937	0.799422	0.0300109	1.20741	1.1289	0.627783	1.9002	0.890193	0.197741	1.2328
287	17.25	32.75	643709662	Hlac_2590 FAD dependent oxidoreductase	9	1.29949	0.290262	1.71878	1.25953	0.0941196	1.32565	1.14084	0.654386	1.94768	1.12688	0.564451	1.59548	1.06053	0.752169	1.52674	0.879158	0.216127	1.25111
288	17.19	61.38	643708548	Hlac_1486 protein of unknown function DUF75	9	1.55723	0.435897	3.8389	1.61863	0.0307647	1.51489	1.64327	0.424322	4.34307	1.76962	0.0239516	1.58145	0.941956	0.921265	4.38969	1.07451	0.733294	1.66981
289	17.16	20.77	643709263	Hlac_2193 Chlorite dismutase	13	0.939278	0.869842	2.45079	0.911915	0.5915	1.48913	0.855234	0.901255	19.2349	0.858984	0.861724	7.73642	1.03243	0.943	2.85077	0.944455	0.946543	7.39264
290	17.12	64.88	643709626	Hlac_2554 putative circadian clock protein, KaiC	11	0.999403	0.998229	1.84523	1.05522	0.736698	1.42764	1.08505	0.817336	2.20027	1.21813	0.38674	1.64387	0.937424	0.815639	1.85593	1.12568	0.380142	1.34168
291	17.11	55.48	643707621	Hlac_0556 dihydrodipicolinate synthetase	10	0.551975	0.0113405	1.49737	0.621353	0.0224841	1.46471	0.572565	0.043808	1.70957	0.658317	0.0260814	1.41684	0.853569	0.59818	2.00682	1.03749	0.707425	1.25702
292	17.06	49.02	643708068	Hlac_1002 Glyoxalase/bleomycin resistance protein/dioxygenase	11	0.958022	0.871456	1.77809	1.27176	0.0679737	1.29926	0.809529	0.479438	1.89808	1.12454	0.453617	1.39847	0.803608	0.270987	1.51904	0.862705	0.373776	1.42393
293	16.97	78.18	643709705	Hlac_2633 hypothetical protein	37	0.607691	0.504664	5.17785	0.529096	0.000646601	1.31244	0.769292	0.702262	4.60106	0.649814	0.0222918	1.42158	1.16597	0.803841	3.97119	1.20321	0.0787139	1.23583
294	16.95	43.77	643709166	Hlac_2096 ABC transporter related	9	0.567245	0.227122	2.88345	0.839612	0.030869	1.1629	0.483954	0.19799	3.51689	0.770363	0.118937	1.42884	0.66096	0.384771	3.05908	0.891758	0.488758	1.48344
295	16.78	45.28	643708233	Hlac_1168 aldo/keto reductase	10	0.947784	0.76618	1.4855	1.0451	0.488502	1.14815	0.892986	0.660947	1.75872	1.01321	0.895236	1.24507	0.913401	0.614173	1.48053	0.949221	0.631488	1.26802
296	16.76	53.61	643707073	Hlac_0019 dihydroorotate dehydrogenase	9	1.29056	0.137258	1.49589	1.15661	0.376144	1.56301	1.28189	0.213713	1.65247	1.14516	0.495108	1.74531	1.10812	0.656304	1.94185	0.971514	0.794589	1.38171
297	16.73	26.28	643709352	Hlac_2279 initiation factor 2B related	8	1.4919	0.211053	2.1096	1.10046	0.409165	1.33446	1.34018	0.376662	2.26611	0.994636	0.967287	1.40801	1.42573	0.154066	1.75232	0.887565	0.244214	1.27469
298	16.69	68.66	643708737	Hlac_1668 peptidyl-prolyl cis-trans isomerase cyclophilin type	17	1.30212	0.696845	5.75295	0.734641	0.17621	1.685	1.36461	0.64011	5.52262	0.698567	0.136249	1.70764	1.56276	0.574176	7.60022	0.929711	0.529536	1.34214
299	16.68	27.41	643708014	Hlac_0948 FAD-dependent pyridine nucleotide-disulphide oxidoreductase	9	0.981195	0.922837	1.56387	1.30218	0.219612	1.58915	0.91883	0.712291	1.68406	1.25326	0.121452	1.35392	0.73386	0.261385	1.82038	0.94053	0.626532	1.32975
300	16.67	42.41	643709419	Hlac_2346 phosphate uptake regulator, PhoU	9	1.88469	0.223734	3.13675	1.97943	0.0593154	2.05377	1.77123	0.306164	3.49312	1.94184	0.05956	2.01451	0.972952	0.959092	3.50731	0.966765	0.792494	1.35079
301	16.64	63.74	643708211	Hlac_1146 ABC transporter related	10	0.985882	0.985525	6.29721	1.42375	0.0717565	1.48588	0.978598	0.979571	7.26754	1.53797	0.0510241	1.54207	0.69433	0.65379	6.63526	1.05293	0.618782	1.27208
302	16.64	47.21	643708503	Hlac_1442 protein of unknown function DUF147	10	0.957184	0.871317	1.85141	1.03194	0.65221	1.17116	1.01275	0.963421	1.87819	1.098	0.2269	1.18166	0.909672	0.749078	1.95992	1.04178	0.47245	1.13595
303	16.6	56.76	643708182	Hlac_1117 Enoyl-CoA hydratase/isomerase	11	1.07964	0.809405	2.10402	1.14132	0.0673785	1.15619	0.932543	0.805062	1.93966	0.98211	0.864998	1.28266	0.960142	0.892616	2.02741	0.848553	0.23367	1.35457
304	16.58	33.56	643709386	Hlac_2313 Hydroxymethylglutaryl-coenzyme A synthase domain protein	11	1.21442	0.315831	1.5441	0.801853	0.140815	1.37522	1.29097	0.224293	1.58616	0.868917	0.614342	1.91023	1.44823	0.202637	1.88455	1.03655	0.821052	1.45017
305	16.57	34.28	643706690	Hlac_2870 PfkB domain protein	9	0.679194	0.166066	1.8474	0.838347	0.0588421	1.20441	0.668066	0.175246	1.92885	0.833453	0.255138	1.43984	0.816033	0.408102	1.78438	0.971384	0.852042	1.46242
306	16.56	33.12	643708116	Hlac_1048 aminotransferase class-III	10	0.167774	0.170301	19.4513	0.212135	0.0103635	2.57171	0.176258	0.186646	20.6386	0.206081	0.0039824	2.08728	0.813506	0.818125	10.3146	0.986216	0.889965	1.29881
307	16.52	27.86	643708539	Hlac_1477 amidophosphoribosyltransferase	10	1.54909	0.495317	4.2173	1.50842	0.00599909	1.28417	1.51086	0.536133	4.48346	1.57672	0.0207425	1.43666	1.05107	0.943751	5.0079	1.02321	0.830234	1.2761
308	16.52	26.88	643707843	Hlac_0777 prolyl-tRNA synthetase	10	0.834206	0.516822	1.90448	1.03683	0.848494	1.55854	0.734623	0.780373	13.2963	0.961598	0.959844	6.20638	0.778212	0.444752	2.11774	0.846011	0.825793	5.92833
309	16.52	26.82	643709107	Hlac_2036 protein of unknown function DUF181	8	1.0382	0.968643	12.0402	1.09545	0.730587	1.98408	1.0509	0.958051	11.7355	1.1703	0.376588	1.55163	0.770297	0.80331	15.2183	1.05259	0.669066	1.36201
310	16.5	20.08	643709740	Hlac_2667 protein of unknown function DUF162	8	2.13951	0.073208	2.39768	1.75072	0.00717312	1.35955	2.32128	0.0473861	2.28485	1.88378	0.00570863	1.38516	1.26588	0.453003	2.19936	1.05603	0.457921	1.2025
311	16.46	39.18	643707331	Hlac_0268 peptidase M24	8	0.872693	0.851361	6.63034	0.808905	0.0299671	1.19538	0.993012	0.991927	6.10286	1.00803	0.956499	1.46632	1.05857	0.930677	5.50844	1.2174	0.326941	1.63121
312	16.43	33.43	643709085	Hlac_2014 peptidase M29 aminopeptidase II	10	1.02433	0.967136	3.78627	1.11287	0.569317	1.52755	1.07452	0.89629	3.51711	1.16117	0.240519	1.31728	0.902015	0.869062	4.16311	1.01337	0.914226	1.32474
313	16.37	28.7	643707662	Hlac_0596 beta-lactamase domain protein	9	1.19052	0.646975	2.51182	2.61305	0.00348202	1.60862	1.21911	0.557073	2.24803	2.65082	0.00111077	1.45261	0.462073	0.0438559	2.09766	0.998284	0.992104	1.52934
314	16.37	16.64	643707339	Hlac_0276 V-type ATPase 116 kDa subunit	9	1.42626	0.0839337	1.51747	0.822709	0.0180323	1.16215	1.37905	0.112553	1.52047	0.790664	0.0850902	1.31938	1.71111	0.0328156	1.61429	0.940127	0.461197	1.206
315	16.33	28.57	643709325	Hlac_2252 porphobilinogen deaminase	8	0.601476	0.120233	1.98811	0.840581	0.27847	1.42857	0.644625	0.175376	2.0125	0.936016	0.909331	3.90509	0.709504	0.403898	2.54829	1.06372	0.887732	2.79068
316	16.33	37.43	643707790	Hlac_0724 peptidase M42 family protein	10	0.827994	0.63575	2.52482	0.963993	0.753535	1.31387	0.652629	0.141098	1.85195	0.765161	0.317937	1.82475	0.8295	0.653487	2.63468	0.771263	0.304136	1.76061
317	16.26	34.54	643707855	Hlac_0790 GCN5-related N-acetyltransferase	9	1.60891	0.010997	1.38815	1.86811	0.006746	1.47595	1.64886	0.0465634	1.63252	1.93074	0.0239164	1.71897	0.818456	0.39105	1.67918	1.03069	0.781259	1.28116
318	16.26	35.43	643707120	Hlac_0059 adenosylhomocysteinase	10	1.26352	0.478491	2.19352	0.938821	0.840405	2.14952	1.2433	0.489951	2.12087	0.9294	0.785899	1.92852	1.36951	0.383819	2.3333	0.967546	0.748582	1.28457
319	16.22	34.49	643709570	Hlac_2498 Threonyl/alanyl tRNA synthetase SAD	10	0.942587	0.863977	2.4566	0.91702	0.419201	1.30645	0.906925	0.780977	2.48918	0.887195	0.360644	1.3801	1.06397	0.820553	2.03546	0.947508	0.686842	1.41212
320	16.22	46.36	643709290	Hlac_2218 Ferritin Dps family protein	17	1.01719	0.960436	2.19052	0.781787	0.0249757	1.22735	1.08405	0.846175	2.5807	0.853934	0.435582	1.57086	1.32499	0.341383	1.91946	1.06884	0.578688	1.3105
321	16.2	29.44	643708704	Hlac_1638 FAD dependent oxidoreductase	10	0.882773	0.690691	2.03577	1.10251	0.54262	1.43431	0.709367	0.323744	2.14923	0.916014	0.668567	1.59108	0.759184	0.438317	2.20987	0.810178	0.136123	1.34405
322	16.14	39.75	643708179	Hlac_1114 chorismate synthase	9	1.16772	0.382452	1.49584	0.959897	0.812821	1.49896	1.18137	0.488169	1.73739	0.985788	0.934508	1.505	1.16745	0.588046	1.93913	1.00031	0.998482	1.45968
323	16.11	59.15	643707162	Hlac_0101 ribosomal protein S23 (S12)	10	0.574041	0.083641	1.91161	0.86507	0.301611	1.35351	0.609631	0.139215	2.00377	0.928532	0.575863	1.34074	0.631629	0.259181	2.39256	1.04687	0.774378	1.42786
324	16.04	39.79	643707766	Hlac_0700 phosphoribosylaminoimidazole carboxylase, ATPase subunit	8	0.735958	0.46467	2.86907	1.44638	0.0481226	1.4392	0.801478	0.638396	3.35375	1.62355	0.0135126	1.3758	0.513374	0.162911	2.95637	1.09754	0.415272	1.32919
325	16.02	26.34	643708146	Hlac_1080 Nucleotidyl transferase	11	0.795721	0.800884	10.526	0.884202	0.658168	2.04631	0.912747	0.906949	7.66127	0.998403	0.99421	1.77665	0.920802	0.91039	6.76218	1.11173	0.425342	1.3932
326	16.02	47.78	643709375	Hlac_2302 homoserine kinase	8	1.51493	0.526609	5.28341	1.22246	0.396388	1.79969	1.77713	0.358031	4.65641	1.3504	0.167755	1.64154	1.46123	0.459422	3.62392	1.08714	0.264634	1.19595
327	16.01	26.7	643708677	Hlac_1611 glycine cleavage system P-protein	10	1.28947	0.502456	2.47171	0.983752	0.93265	1.60644	1.33392	0.536287	3.05323	1.07957	0.686543	1.58414	1.2662	0.593432	2.90048	1.07731	0.512042	1.31181
328	16.01	32.77	643709709	Hlac_2637 ATP phosphoribosyltransferase	8	1.32222	0.13902	1.48551	0.95362	0.590662	1.22055	1.23237	0.26593	1.50491	0.903301	0.519399	1.42563	1.40013	0.0414915	1.37637	0.922971	0.500445	1.30586
329	16	60.47	643708735	Hlac_1666 UspA domain protein	10	0.891013	0.244649	1.25244	0.932291	0.663202	1.47669	0.840734	0.330955	1.51345	0.890133	0.247876	1.25712	0.948645	0.760166	1.52254	0.93653	0.669909	1.45154
330	15.97	48.11	643709183	Hlac_2113 NADH:flavin oxidoreductase/NADH oxidase	13	0.808207	0.188759	1.43326	0.909695	0.499905	1.39763	0.851437	0.3501	1.49381	0.964473	0.738189	1.30103	0.870281	0.510971	1.65704	1.04189	0.703448	1.29905
331	15.96	52.3	643709509	Hlac_2436 ribosomal protein L5	19	0.496268	0.222774	3.85301	0.483449	0.00044448	1.20915	0.478724	0.19003	3.65856	0.461621	0.000340141	1.20753	1.03894	0.940177	3.77256	0.934049	0.37208	1.20755
332	15.92	51.08	643707495	Hlac_0430 phosphoribosyltransferase	9	1.14638	0.808246	3.736	0.979954	0.883064	1.38111	1.18705	0.769953	3.94028	1.04027	0.657572	1.23028	1.13621	0.82578	3.89219	1.04057	0.717324	1.29222
333	15.8	72.34	643709518	Hlac_2445 ribosomal protein S19	14	0.634424	0.518394	5.3918	0.875714	0.420506	1.47545	0.721824	0.620895	4.90893	0.99979	0.999073	1.53893	0.744284	0.646732	4.75186	1.11829	0.153051	1.18615
334	15.77	97.78	643707663	Hlac_0597 hypothetical protein	10	1.18068	0.650682	2.3472	0.96759	0.80752	1.3725	1.16536	0.653905	2.21244	0.957282	0.785925	1.4566	1.23653	0.555363	2.29803	0.973429	0.881977	1.53023
335	15.72	36.79	643709004	Hlac_1933 hypothetical protein	10	0.78991	0.424729	1.96202	0.931699	0.488151	1.26421	0.844727	0.448366	1.66392	0.97272	0.772106	1.25026	0.856126	0.594869	1.96816	1.02351	0.816769	1.2648
336	15.68	46.26	643707995	Hlac_0929 Oxidoreductase FAD-binding domain protein	8	0.53216	0.451885	7.30686	0.54295	0.00286892	1.33523	0.481553	0.382223	7.11228	0.486434	0.00208344	1.37339	0.982664	0.980294	5.65229	0.859796	0.0895954	1.203
337	15.66	56.78	643707338	Hlac_0275 ATP synthase H subunit	9	1.03039	0.901611	1.73734	0.83263	0.234248	1.39488	1.21101	0.546227	2.04247	1.02882	0.904131	1.71286	1.217	0.526574	2.00791	1.20845	0.239648	1.41687
338	15.66	70.59	643707681	Hlac_0615 Ribosomal S13S15 domain protein	12	0.575557	0.314007	3.33504	0.707646	0.0211901	1.31859	0.668588	0.4477	3.26695	0.821032	0.0756613	1.25083	0.817936	0.728408	3.72429	1.13785	0.0594188	1.14556
339	15.65	56.25	643707118	Hlac_0057 ribosomal protein L16	12	0.494529	0.435301	7.85896	0.73241	0.0884254	1.45503	0.59423	0.536045	6.96558	0.85839	0.308818	1.39949	0.705684	0.684224	7.36899	1.14933	0.317261	1.36651
340	15.55	28.8	643709685	Hlac_2613 acetylornithine and succinylornithine aminotransferase	8	1.2296	0.787141	6.45702	0.910233	0.584574	1.51296	1.46348	0.606071	5.93327	1.07434	0.732782	1.66619	1.48272	0.565664	5.1939	1.15809	0.112457	1.21677
341	15.53	43.93	643708916	Hlac_1847 carbonic anhydrase	9	1.47236	0.359843	2.68325	1.03299	0.882661	1.71136	1.48104	0.368297	2.77731	1.05042	0.783484	1.54676	1.50796	0.277692	2.38052	0.995034	0.982767	1.7573
342	15.5	45.05	643709302	Hlac_2230 hypothetical protein	10	1.2546	0.721163	5.17429	0.822173	0.0384727	1.19591	1.53118	0.46277	4.2973	0.963354	0.793044	1.4471	1.49663	0.497058	4.48256	1.14672	0.212538	1.29239
343	15.5	52.54	643707366	Hlac_0304 Inorganic pyrophosphatase	22	1.85307	0.210831	2.88397	1.09388	0.299557	1.20857	1.83622	0.248662	3.13396	1.14914	0.401108	1.4446	1.71117	0.255841	2.79186	1.03513	0.793152	1.34952
344	15.38	26.94	643708687	Hlac_1621 phage shock protein A, PspA	8	1.09841	0.827397	2.74145	0.875821	0.0838948	1.1697	1.11081	0.784297	2.45536	0.837122	0.183754	1.33592	1.20334	0.697238	3.03247	0.934212	0.446624	1.22693
345	15.32	51.03	643709774	Hlac_2700 NADH:flavin oxidoreductase/NADH oxidase	11	0.635493	0.205206	2.22692	0.620599	0.032789	1.52075	0.488617	0.0921222	2.42409	0.484807	0.00957363	1.57875	1.05467	0.853143	2.01805	0.769326	0.296039	1.7825
346	15.31	48.92	643708776	Hlac_1709 hypothetical protein	11	0.752663	0.539442	2.91184	0.963483	0.66926	1.22481	0.804261	0.598961	2.6128	0.996122	0.952846	1.16674	0.806876	0.613225	2.67852	1.01276	0.864455	1.19017
347	15.27	20.75	643709140	Hlac_2069 AAA ATPase central domain protein	10	0.724617	0.717905	10.031	0.927451	0.649147	1.53084	0.569529	0.548006	10.8536	0.684937	0.27605	2.30136	0.723205	0.71712	10.1026	0.720091	0.177395	1.74639
348	15.25	23.17	643708733	Hlac_1664 peptidase M28	9	0.930645	0.926377	6.20525	0.78297	0.186733	1.4944	0.847789	0.829422	6.02277	0.726163	0.00309793	1.17843	1.18813	0.816701	5.70692	0.91089	0.632061	1.5729
349	15.25	43.9	643709431	Hlac_2357 hypothetical protein	8	0.634686	0.19252	2.10781	0.548823	0.00177143	1.33659	0.565583	0.148869	2.2957	0.506011	3.75566e-06	1.13219	1.14821	0.694336	2.22098	0.906081	0.518851	1.40979
350	15.21	38.3	643707687	Hlac_0621 glycosyl transferase group 1	10	1.22484	0.518492	2.217	1.11988	0.248705	1.26242	1.38151	0.369768	2.43158	1.2828	0.0432328	1.26712	1.11555	0.701503	2.08938	1.12244	0.152719	1.19949
351	15.2	39.88	643709219	Hlac_2149 ABC-type nitrate/sulfonate/bicarbonate transport systems protein	17	1.76924	0.0600275	1.83281	1.21883	0.0604013	1.23438	1.70177	0.105002	1.99664	1.1852	0.0379775	1.16883	1.45486	0.212146	1.96228	0.95196	0.529942	1.20644
352	15.14	56.91	643709721	Hlac_2649 Lactate/malate dehydrogenase	13	0.941389	0.89045	3.13541	0.904725	0.503021	1.45948	0.983333	0.963436	2.60265	0.922879	0.310631	1.21178	1.07634	0.841726	2.60837	1.00024	0.998362	1.36176
353	15.1	41.37	643708786	Hlac_1719 peptidase U61 LD-carboxypeptidase A	9	0.920887	0.878384	3.72846	0.831485	0.0996439	1.26507	0.962483	0.94508	3.88696	0.877245	0.3375	1.37377	1.1072	0.849588	3.71024	1.02963	0.795603	1.31621
354	15.09	55.91	643707876	Hlac_0811 phospholipase/Carboxylesterase	11	0.822281	0.853641	22.1877	0.536465	0.114272	2.45297	0.648494	0.704602	27.2061	0.452612	0.0193889	1.7318	1.43076	0.687428	13.0651	0.827068	0.347799	1.72299
355	15.08	58.88	643709805	Hlac_2730 phosphoserine phosphatase SerB	8	1.02576	0.924686	1.8474	1.0345	0.815735	1.39312	0.963136	0.894965	1.91339	0.97275	0.873649	1.48607	0.941564	0.857061	2.14264	0.925236	0.589942	1.38469
356	14.99	73.79	643708624	Hlac_1558 putative transcriptional regulator, XRE family	11	1.45456	0.641746	10.1009	1.8746	0.117587	2.50463	1.49092	0.62684	10.5318	1.99709	0.162487	3.30015	0.869358	0.816894	5.83319	1.05598	0.646661	1.40691
357	14.97	32.2	643708646	Hlac_1580 aminotransferase class I and II	8	0.613782	0.307121	3.18541	0.998406	0.993429	1.65698	0.587484	0.272448	3.19398	0.939074	0.788306	1.83647	0.575534	0.365649	4.50155	0.92588	0.618214	1.48633
358	14.9	57.61	643707643	Hlac_0578 aldo/keto reductase	9	1.07527	0.712673	1.56432	1.07511	0.670635	1.47113	1.05182	0.831841	1.71959	1.07008	0.468751	1.23261	1.00259	0.990382	1.63213	0.975392	0.863589	1.39182
359	14.88	40.05	643706842	Hlac_3034 beta-lactamase domain protein	8	2.92837	0.000698489	1.2641	1.38437	0.188869	1.84228	2.79755	0.00819474	1.68573	1.35575	0.167197	1.70517	2.03859	0.0400215	1.91755	0.966218	0.840003	1.64395
360	14.87	27.79	643709402	Hlac_2329 TRAP transporter solute receptor, TAXI family	18	3.45747	0.108003	6.77238	2.77113	0.12744	5.67606	3.33523	0.13645	8.50085	2.76694	0.132924	5.92499	1.28075	0.521595	3.98276	0.977901	0.845996	1.54688
361	14.83	58.67	643709030	Hlac_1959 NUDIX hydrolase	9	0.9511	0.827077	1.68685	1.00619	0.931694	1.17864	0.964792	0.902831	1.9536	1.0604	0.680775	1.38161	0.958142	0.839639	1.61853	1.03406	0.709345	1.22633
362	14.73	80.73	643707075	Hlac_0021 Non-histone chromosomal MC1 family protein	19	1.69706	0.188201	2.33443	1.7096	4.80596e-06	1.12146	1.85452	0.131724	2.33594	1.86481	0.00036558	1.27628	1.00119	0.997495	2.30994	1.07129	0.434543	1.21291
363	14.68	78.95	643709513	Hlac_2440 ribosomal protein S17	15	1.32236	0.662369	4.43498	0.744062	0.15694	1.56407	1.40243	0.608181	4.62077	0.853215	0.312797	1.42273	1.85053	0.286776	3.6271	1.12917	0.528977	1.56049
364	14.66	86.45	643708363	Hlac_1299 deoxyribonuclease/rho motif-related TRAM	14	1.46334	0.602224	6.49108	1.08774	0.776524	2.15734	1.54836	0.533118	5.93903	1.18471	0.573408	2.15629	1.40925	0.616453	5.79091	1.06354	0.605833	1.35771
365	14.62	29.32	643707649	Hlac_0584 orotate phosphoribosyltransferase	7	1.11823	0.859652	5.18383	0.89508	0.31888	1.31066	1.12199	0.862968	5.67782	0.927371	0.472551	1.30239	1.21189	0.767282	5.38881	1.01372	0.845054	1.199
366	14.61	71.5	643707214	Hlac_0151 2-dehydro-3-deoxyphosphogluconate aldolase/4-hydroxy-2-oxoglutarate aldolase	8	0.888609	0.75589	2.67685	1.01839	0.854767	1.29592	0.958677	0.900737	2.41553	1.08464	0.551859	1.41571	0.840307	0.700422	3.21539	1.04373	0.648274	1.27293
367	14.54	30.42	643708495	Hlac_1434 GHMP kinase	9	0.519508	0.0339839	1.80257	0.799709	0.313695	1.62742	0.625763	0.131912	1.91581	0.967436	0.76928	1.29273	0.654167	0.160763	1.89634	1.19758	0.265466	1.42239
368	14.49	33.64	643709148	Hlac_2077 dihydroorotase, multifunctional complex type	9	1.13795	0.614251	1.81321	0.934735	0.592175	1.33911	1.17027	0.478991	1.66497	0.94271	0.569861	1.27154	1.2674	0.223365	1.53275	0.987863	0.871515	1.19368
369	14.41	71.79	643708890	Hlac_1820 ribosomal protein L15	10	0.815593	0.347715	1.65847	0.684225	0.576661	5.12875	0.934253	0.787169	1.84743	0.765593	0.717526	6.01015	1.06471	0.906249	3.6748	1.1318	0.129266	1.19172
370	14.29	29.53	643707694	Hlac_0628 putative nonspecific lipid-transfer protein (sterol carrier protein)	10	0.616653	0.542552	6.70785	0.898877	0.689708	1.91095	0.684251	0.595761	5.60182	0.975628	0.93416	2.07591	0.623587	0.537829	6.27657	1.03646	0.871567	1.71803
371	14.26	40.51	643709098	Hlac_2027 peptidase S15	10	0.894254	0.784085	3.2782	1.20236	0.309363	1.61664	1.05848	0.884714	3.14831	1.43916	0.0208586	1.29582	0.757241	0.414094	2.54897	1.17104	0.189694	1.34631
372	14.23	55.88	643707217	Hlac_0154 amino acid-binding ACT domain protein	13	0.536166	0.523608	11.9275	0.255077	0.0277008	3.0678	0.318595	0.324098	16.8824	0.152402	0.0037647	2.3705	1.69003	0.575645	10.951	0.570421	0.00506164	1.32227
373	14.23	42.34	643707261	Hlac_0198 Tubulin/FtsZ GTPase	9	1.36452	0.58028	3.86624	1.43019	0.366099	2.52435	1.59392	0.407753	3.76911	1.63907	0.175273	2.23624	1.01662	0.970885	3.01778	1.15085	0.422434	1.5123
374	14.22	71.43	643709270	Hlac_2198 transcriptional regulator, PadR-like family	11	0.912699	0.885384	4.7048	0.706321	0.153907	1.70279	1.06141	0.927414	4.95233	0.81587	0.290688	1.55735	1.32088	0.644047	4.29082	1.13313	0.363517	1.37928
375	14.2	39.94	643707927	Hlac_0862 phosphoribosylformylglycinamidine cyclo-ligase	9	0.938347	0.860642	2.42366	1.12243	0.378882	1.36031	0.990952	0.982792	2.80309	1.21172	0.441694	1.80613	0.84879	0.604555	2.14522	1.06103	0.662175	1.38854
376	14.18	38.87	643709649	Hlac_2577 D-isomer specific 2-hydroxyacid dehydrogenase NAD-binding	7	0.802352	0.796049	7.97855	1.09917	0.523521	1.42566	1.00147	0.998449	6.27963	1.19048	0.230691	1.389	0.813093	0.801307	7.42236	1.06085	0.781818	1.68133
377	14.17	18.51	643707354	Hlac_0291 cysteinyl-tRNA synthetase	9	0.705504	0.671659	8.33875	1.09667	0.61701	1.60511	0.587292	0.545508	9.39047	0.976368	0.902274	1.66149	0.577557	0.542781	9.91094	0.870284	0.222443	1.30636
378	14.15	29.2	643707941	Hlac_0876 pyruvate carboxyltransferase	7	0.945275	0.918189	3.49034	1.03415	0.777645	1.31071	0.953078	0.937956	4.09094	1.11367	0.39868	1.32752	0.859327	0.795496	3.78719	1.05545	0.791508	1.59154
379	14.11	41.46	643709577	Hlac_2505 tyrosyl-tRNA synthetase	11	0.772043	0.46599	2.25568	0.765389	0.0401655	1.28499	0.779538	0.500503	2.34047	0.813381	0.097996	1.29456	0.967756	0.933997	2.53144	1.03851	0.805401	1.43202
380	14.08	42.07	643706902	Hlac_3098 Cobyrinic acid ac-diamide synthase	9	1.55802	0.378838	3.93551	1.59734	0.167659	2.27607	1.361	0.62359	6.04482	1.58493	0.306608	3.29421	1.11616	0.61604	1.87223	0.988521	0.966967	2.26412
381	14.07	41.84	643708007	Hlac_0941 GCN5-related N-acetyltransferase	7	0.882726	0.827789	3.83171	0.750668	0.0325253	1.28862	0.859147	0.783387	3.64026	0.687944	0.0150525	1.31212	1.18637	0.745488	3.42193	0.894848	0.364767	1.31958
382	14.05	49.4	643709031	Hlac_1960 hypothetical protein	10	0.816594	0.169295	1.51157	0.726165	0.232347	2.25419	0.799303	0.144752	1.51135	0.712577	0.189638	2.10752	1.12247	0.506775	1.85892	0.959322	0.704118	1.50371
383	14.04	57.78	643709198	Hlac_2128 Ribosomal protein S6e	15	0.848572	0.319833	1.4372	0.884695	0.368199	1.35155	0.807193	0.137936	1.35325	0.840449	0.0646298	1.20643	0.948305	0.729894	1.41806	0.930902	0.544727	1.30482
384	14.01	28.61	643708613	Hlac_1546 Cys/Met metabolism pyridoxal-phosphate-dependent protein	9	1.19737	0.511924	1.92765	1.02377	0.88029	1.46404	1.10433	0.794633	2.53267	0.988811	0.964126	1.84407	1.17189	0.505212	1.76545	0.949311	0.709009	1.40275
385	13.94	60.32	643708183	Hlac_1118 phosphoribosyltransferase	9	0.692104	0.191028	1.91524	0.683795	0.00704397	1.23048	0.725981	0.25353	1.94863	0.722178	0.0441033	1.36551	1.01225	0.959973	1.8832	1.03322	0.806901	1.41543
386	13.93	61.45	643707451	Hlac_0387 Electron transfer flavoprotein alpha/beta-subunit	9	0.749802	0.561576	3.54072	0.824928	0.0808728	1.25859	0.71276	0.392755	2.67034	0.771769	0.121218	1.44264	0.91419	0.855327	3.60047	0.914516	0.55998	1.47801
387	13.85	23.39	643708619	Hlac_1553 phosphoribosylglycinamide synthetase	8	1.51206	0.146222	1.89199	1.34779	0.1933	1.69963	1.75545	0.0336198	1.635	1.52917	0.181589	2.07508	1.09489	0.730961	1.97847	1.12183	0.694146	2.12707
388	13.85	35.53	643709687	Hlac_2615 N-acetyl-gamma-glutamyl-phosphate reductase	7	0.625562	0.08552	1.74769	0.874807	0.147919	1.2179	0.601983	0.109854	1.93909	0.860727	0.0502094	1.16203	0.696027	0.235669	1.95993	0.962388	0.626818	1.20101
389	13.85	96.18	643707632	Hlac_0567 prefoldin, beta subunit	29	1.52813	0.461195	3.92197	0.455422	0.00429104	1.50479	1.48523	0.500907	4.06587	0.450479	0.00580387	1.56054	3.15627	0.123454	4.93733	0.966086	0.678358	1.22341
390	13.8	62.71	643709506	Hlac_2433 ribosomal protein L6	10	0.693331	0.132689	1.68998	0.557644	0.00132306	1.26166	0.730572	0.378425	2.30607	0.59749	0.0395801	1.61416	1.25103	0.258757	1.57156	1.04638	0.777716	1.47877
391	13.79	62.84	643708463	Hlac_1402 NUDIX hydrolase	10	0.566	0.102784	2.0629	0.776125	0.00904575	1.17765	0.61974	0.181233	2.16887	0.866758	0.267278	1.33132	0.738754	0.308548	1.94658	1.08774	0.331825	1.21527
392	13.78	19.2	643707740	Hlac_0674 extracellular solute-binding protein family 5	11	3.05512	0.00542004	1.76186	2.51537	0.0128059	1.81794	3.12343	0.0111333	2.03073	2.63581	0.00743849	1.71093	1.21424	0.418813	1.81937	1.02115	0.906512	1.59136
393	13.74	11.63	643708061	Hlac_0995 DNA gyrase, B subunit	6	1.0982	0.815758	2.49843	0.971528	0.837577	1.37861	0.963714	0.930686	2.63668	0.881222	0.327269	1.32837	1.04639	0.914701	2.62688	0.888471	0.161002	1.19534
394	13.72	92.86	643709520	Hlac_2447 Ribosomal protein L25/L23	11	0.609401	0.245511	2.63308	0.651523	0.0495518	1.53308	0.598448	0.235961	2.66532	0.659993	0.146624	1.86301	0.962787	0.90604	2.1933	0.978887	0.881812	1.42006
395	13.69	39.85	643707903	Hlac_0837 phosphopantothenoylcysteine decarboxylase/phosphopantothenate/cysteine ligase	8	0.686583	0.153135	1.77593	0.83009	0.32658	1.55332	0.70274	0.189998	1.81907	0.857386	0.325545	1.43767	0.820513	0.461452	1.89255	1.00963	0.952628	1.48369
396	13.69	27.11	643709103	Hlac_2032 ornithine cyclodeaminase/mu-crystallin	8	0.905548	0.900009	7.83162	0.863118	0.242749	1.34774	1.15984	0.837925	6.59365	1.13495	0.281357	1.32635	1.05095	0.946154	6.81606	1.28278	0.219963	1.60943
397	13.67	54.63	643707769	Hlac_0703 phosphoribosylaminoimidazole carboxylase, catalytic subunit	9	0.582031	0.336237	3.55099	0.860134	0.058047	1.17085	0.567264	0.328355	3.68438	0.84041	0.0868961	1.23132	0.674112	0.441754	3.22818	0.955724	0.579376	1.20825
398	13.67	39.74	643708762	Hlac_1693 methenyltetrahydromethanopterin cyclohydrolase	7	0.806516	0.808455	8.69793	0.864938	0.262625	1.34394	0.666744	0.664536	9.61582	0.736665	0.0101446	1.21601	0.934051	0.934057	7.51163	0.839566	0.227694	1.38693
399	13.6	27.31	643708839	Hlac_1773 TrkA-N domain protein	11	0.742256	0.399705	2.19502	0.815574	0.166907	1.36699	0.780453	0.366511	1.83539	0.793526	0.110669	1.34934	0.949309	0.864036	1.99886	0.953051	0.741246	1.39235
400	13.59	44.4	643707143	Hlac_0082 aldo/keto reductase	7	1.01798	0.970008	3.04338	1.84705	0.00108872	1.29189	0.929989	0.857206	2.5744	1.58343	0.00016701	1.14531	0.611844	0.220275	2.40765	0.836464	0.0400632	1.18217
401	13.54	28.27	643707279	Hlac_0216 sodium:dicarboxylate symporter	8	0.681732	0.6694	10.0942	0.666413	0.0324904	1.41996	0.489954	0.582165	27.4661	0.619334	0.500739	6.04313	1.04779	0.951405	7.37682	0.819497	0.716555	4.12755
402	13.48	55.56	643708017	Hlac_0951 transcriptional regulator, TrmB	13	1.1401	0.781276	3.4064	0.748605	0.0393016	1.30534	1.05771	0.882899	2.69776	0.686473	0.0663092	1.51687	1.54443	0.359092	3.20811	0.893031	0.397269	1.39325
403	13.48	58.79	643709500	Hlac_2427 ribosomal protein L15	13	0.669167	0.569069	5.45024	0.469913	0.00347332	1.45288	0.695924	0.643424	6.64309	0.519484	0.104704	2.34154	1.4622	0.485426	3.65989	1.08255	0.800847	2.15241
404	13.42	24.61	643707654	Hlac_0588 pyruvate carboxyltransferase	9	1.15414	0.807726	4.62202	1.17662	0.0735879	1.20609	1.1711	0.806141	5.32503	1.21581	0.0953489	1.28337	0.956636	0.945518	5.4316	1.01192	0.899063	1.27559
405	13.4	38.5	643708379	Hlac_1315 Spo11/DNA topoisomerase VI subunit A domain protein	9	0.886031	0.871479	7.01581	1.36825	0.0530517	1.3773	0.641899	0.581029	7.78484	1.01647	0.942778	1.8103	0.63771	0.562482	7.2436	0.736079	0.270385	1.94566
406	13.3	36.84	643708337	Hlac_1273 tryptophan synthase, alpha subunit	9	1.02908	0.912971	2.15563	1.06782	0.853566	2.82603	1.36142	0.129353	1.60421	1.36983	0.326253	2.35215	0.958419	0.871162	2.15066	1.25642	0.181102	1.5198
407	13.26	20.36	643708567	Hlac_1505 4-alpha-glucanotransferase	7	0.890462	0.757105	2.40329	1.18941	0.298457	1.45198	0.868701	0.69054	2.27989	1.16856	0.301264	1.40081	0.798196	0.415971	1.88029	0.962392	0.756597	1.33522
408	13.19	46.67	643709534	Hlac_2460 3-hydroxyacyl-CoA dehydrogenase NAD-binding	9	0.947719	0.875257	2.30638	0.813687	0.207419	1.44227	0.961927	0.918462	2.52719	0.819548	0.405825	1.75747	1.1848	0.565024	2.03008	0.986384	0.932666	1.48705
409	13.18	17.3	643709743	Hlac_2670 phenylalanyl-tRNA synthetase, beta subunit	8	1.08777	0.804031	2.41332	0.925377	0.560434	1.40423	0.937697	0.889822	3.35388	0.899678	0.760952	2.46195	1.17829	0.636786	2.44166	0.920553	0.724967	1.83807
410	13.1	41.09	643708345	Hlac_1281 aromatic amino acid beta-eliminating lyase/threonine aldolase	7	1.16331	0.674302	2.82233	0.966071	0.831558	1.60593	1.2849	0.617148	4.20107	1.1357	0.571105	1.89389	1.13048	0.791796	3.86902	1.14691	0.624294	2.2296
411	13.08	33.8	643709821	Hlac_2746 GTP-binding protein HSR1-related	8	1.16349	0.843769	9.43367	1.28011	0.28347	1.82743	1.22563	0.803816	10.8806	1.41216	0.197882	1.94705	1.01041	0.986362	5.90215	1.07647	0.38577	1.26051
412	13.02	20.72	643709095	Hlac_2024 protein of unknown function UPF0027	7	1.16784	0.824625	6.17695	1.14934	0.30147	1.38536	1.22397	0.755528	5.37839	1.09732	0.747816	2.11354	0.966741	0.963571	6.90504	0.947267	0.82872	1.91803
413	13	17.01	643709035	Hlac_1964 preprotein translocase subunit SecD	7	1.11586	0.742171	3.49011	1.16841	0.31151	1.64682	1.21818	0.608752	4.10604	1.28703	0.235173	1.90928	0.920365	0.857148	5.75117	1.08047	0.653418	1.89151
414	12.99	41.3	643709076	Hlac_2005 aldo/keto reductase	7	1.03577	0.908787	2.11701	1.32221	0.00609705	1.17084	1.06538	0.827734	2.03438	1.32845	0.0316428	1.28014	0.805943	0.42949	1.90707	0.984925	0.893976	1.32121
415	12.99	71.57	643709466	Hlac_2393 Ribosomal protein S24e	18	0.854696	0.657042	2.27703	0.816201	0.193689	1.40439	1.00367	0.991077	2.15815	0.949983	0.715545	1.38901	1.08643	0.777251	1.98461	1.14029	0.065757	1.15373
416	12.95	44.03	643708896	Hlac_1826 ribosomal protein S2	10	1.00978	0.976252	2.15429	0.776199	0.166324	1.48232	0.814471	0.618833	2.60566	0.677614	0.0308473	1.40379	1.28052	0.532773	2.49553	0.842968	0.232668	1.37016
417	12.93	26.7	643708560	Hlac_1498 acyl-CoA dehydrogenase domain protein	9	2.4135	0.223073	6.23499	2.30923	0.00423705	1.40124	2.64126	0.15788	5.21004	2.40743	0.00210684	1.32126	1.08069	0.926656	11.8148	1.01996	0.874348	1.44112
418	12.76	32.43	643707738	Hlac_0672 peptidase M20	6	1.67601	0.583869	14.666	0.821181	0.325369	1.70629	1.58528	0.637569	16.5606	0.796355	0.200668	1.55784	1.97509	0.491209	15.9445	0.946254	0.676366	1.46459
419	12.75	45.78	643709792	Hlac_2717 uracil phosphoribosyltransferase	9	0.598518	0.26196	2.84077	1.0287	0.857108	1.4678	0.690821	0.324585	2.38866	1.10954	0.797449	2.68391	0.580478	0.293201	3.29018	1.08975	0.746531	1.90947
420	12.72	34.22	643708674	Hlac_1608 Pyridoxal-5'-phosphate-dependent protein beta subunit	9	1.62819	0.222007	2.45678	1.62443	0.0157027	1.41541	1.72195	0.145106	2.24779	1.67968	0.019611	1.4831	1.0453	0.861924	1.8628	1.0152	0.866421	1.24494
421	12.72	37.46	643708690	Hlac_1624 tetrahydrofolate dehydrogenase/cyclohydrolase	12	0.935344	0.865447	2.52152	1.66849	0.0048267	1.33379	1.09823	0.774015	2.14526	1.86955	0.00266288	1.36525	0.598482	0.124048	2.01917	1.09966	0.394849	1.28879
422	12.69	24.94	643709233	Hlac_2163 hypothetical protein	6	0.778492	0.738973	6.9995	1.01698	0.92792	1.6247	0.726664	0.677545	7.24118	0.947784	0.822621	1.86277	0.764776	0.716757	6.76192	0.912431	0.23469	1.1996
423	12.66	35.79	643709683	Hlac_2611 ornithine carbamoyltransferase	8	0.878336	0.796674	3.69798	1.03229	0.640671	1.19126	0.933273	0.901215	4.26386	1.14183	0.103334	1.19137	0.852418	0.753558	3.73644	1.08201	0.27986	1.1915
424	12.62	24.59	643709008	Hlac_1937 hypothetical protein	6	0.975321	0.967033	4.38872	1.25292	0.380795	1.82828	0.862214	0.827687	5.26948	1.25465	0.0157009	1.17639	0.673927	0.593397	5.93177	0.978372	0.926745	1.78876
425	12.6	34.15	643709082	Hlac_2011 26S proteasome subunit P45 family	12	0.689995	0.510718	3.66561	0.714369	0.0373882	1.36221	0.662385	0.4234	3.23357	0.663908	0.0145462	1.34318	0.959813	0.938595	3.48892	0.904667	0.218873	1.1955
426	12.59	56.47	643707771	Hlac_0705 NADH-quinone oxidoreductase, B subunit	9	0.597312	0.127836	2.10972	1.03025	0.841395	1.47338	0.651254	0.134843	1.89015	1.10888	0.609593	1.67973	0.564935	0.165302	2.54767	1.05199	0.552368	1.24254
427	12.57	74.71	643708775	Hlac_1708 Transcription factor TFIIE, alpha subunit	13	0.866819	0.663572	2.14867	1.00805	0.948856	1.34105	0.851319	0.592567	2.00807	0.986202	0.913238	1.34878	0.882047	0.679717	2.03046	0.957133	0.496059	1.1595
428	12.52	48.44	643707341	Hlac_0278 H+transporting two-sector ATPase E subunit	11	1.80672	0.35199	4.40352	0.85067	0.248928	1.37546	1.79478	0.367655	4.56766	0.857917	0.385408	1.5135	2.09356	0.242426	4.19314	0.985841	0.851404	1.20427
429	12.4	42.54	643707327	Hlac_0264 prephenate dehydratase	8	1.93277	0.15489	3.02951	1.14744	0.409494	1.58037	1.91365	0.187197	3.36336	1.1586	0.502191	1.8512	1.76043	0.115095	2.26538	0.987819	0.889844	1.29555
431	12.3	51.63	643708597	Hlac_1531 protein of unknown function DUF75	10	1.28053	0.795303	11.8881	1.29133	0.147634	1.48602	1.19888	0.840184	10.3869	1.12034	0.779259	2.86372	0.942184	0.957322	18.2346	0.8672	0.650756	2.24717
432	12.24	51.83	643708306	Hlac_1242 protein of unknown function DUF88	6	0.613099	0.223511	2.47324	0.623251	0.0553544	1.63027	0.555415	0.31241	3.84258	0.620798	0.0914052	1.79984	1.00825	0.980788	2.3048	0.977563	0.937147	2.02131
433	12.22	34.14	643709018	Hlac_1947 FAD-dependent pyridine nucleotide-disulphide oxidoreductase	10	0.810005	0.604774	2.83715	0.800283	0.0282798	1.20203	0.94662	0.885145	2.68998	0.933029	0.516322	1.31079	0.982161	0.968876	3.33224	1.14174	0.117203	1.2029
434	12.21	22.13	643709356	Hlac_2283 aldo/keto reductase	7	1.09425	0.741867	1.94458	0.982996	0.817447	1.1987	1.14737	0.640676	2.03819	1.04576	0.705542	1.333	1.10269	0.742486	2.06181	1.04094	0.727773	1.32329
435	12.18	34.24	643707409	Hlac_0345 heat shock protein Hsp20	7	1.03151	0.928621	2.3322	0.594362	0.00457546	1.31576	0.979372	0.937778	1.92128	0.52155	0.0274441	1.72156	1.56968	0.322753	2.8776	0.851423	0.226873	1.35019
436	12.18	75.68	643709503	Hlac_2430 ribosomal protein L18P/L5E	14	0.461126	0.281262	5.62216	0.584506	0.0407848	1.64941	0.511324	0.310982	4.98659	0.639447	0.0635322	1.62812	0.810675	0.719574	4.53529	1.06932	0.563098	1.3438
437	12.12	20.81	643709766	Hlac_2692 aminotransferase class V	6	1.66571	0.371617	3.80826	1.04581	0.821924	1.62498	1.49049	0.515816	4.34181	0.978146	0.937508	1.99218	1.67074	0.34441	3.54053	0.909724	0.394673	1.29866
438	12.1	40.09	643708457	Hlac_1396 hypothetical protein	8	0.546389	0.0642057	1.93758	0.683416	0.0315196	1.38489	0.419981	0.119856	3.39084	0.606345	0.466575	5.62883	0.795801	0.410069	1.9935	0.815841	0.724786	4.4621
439	12.08	50	643709815	Hlac_2740 hypothetical protein	8	0.933205	0.504964	1.29993	0.869272	0.29929	1.38594	1.11333	0.268836	1.26152	1.03507	0.80127	1.42726	1.07051	0.542836	1.32939	1.16754	0.0849978	1.20777
440	12.08	26.98	643708614	Hlac_1547 D-isomer specific 2-hydroxyacid dehydrogenase NAD-binding	7	0.757507	0.619496	4.19804	0.843646	0.418734	1.68892	0.858583	0.761626	3.6812	0.932126	0.755463	1.79491	0.930469	0.876139	3.33497	1.08102	0.388435	1.2507
441	12.07	45.34	643707518	Hlac_0454 signal peptide peptidase SppA, 36K type	7	1.18064	0.716834	3.26686	1.02989	0.693471	1.21273	1.48746	0.434134	3.55793	1.3143	0.0667199	1.35445	1.13292	0.798495	3.56011	1.24876	0.0313254	1.20883
442	12.06	39.06	643708946	Hlac_1876 shikimate kinase	7	1.13758	0.23684	1.32076	1.02188	0.831348	1.34527	1.21153	0.139423	1.35716	1.08919	0.649224	1.71575	1.11021	0.472201	1.50022	1.04281	0.64199	1.29554
443	12.06	37.61	643709025	Hlac_1954 Rhodanese domain protein	9	2.73905	0.309371	24.7907	1.14723	0.592369	2.55015	2.37602	0.378132	27.5508	0.852224	0.421637	1.98629	2.65825	0.306305	21.9483	0.72845	0.483113	4.93625
444	12.03	59.26	643707761	Hlac_0695 hypothetical protein	8	1.62868	0.581926	12.4633	1.81795	0.00454964	1.28012	1.8195	0.482526	10.8345	1.97632	0.0137687	1.51637	0.913621	0.92786	18.5957	1.0659	0.462352	1.27329
445	12.03	32.57	643709444	Hlac_2371 glyceraldehyde-3-phosphate dehydrogenase, type I	12	2.59972	0.0777032	3.16408	2.66751	0.00608794	1.56617	2.90346	0.067405	3.34637	3.01092	0.00248737	1.44762	0.954065	0.919462	3.90428	1.10425	0.263247	1.25827
446	12	52.6	643709173	Hlac_2103 Protein of unknown function DUF655	9	0.722116	0.326309	2.24486	0.823333	0.440996	1.88051	0.664403	0.459885	4.01304	0.797131	0.461169	2.16616	0.871715	0.726384	2.75964	0.958501	0.885353	2.15106
447	12	54.01	643709625	Hlac_2553 response regulator receiver protein	7	1.28587	0.720576	6.15998	1.37269	0.0642789	1.41453	1.16667	0.827596	6.30272	1.35383	0.242428	1.84716	0.846144	0.838359	8.42241	0.963187	0.887618	1.99694
448	12	38.33	643706796	Hlac_2986 transcriptional activator, TenA family	6	0.871666	0.849536	6.58302	1.20314	0.048659	1.20099	0.770298	0.732271	7.2032	1.16624	0.454044	1.67426	0.693688	0.639051	7.41789	0.957397	0.844136	1.77944
449	12	98.77	643709132	Hlac_2061 hypothetical protein	9	1.7884	0.152397	2.42516	1.6096	0.0016433	1.21986	1.9106	0.127664	2.49004	1.71523	0.0115422	1.42866	1.13292	0.726766	2.38207	1.04598	0.67709	1.299
450	12	30.84	643707749	Hlac_0683 triosephosphate isomerase	7	1.21553	0.382132	1.83655	1.10467	0.589215	1.6914	1.50207	0.252718	2.50088	1.38683	0.0420358	1.35639	1.11463	0.651147	1.99372	1.22646	0.390567	1.91335
451	11.98	19.58	643708920	Hlac_1851 phosphoglycerate mutase, 2,3-bisphosphoglycerate-independent	7	0.91815	0.708399	1.80406	0.895811	0.390726	1.37389	0.762558	0.461713	2.52267	0.77547	0.0483601	1.28568	1.00366	0.990065	2.15197	0.849279	0.3648	1.55892
452	11.97	95.18	643708314	Hlac_1250 phosphoribosylformylglycinamidine synthase, purS	7	1.32248	0.507804	2.90989	2.33051	0.0521586	2.36006	1.30942	0.552328	3.17394	2.36557	0.0445829	2.28687	0.602539	0.173675	2.34146	0.989432	0.956114	1.65478
453	11.77	39.92	643708873	Hlac_1806 ABC transporter related	6	1.28174	0.748334	18.2547	1.0433	0.845262	2.27823	1.20261	0.784431	12.7161	0.957723	0.654391	1.42883	1.23871	0.758903	13.7623	0.901149	0.533116	1.82185
454	11.75	54.95	643708388	Hlac_1324 hypothetical protein	16	0.787321	0.865618	39.639	1.04021	0.727658	1.34036	0.924899	0.954118	34.4631	1.18143	0.382278	1.60313	0.774547	0.84944	33.2143	1.11189	0.413301	1.38097
455	11.69	15.63	643707940	Hlac_0875 acetolactate synthase, large subunit, biosynthetic type	6	0.821827	0.809252	8.26994	0.411247	0.0103207	1.71713	0.668778	0.832995	143.047	0.380197	0.364982	13.865	2.23075	0.177175	3.90164	0.922415	0.945717	22.0683
456	11.66	9.091	643707244	Hlac_0181 SMC domain protein	6	0.709322	0.488557	3.03815	1.03621	0.812726	1.40774	0.517896	0.236731	3.32876	0.724239	0.0358338	1.34227	0.709966	0.484971	3.00084	0.68965	0.0229634	1.35385
457	11.63	28.74	643707950	Hlac_0885 aldo/keto reductase	6	1.35238	0.319461	2.68823	1.61376	0.358789	5.71217	1.36574	0.528346	5.88884	1.70184	0.181646	3.11481	0.795435	0.745549	14.1069	1.02255	0.922431	2.39207
458	11.56	20.34	643709395	Hlac_2322 glutamyl-tRNA synthetase	7	0.909886	0.833296	3.70552	0.882125	0.684505	2.43696	0.812571	0.715008	5.18269	0.850705	0.455792	1.82637	0.93966	0.919126	6.02086	0.940227	0.675437	1.52864
459	11.51	16.55	643708468	Hlac_1407 nitrite/sulfite reductase hemoprotein beta-component ferrodoxin domain protein	7	0.913236	0.896986	5.54786	0.999075	0.995536	1.4975	0.894917	0.874894	5.60013	1.00848	0.921559	1.2332	0.894365	0.876559	5.78911	0.989562	0.956403	1.59916
460	11.49	61.27	643709657	Hlac_2585 UspA domain protein	9	1.28206	0.865327	2423379	1.44608	0.307968	11.7322	1.45492	0.808241	4570574	1.66317	0.277539	20.3119	0.936525	0.955429	144674	1.12766	0.474168	4.08558
461	11.47	64.96	643709288	Hlac_2216 DNA-binding TFAR19-related protein	8	1.00447	0.993386	7.77673	1.44229	0.0455383	1.41666	0.853551	0.752339	6.58527	1.1982	0.464243	2.38	0.714776	0.515673	6.33177	0.815482	0.323778	1.96627
462	11.41	28.31	643709492	Hlac_2419 oxidoreductase domain protein	7	0.688415	0.333348	2.80861	0.980676	0.853715	1.36241	0.680967	0.251386	2.36939	0.977736	0.910116	1.79315	0.710889	0.285065	2.30833	0.971295	0.857763	1.60796
463	11.37	56.16	643708652	Hlac_1586 orotidine 5'-phosphate decarboxylase	10	2.79573	0.175065	6.35612	1.17742	0.107677	1.25695	2.9108	0.132149	5.2305	1.13789	0.494433	1.69868	2.37751	0.25597	7.15793	0.943984	0.711033	1.56867
464	11.35	15.88	643707453	Hlac_0389 hypothetical protein	6	1.23802	0.797846	11.3424	1.01807	0.946053	2.1715	1.83692	0.416651	7.83727	1.35906	0.180466	1.75321	1.37927	0.635671	7.01095	1.30639	0.0960879	1.42578
465	11.34	37.95	643709600	Hlac_2527 protein of unknown function DUF1508	8	1.57669	0.417774	3.76635	1.36021	0.0761004	1.42557	1.53052	0.488513	4.32425	1.35963	0.110656	1.50382	1.23834	0.640631	3.02548	0.978564	0.832609	1.28429
466	11.31	30.13	643707203	Hlac_0139 pyruvate dehydrogenase (acetyl-transferring) E1 component, alpha subunit	7	0.664389	0.346134	3.21204	0.995946	0.958072	1.25416	0.721447	0.497767	3.85963	1.12051	0.292956	1.32923	0.672821	0.340275	3.04907	1.10151	0.296044	1.27598
467	11.18	26.97	643709391	Hlac_2318 purine or other phosphorylase family 1	6	1.04289	0.93917	261.649	1.09305	0.533383	3.51056	1.16318	0.74473	92.7774	1.20062	0.362683	4.42852	0.950836	0.932966	428.736	1.07573	0.595199	3.51353
468	11.16	74.36	643708055	Hlac_0989 alkyl hydroperoxide reductase/ Thiol specific antioxidant/ Mal allergen	9	2.63858	0.451938	39898.2	1.31593	0.464694	22.6792	2.80198	0.295335	699.236	1.25925	0.732475	702.575	1.76611	0.703066	1713440	0.935695	0.846952	31.3401
469	11.14	73.39	643707210	Hlac_0147 hypothetical protein	7	0.940079	0.939662	8.40885	0.608834	0.0132934	1.38416	0.83187	0.822409	8.43706	0.555426	0.00516932	1.3422	1.59261	0.480607	5.27449	0.891934	0.173179	1.2114
470	11.14	17.53	643709694	Hlac_2622 aminotransferase class-III	5	0.690442	0.373069	2.64841	1.28998	0.148556	1.46746	0.613082	0.235131	2.54028	1.16493	0.173853	1.28101	0.551393	0.125118	2.29729	0.884522	0.547053	1.63026
471	11.11	14.66	643707561	Hlac_0496 GTP-binding signal recognition particle SRP54 G- domain protein	6	0.645847	0.685925	22.6526	0.823642	0.0778822	1.26384	0.817845	0.835054	16.7673	0.985191	0.897719	1.40458	0.799412	0.820353	17.7431	1.1706	0.298748	1.49151
472	11.11	24.26	643707848	Hlac_0782 small GTP-binding protein	6	0.868136	0.876206	10.6403	0.89205	0.831223	4.03166	0.822197	0.81558	8.86493	0.827982	0.703645	3.60349	0.972914	0.971941	7.66745	0.893219	0.357631	1.35231
473	11.08	53.6	643708103	Hlac_1036 protein of unknown function DUF62	6	0.937838	0.700649	1.53904	1.10917	0.387388	1.34557	0.869601	0.544655	1.79796	1.0556	0.593384	1.29593	0.82188	0.457644	1.94078	0.933345	0.451553	1.25835
474	11.03	50.41	643709773	Hlac_2699 phosphoribosylformimino-5-aminoimidazole carboxamide ribotide isomerase	7	1.11899	0.712508	2.41789	0.769274	0.209871	1.68989	1.16689	0.660076	2.74541	0.813579	0.430461	2.05931	1.50967	0.0819123	1.66257	1.03626	0.67216	1.27453
475	11.03	60.41	643708808	Hlac_1741 FAD-dependent pyridine nucleotide-disulphide oxidoreductase	9	1.58327	0.266084	3.64708	0.930546	0.838591	3.81584	1.26021	0.344006	2.24717	0.730493	0.0682793	1.45128	1.75906	0.0326088	1.5682	0.774881	0.567754	5.04778
476	11.02	22.08	643707753	Hlac_0687 3-phosphoshikimate 1-carboxyvinyltransferase	7	1.28145	0.715867	5.82162	0.796208	0.0330156	1.21887	1.27265	0.716134	5.55315	0.820153	0.087493	1.27691	1.55502	0.491758	5.05933	1.00683	0.960689	1.43408
477	11.01	26.56	643707650	Hlac_0585 ATPase associated with various cellular activities AAA_3	6	1.03866	0.926763	2.93371	0.815338	0.443973	1.95023	1.61514	0.249569	2.68819	1.24668	0.244616	1.56693	1.28222	0.507949	2.58656	1.49998	0.136411	1.83152
478	11.01	55.28	643708285	Hlac_1220 hypothetical protein	9	0.873909	0.668676	2.47745	1.01444	0.924347	1.55598	0.98355	0.931056	1.75357	1.09796	0.287419	1.2592	0.900009	0.572354	1.69987	1.06342	0.725771	1.66189
479	10.98	23.47	643709661	Hlac_2589 acetyl-CoA hydrolase/transferase	6	1.21539	0.719745	3.7462	1.06426	0.613534	1.34653	1.12834	0.828275	3.88978	1.01259	0.915719	1.33522	1.06879	0.909039	4.15173	0.932693	0.331013	1.18112
480	10.97	27.91	643709762	Hlac_2688 Tetratricopeptide TPR_2 repeat protein	8	0.853561	0.502481	1.75701	0.854945	0.414679	1.57332	0.833076	0.374787	1.61943	0.823229	0.394553	1.7111	0.977875	0.940324	2.07694	0.942031	0.370532	1.16896
481	10.85	18.55	643708541	Hlac_1479 Fibronectin-binding A domain protein	9	0.581632	0.199294	2.66252	1.02685	0.807199	1.32597	0.678556	0.21573	2.08079	1.17027	0.460571	1.7079	0.561353	0.217581	2.99347	1.11588	0.40565	1.38786
482	10.83	34.4	643708701	Hlac_1635 protein of unknown function DUF124	10	0.721851	0.152333	1.66971	1.02243	0.856404	1.37601	0.76497	0.405905	2.22864	1.09566	0.621402	1.60739	0.69713	0.256754	2.13334	1.04821	0.827268	1.7528
483	10.74	58.19	643707571	Hlac_0506 phosphate uptake regulator, PhoU	8	0.958014	0.863928	2.07859	1.17037	0.245501	1.41574	1.03195	0.700679	1.26681	1.22509	0.19681	1.47801	0.830271	0.398724	1.82763	1.02459	0.89297	1.69632
484	10.69	32.97	643709165	Hlac_2095 ABC transporter related	7	0.765296	0.409256	2.05614	0.713341	0.0230753	1.3175	0.996588	0.988615	1.72756	0.901613	0.478066	1.38663	1.08729	0.759699	1.86311	1.23517	0.147187	1.35866
485	10.66	12.98	643706616	Hlac_2787 hypothetical protein	7	0.886855	0.911541	61.1864	0.79824	0.130596	1.4765	0.754493	0.786807	50.8114	0.643418	0.318298	4.22057	1.02178	0.98553	92.6842	0.783661	0.465442	3.23066
486	10.65	22.32	643709044	Hlac_1973 Succinylglutamate desuccinylase/aspartoacylase	6	1.8706	0.0853134	2.19722	1.53698	0.363093	3.59057	1.53143	0.259651	2.65938	1.36227	0.378987	2.60011	1.08079	0.876466	4.31346	0.839504	0.401412	1.7698
487	10.64	24.06	643708075	Hlac_1009 translation initiation factor 2, alpha subunit	7	0.596318	0.446127	5.47479	1.26477	0.0237041	1.20135	0.551089	0.439905	6.89502	1.15625	0.286756	1.38844	0.493219	0.324909	5.75323	0.896131	0.355501	1.33865
488	10.62	23.86	643709182	Hlac_2112 hypothetical protein	6	0.605904	0.559256	8.90287	1.03217	0.803129	1.39093	0.576117	0.524245	8.99442	1.02839	0.847073	1.45907	0.571036	0.536532	10.0082	0.973203	0.797201	1.31596
489	10.62	58.44	643708334	Hlac_1270 methylated-DNA--protein-cysteine methyltransferase	6	1.35636	0.441165	2.69296	0.712337	0.0142675	1.25475	1.45045	0.337087	2.57881	0.74947	0.0246245	1.25601	1.97272	0.0939747	2.36854	1.02954	0.760645	1.28113
490	10.62	27.12	643709307	Hlac_2234 peptidase M42 family protein	6	0.944041	0.890368	3.39586	1.5266	0.451779	4.76103	0.94623	0.907904	4.05053	1.48154	0.564063	6.92397	0.58906	0.17559	2.5951	1.0115	0.945136	1.62752
491	10.61	6.622	643707592	Hlac_0527 chromosome segregation protein SMC	6	0.557735	0.131964	2.46825	1.18213	0.450785	1.85089	0.39594	0.105137	3.60615	0.858189	0.696616	3.10596	0.4751	0.0781389	2.45833	0.700452	0.206022	2.02215
492	10.6	56.92	643709507	Hlac_2434 ribosomal protein S8	8	1.26768	0.660497	3.69619	0.71789	0.0143295	1.26075	1.10875	0.854785	3.96462	0.674213	0.144018	1.79594	1.59622	0.459764	4.4906	0.920106	0.693065	1.6682
493	10.53	17.28	643709460	Hlac_2387 lysyl-tRNA synthetase	6	1.01425	0.948086	2.2892	1.04935	0.830224	2.34163	0.902888	0.463112	1.62976	0.923232	0.789781	3.09644	0.925943	0.840785	4.27015	0.857807	0.205929	1.42935
494	10.53	22.3	643708252	Hlac_1187 MscS Mechanosensitive ion channel	6	0.847108	0.326151	1.47996	0.666699	0.00299328	1.21384	0.898817	0.578812	1.5877	0.714547	0.0251657	1.31479	1.26361	0.233391	1.55878	1.04836	0.481866	1.1734
495	10.52	31.13	643709123	Hlac_2052 methionine aminopeptidase, type II	7	1.57145	0.11385	1.8354	1.29247	0.0980278	1.38378	1.69867	0.0686032	1.80184	1.37161	0.197981	1.72896	1.20261	0.544352	2.07448	1.04326	0.681667	1.2844
496	10.51	17.14	643706688	Hlac_2868 Glycoside hydrolase family 42 domain protein	9	0.690374	0.561952	4.63933	1.26359	0.288388	1.65957	0.60597	0.467019	5.13865	1.14699	0.444864	1.5301	0.495885	0.357593	5.93218	0.888956	0.130068	1.18199
497	10.43	69.61	643707601	Hlac_0536 Ferritin Dps family protein	17	0.573512	0.318857	47.803	0.671618	0.621876	1789.56	0.655612	0.157833	3.8879	0.757312	0.611736	156.773	0.855855	0.680993	36.9967	1.11335	0.680163	11.9784
498	10.35	37.12	643708412	Hlac_1348 OsmC family protein	10	0.764447	0.550213	54.5252	1.08427	0.793393	21.2367	0.663762	0.427086	62.356	0.945684	0.847515	18.2772	0.686887	0.614183	978.357	0.852489	0.384354	4.04901
499	10.34	10.26	643708461	Hlac_1400 FAD linked oxidase domain protein	7	1.09819	0.845288	3.0799	0.993517	0.962016	1.37792	1.04293	0.930269	3.08715	0.93829	0.683997	1.44005	1.11053	0.80688	2.72952	0.925564	0.235272	1.15431
500	10.31	47.64	643706680	Hlac_2860 2-dehydro-3-deoxyphosphogluconate aldolase/4-hydroxy-2-oxoglutarate aldolase	6	1.47929	0.653448	12.2793	0.885977	0.663553	2.22831	2.15375	0.336032	8.46605	1.29454	0.360159	2.14326	1.60341	0.557615	9.81325	1.44141	0.0175729	1.27667
501	10.3	36.18	643707236	Hlac_0173 hypothetical protein	5	0.870861	0.827778	4.43235	0.874414	0.23517	1.28262	0.776153	0.668262	3.96237	0.740565	0.0138622	1.23846	0.991669	0.989343	4.3509	0.829569	0.068145	1.22863
502	10.28	33.91	643708429	Hlac_1367 hypothetical protein	6	1.26245	0.716562	495.536	1.0421	0.875285	14.0207	1.4017	0.561106	182.157	1.13726	0.49783	5.06925	1.2729	0.550193	36.3064	1.06869	0.628338	3.58879
503	10.27	41.87	643707509	Hlac_0445 deoxycytidine triphosphate deaminase	6	1.20134	0.829686	12.0505	1.03401	0.806453	1.48871	0.974628	0.977275	14.0793	0.809429	0.0628911	1.26187	1.24551	0.791141	11.1807	0.766711	0.0632911	1.34049
504	10.26	37.35	643708126	Hlac_1058 Alcohol dehydrogenase zinc-binding domain protein	7	0.907154	0.803073	2.76005	0.897777	0.329211	1.30953	0.974852	0.925142	2.02772	0.933594	0.639708	1.45827	1.03483	0.924795	2.57529	1.02046	0.904959	1.5562
505	10.25	42.22	643708528	Hlac_1467 UspA domain protein	5	0.846035	0.698569	3.04939	0.94167	0.498765	1.25177	0.78736	0.476669	2.33054	0.8603	0.462487	1.67297	0.906225	0.815997	3.00434	0.894316	0.488378	1.50197
506	10.25	32.06	643708329	Hlac_1265 UBA/THIF-type NAD/FAD binding protein	12	0.363677	0.172156	6.06514	0.37521	0.0211308	2.01607	0.265049	0.0629958	4.31385	0.298938	0.167668	8.33595	1.06377	0.885891	3.52699	0.775962	0.748048	9.89791
507	10.22	53.19	643708755	Hlac_1686 UspA domain protein	6	0.969441	0.967342	6.38695	0.84732	0.167617	1.30218	1.00381	0.995773	5.76699	0.906941	0.686967	1.79998	1.21337	0.779985	5.40107	1.0522	0.772627	1.53552
509	10.19	19.28	643707061	Hlac_0007 beta-lactamase domain protein	5	0.594661	0.463221	5.93377	0.703221	0.0201931	1.29903	0.625534	0.576641	8.54795	0.833686	0.460761	1.85798	0.878173	0.829875	4.81955	1.15403	0.33946	1.44336
510	10.16	80	643709051	Hlac_1980 UspA domain protein	7	1.02677	0.894017	1.67664	0.767976	0.0271074	1.24001	1.21207	0.236726	1.46807	0.893895	0.279562	1.28297	1.33237	0.204156	1.69135	1.13939	0.212779	1.27716
511	10.15	19.61	643708960	Hlac_1889 protein of unknown function DUF21	6	1.18868	0.535893	11.6913	1.01587	0.939363	8.11725	1.0859	0.823855	39.9432	0.942346	0.858609	28.2539	1.20089	0.315229	3.51175	0.909301	0.518109	3.59245
512	10.12	15.5	643706785	Hlac_2975 hypothetical protein	5	1.48944	0.563141	5.79311	1.0881	0.823832	2.68132	1.37694	0.674652	7.12906	1.06392	0.859485	2.48761	1.3818	0.647879	6.17856	0.954722	0.753445	1.46567
513	10.12	29.95	643708408	Hlac_1344 histidinol-phosphate aminotransferase	6	1.35255	0.518489	3.27229	1.06373	0.600122	1.35214	1.55106	0.338012	3.06667	1.19608	0.180632	1.35919	1.3283	0.564398	3.51143	1.10071	0.27213	1.23285
514	10.12	34.04	643708695	Hlac_1629 DNA repair and recombination protein RadB	5	0.738066	0.335789	2.03483	1.0444	0.718092	1.32427	0.837336	0.437256	1.68561	1.13014	0.0670181	1.14349	0.738277	0.240777	1.76904	1.05845	0.63845	1.3245
515	10.11	40	643707957	Hlac_0892 diphthine synthase	6	0.880815	0.480061	1.88586	1	1	2.27954	0.696454	0.280645	2.89473	0.807493	0.25313	1.7847	0.855473	0.680828	4.09713	0.790886	0.140154	1.52783
516	10.1	34.16	643709383	Hlac_2310 menaquinol--cytochrome-c reductase	6	0.608998	0.61472	37.1227	0.879743	0.396515	1.67379	0.630482	0.653758	44.8261	0.953502	0.621611	1.42533	0.675183	0.69409	41.2373	1.0617	0.671889	1.68953
517	10.07	85	643708911	Hlac_1842 ribosomal protein L7Ae/L30e/S12e/Gadd45	18	0.848787	0.604248	2.24818	0.582128	0.00173614	1.22345	0.879829	0.694952	2.32306	0.613589	0.00266356	1.22638	1.44025	0.306636	2.37482	1.03326	0.70186	1.247
518	10.06	24.02	643708318	Hlac_1254 cytidylate kinase	5	1.36985	0.221033	1.91543	1.38173	0.340524	2.48479	1.30766	0.234965	1.77883	1.31623	0.278028	1.93775	0.971261	0.933933	2.8026	0.927522	0.442949	1.31205
519	10.06	29.44	643706904	Hlac_3100 hypothetical protein	5	0.648228	0.506757	5.21899	1.52505	0.113491	1.78597	0.548016	0.371062	5.25209	1.2595	0.313574	1.7438	0.432479	0.245722	5.54119	0.804688	0.0293841	1.19926
520	10.06	50.5	643709779	Hlac_2704 IMP cyclohydrolase	7	1.73624	0.19217	2.84898	1.25817	0.0503207	1.25889	1.94102	0.172733	3.26778	1.43505	0.0909205	1.59574	1.35208	0.474077	3.24043	1.11914	0.587668	1.80698
521	10.05	29.25	643707360	Hlac_0298 Succinylglutamate desuccinylase/aspartoacylase	6	0.514555	0.474379	10.3662	0.936958	0.822124	2.12372	0.421537	0.393209	12.2853	0.774043	0.110033	1.41524	0.581228	0.551322	10.1605	0.813774	0.343079	1.70297
522	10.05	21.04	643708628	Hlac_1561 aldo/keto reductase	5	0.683212	0.387244	3.32415	0.98	0.93904	2.16848	0.933592	0.802859	2.23033	1.27117	0.329659	1.93025	0.753572	0.168314	1.6453	1.25759	0.553079	2.98965
523	10.05	15.64	643708258	Hlac_1193 ABC-3 protein	6	1.02516	0.849111	3.69452	1.07229	0.855229	46.181	1.11487	0.482683	3.70026	1.16156	0.765841	139.495	0.928058	0.881018	150.889	1.06252	0.657928	3.64444
524	10.04	11.91	643707778	Hlac_0712 proton-translocating NADH-quinone oxidoreductase, chain L	6	1.75198	0.630407	72.9288	0.927497	0.516056	1.51302	1.72418	0.635804	69.3077	0.939022	0.578605	1.50981	1.8768	0.57797	61.2479	0.990757	0.941572	1.62055
525	10.04	25.26	643709816	Hlac_2741 hypothetical protein	5	0.785042	0.678725	4.51151	0.922698	0.686073	1.67121	0.945787	0.958045	15.8647	1.09109	0.920496	9.75242	0.843419	0.748803	3.96636	1.11033	0.90215	9.19725
526	10.03	31.54	643709686	Hlac_2614 acetylglutamate kinase	5	1.38902	0.384958	2.80225	1.09936	0.561773	1.5895	1.47565	0.412549	3.6854	1.22004	0.0681564	1.25414	1.24147	0.596101	3.20463	1.08409	0.579715	1.51439
527	10.02	46.39	643708945	Hlac_1875 Chorismate mutase	7	0.749178	0.664204	5.54696	0.536321	0.00102828	1.22426	0.857034	0.818574	5.74697	0.62496	0.0361684	1.52308	1.39602	0.608625	5.30949	1.13834	0.388103	1.45031
528	10.02	61	643708460	Hlac_1399 PRC-barrel domain protein	6	1.49502	0.560063	12.1542	1.59102	0.0848553	1.86342	1.49682	0.59461	15.9175	1.63928	0.123382	2.283	0.977578	0.966364	7.76976	1.01099	0.911623	1.45484
529	10.02	35.89	643708385	Hlac_1321 aldo/keto reductase	5	0.885806	0.908877	22.2423	1.27246	0.0986233	1.38222	0.885231	0.899361	16.8033	1.15133	0.490236	1.77169	0.713	0.748991	21.5251	0.886083	0.621424	2.01659
530	10	20.25	643707337	Hlac_0274 Cobyrinic acid ac-diamide synthase	5	1.79328	0.0671479	1.91537	1.3322	0.0492084	1.33001	1.80499	0.0894334	2.08456	1.36628	0.0398226	1.33442	1.33418	0.347715	2.12327	1.00462	0.961289	1.28089
531	10	57.04	643707756	Hlac_0690 hypothetical protein	5	1.02627	0.972398	1987.81	0.980906	0.974404	441.019	1.04714	0.954811	3758	1.02064	0.969428	221.557	0.897745	0.93354	479738	1.01788	0.895147	3.87724
532	10	75.26	643709149	Hlac_2078 translation initiation factor SUI1	8	1.4461	0.258666	2.17793	0.751921	0.0206791	1.23791	1.31739	0.513398	2.91039	0.704819	0.0713906	1.4894	1.93761	0.060364	2.02909	0.914667	0.485475	1.38062
533	10	82.02	643707436	Hlac_0372 Thioredoxin domain protein	11	1.36156	0.337783	2.19788	0.96191	0.594124	1.20496	1.36944	0.354139	2.30135	0.977524	0.789953	1.24807	1.43362	0.241618	2.07122	0.993589	0.928058	1.20415
534	10	52.25	643707896	Hlac_0830 peptide methionine sulfoxide reductase	5	2.83411	0.174589	6.49535	1.25402	0.485969	2.48154	2.63454	0.210543	6.96828	1.18494	0.55265	2.24769	2.18825	0.295211	7.1698	0.933155	0.631923	1.51317
535	10	51.7	643707142	Hlac_0081 hypothetical protein	9	1.95606	0.0740249	2.16997	1.01356	0.941834	1.61868	1.66439	0.345451	3.75645	0.962419	0.923439	2.82756	1.99944	0.0268772	1.75601	0.930708	0.845565	2.61035
536	10	50.36	643707212	Hlac_0149 protein of unknown function DUF296	5	1.13769	0.889859	11.3313	1.17312	0.077275	1.20616	1.17188	0.861995	10.761	1.22233	0.127573	1.33719	0.999525	0.999634	12.0159	1.02075	0.836805	1.29619
537	9.96	45.31	643709467	Hlac_2394 Protein of unknown function DUF359	5	0.678217	0.443393	4.06789	0.641238	0.00970375	1.27061	0.526462	0.397693	7.96294	0.560169	0.0711366	1.95849	1.05236	0.917576	4.2388	0.851993	0.546878	2.12281
538	9.92	16.84	643708961	Hlac_1890 UspA domain protein	5	1.04662	0.889781	2.61719	0.786682	0.4355	2.34073	0.859336	0.573229	2.14962	0.634957	0.264149	2.87127	1.23906	0.706562	5.1898	0.788124	0.0597346	1.29214
539	9.88	41.95	643708885	Hlac_1816 ribosomal protein S13	5	0.914925	0.902416	6.62127	0.774359	0.0695931	1.33431	0.993676	0.993277	7.13392	0.853815	0.477603	1.75172	1.12673	0.868985	6.57965	1.07327	0.61224	1.42985
540	9.86	21.63	643709310	Hlac_2236 phosphoenolpyruvate carboxykinase (ATP)	8	0.741136	0.250638	1.85813	1.06084	0.591885	1.32546	0.879743	0.554121	1.7359	1.24621	0.0916651	1.31854	0.686738	0.217521	2.04112	1.15134	0.0969596	1.19862
541	9.85	28.09	643707082	Hlac_0023 regulatory protein Crp	6	0.688435	0.247312	2.15044	0.793981	0.0220693	1.19267	0.621464	0.1507	2.1049	0.732084	0.211286	1.79015	0.87531	0.630004	2.03371	0.895261	0.597684	1.71014
542	9.83	30.32	643708170	Hlac_1104 NAD-dependent epimerase/dehydratase	7	1.70958	0.169651	2.58023	1.15837	0.173592	1.30111	1.6298	0.0703146	1.75718	1.06485	0.731362	1.69989	1.49854	0.242452	2.4266	0.903208	0.681445	2.04507
543	9.81	24.48	643708753	Hlac_1684 LOR/SDH bifunctional protein conserved domain protein	5	0.764604	0.313257	2.37358	1.06312	0.848444	3.36908	0.865544	0.685443	3.76536	1.2356	0.642619	5.37734	0.723303	0.0620208	1.4395	1.13402	0.547362	2.12522
544	9.79	16.98	643707160	Hlac_0099 sodium:dicarboxylate symporter	10	0.877089	0.747303	3.25935	0.35868	0.0222856	2.11299	0.747164	0.542903	3.878	0.308561	0.036805	2.82861	2.12676	0.229685	4.93702	0.839817	0.630766	2.83338
545	9.75	83.91	643708328	Hlac_1264 hypothetical protein	11	0.228359	0.0128207	2.80784	0.292511	0.00665917	2.09823	0.223289	0.054184	4.64793	0.280133	0.0122126	2.40968	0.817612	0.631063	2.64923	0.984026	0.948477	1.79481
546	9.66	34.81	643708327	Hlac_1263 Pyridoxal-5'-phosphate-dependent protein beta subunit	8	0.387999	0.0677217	2.8774	0.477977	0.00455699	1.42882	0.380695	0.0335522	2.3238	0.462062	0.00520027	1.47265	0.822872	0.603168	2.61266	0.943407	0.662724	1.41053
547	9.62	12.7	643709372	Hlac_2299 formate/nitrite transporter	6	0.9738	0.930175	2.4293	1.45475	0.127241	1.76735	0.974472	0.939929	2.73313	1.48682	0.0484214	1.47908	0.640727	0.341728	3.51415	1.00038	0.996056	1.25003
548	9.54	23.26	643708206	Hlac_1141 acyl-CoA dehydrogenase domain protein	7	0.753593	0.430653	3.46568	0.513249	0.0585264	2.06809	1.27281	0.176571	1.65827	0.835737	0.595946	3.44198	1.40654	0.495746	5.91527	1.57762	0.127977	2.17851
549	9.52	20.11	643707440	Hlac_0376 phosphonate ABC transporter, inner membrane subunit	5	1.113	0.627731	1.88291	1.17262	0.390166	1.65812	1.1087	0.716178	2.27422	1.17928	0.264802	1.46757	0.93	0.813958	2.45795	0.984452	0.932454	1.71879
550	9.51	41.76	643709656	Hlac_2584 fumarylacetoacetate (FAA) hydrolase	5	0.747513	0.657434	490.294	0.936437	0.661853	4.13874	0.750997	0.621344	216.618	0.926821	0.583576	3.52323	0.825518	0.699213	117.556	0.970003	0.810687	3.53498
551	9.51	27.13	643708557	Hlac_1495 Transcription factor TFIIB cyclin-related	7	1.31208	0.54635	2.94422	1.40973	0.205347	1.8343	1.40361	0.353181	2.34433	1.4	0.250669	1.9465	0.899994	0.831496	3.3483	0.968757	0.813517	1.38845
552	9.49	14.47	643708383	Hlac_1319 aminotransferase class I and II	5	1.65549	0.0965015	1.90939	1.07796	0.440689	1.27596	1.48837	0.306263	2.56514	1.01324	0.949259	1.71464	1.4972	0.211712	2.12645	0.922524	0.647121	1.57309
553	9.48	22.43	643707798	Hlac_0732 amine oxidase	6	1.45096	0.34273	3.6643	1.14749	0.404353	1.75854	1.52906	0.374016	5.001	1.24714	0.340332	2.15026	1.3123	0.309974	2.38072	1.06491	0.555795	1.47097
554	9.47	18.35	643709550	Hlac_2478 histidinol dehydrogenase	6	1.5981	0.0339601	1.49439	1.0659	0.790703	2.01429	1.55319	0.0805978	1.7152	1.03561	0.759851	1.39462	1.49402	0.121298	1.81413	0.955731	0.854763	2.06033
555	9.39	32.72	643707448	Hlac_0384 Replication factor C	8	1.45643	0.652172	11.0049	1.03115	0.884488	1.8547	1.52701	0.598732	9.93948	1.09862	0.604212	1.67936	1.33524	0.718656	10.2135	1.04404	0.617034	1.2798
556	9.38	20.19	643707233	Hlac_0170 eRF1 domain 2 protein	6	0.96022	0.895911	2.07061	1.17521	0.417708	1.57467	1.03162	0.927781	2.2389	1.31685	0.136197	1.47926	0.795024	0.53286	2.33622	1.08549	0.433176	1.27
557	9.35	36.88	643708000	Hlac_0934 arginase	6	1.74313	0.0726211	1.978	1.12533	0.282862	1.41786	2.0099	0.0358109	1.79365	1.29336	0.0866625	1.4176	1.53964	0.170214	2.41843	1.12592	0.281473	1.41806
558	9.32	16.49	643707937	Hlac_0872 3-isopropylmalate dehydratase, large subunit	5	1.81677	0.563297	18.7832	0.667251	0.182271	2.10568	2.14746	0.425414	14.0606	0.634312	0.298486	3.17271	2.89218	0.226035	9.24854	0.907286	0.75275	2.45211
559	9.31	68.42	643708608	Hlac_1542 MoaD family protein	5	0.893211	0.804721	3.27677	0.972738	0.68817	1.19448	0.786457	0.500456	2.46283	0.813827	0.0808258	1.27906	0.945987	0.893848	2.95801	0.8202	0.186052	1.4121
560	9.27	18.92	643709690	Hlac_2618 argininosuccinate lyase	6	0.639023	0.131336	1.8941	0.91353	0.730276	1.89197	0.667329	0.132688	1.78511	0.94966	0.823934	1.76195	0.714027	0.0712513	1.46125	1.02847	0.840802	1.40662
561	9.27	60.68	643707860	Hlac_0795 hypothetical protein	7	0.845983	0.878836	24.763	0.834561	0.40483	1.8131	0.747517	0.815096	37.6751	0.818699	0.47296	2.17607	0.998342	0.998796	24.4991	0.959916	0.858728	1.9577
562	9.24	29.93	643709688	Hlac_2616 lysine biosynthesis enzyme LysX	6	0.969968	0.923455	2.53334	0.744395	0.0278948	1.26422	1.06914	0.866362	3.19509	0.862272	0.402704	1.62427	1.34238	0.320766	2.20236	1.12999	0.311522	1.37749
563	9.23	10.95	643706620	Hlac_2791 hypothetical protein	6	0.82337	0.847023	23812.5	1.44946	0.241377	6.54794	0.864056	0.871414	8659.72	1.48193	0.157127	3.5226	0.608021	0.578586	3336.79	1.00162	0.989678	3.54081
564	9.2	35.68	643709459	Hlac_2386 uridylate kinase	8	0.96198	0.788063	4.15506	0.662787	0.150617	3.52545	0.778996	0.398617	9.92483	0.541083	0.102044	3.53141	1.45115	0.261394	7.84346	0.799168	0.265196	3.52666
565	9.18	27.21	643708671	Hlac_1605 6-phosphogluconate dehydrogenase NAD-binding	5	0.905314	0.85812	5.08511	1.24803	0.0664859	1.28351	0.871098	0.82503	6.18084	1.24715	0.111583	1.36969	0.745792	0.592401	4.7713	0.978452	0.802038	1.28814
566	9.17	21.49	643708685	Hlac_1619 oxidoreductase domain protein	6	3.38918	0.0719358	4.43854	1.71139	0.287727	5.00806	3.86921	0.0363521	3.13123	1.89456	0.141344	3.19171	2.02125	0.14806	3.72871	1.08338	0.551945	1.62612
567	9.16	39.2	643708073	Hlac_1007 protein of unknown function DUF75	5	0.963998	0.964351	22.8174	0.762795	0.203781	1.87013	1.2868	0.730931	15.5844	0.965502	0.878566	2.39444	1.30454	0.727752	17.4434	1.23739	0.205006	1.63973
568	9.1	7.859	643707387	Hlac_0325 dihydropteroate synthase	5	1.37626	0.194853	3.60494	1.42577	0.176559	3.60754	1.52918	0.148601	3.60773	1.58665	0.137626	3.62597	0.970083	0.814	3.60784	1.08961	0.55149	3.60662
569	9.1	42.62	643708981	Hlac_1910 UspA domain protein	5	0.699182	0.762994	21.6947	1.14678	0.433843	1.54879	0.814969	0.84934	16.5035	1.35421	0.184421	1.69119	0.631102	0.68861	19.374	1.16016	0.248868	1.35781
570	9.1	31.11	643708313	Hlac_1249 phosphoribosylformylglycinamidine synthase I	6	2.46858	0.555461	872546	1.54513	0.144097	3.5722	2.55726	0.392255	4665.42	1.33572	0.632224	282.034	1.51365	0.787482	3941713	0.853976	0.727225	80.7162
571	9.09	46.85	643707173	Hlac_0110 Transcription factor CBF/NF-Y/histone domain protein	5	1.4316	0.554622	5.593	0.925587	0.757219	2.06816	1.27843	0.6335	4.38305	0.797371	0.177285	1.50717	1.68032	0.254731	3.24003	0.84737	0.273153	1.48252
572	9.08	39.56	643708024	Hlac_0958 ThiJ/PfpI domain protein	8	0.62096	0.590258	12.467	0.800592	0.0884893	1.32872	0.568528	0.551866	14.7242	0.759764	0.0960756	1.43997	0.801881	0.783626	10.3849	0.925214	0.4386	1.31998
573	9.07	15.33	643707689	Hlac_0623 replication factor A	5	2.07931	0.209784	3.90132	0.953056	0.706095	1.39019	2.48201	0.109764	3.4259	1.12291	0.365864	1.3714	2.22545	0.174704	3.84791	1.1544	0.0916834	1.1977
574	9.05	23.86	643708705	Hlac_1639 hypothetical protein	5	1.69299	0.400195	4.7302	0.81129	0.252132	1.54365	1.73845	0.40493	5.20873	0.853466	0.532349	1.90483	2.04511	0.268754	4.70153	1.01194	0.945318	1.57046
575	9	11.77	643707785	Hlac_0719 alanyl-tRNA synthetase	7	0.633556	0.60018	8.15475	0.831179	0.0812523	1.24385	0.626607	0.577744	7.53668	0.792697	0.348747	1.78233	0.739138	0.726361	8.15755	0.928539	0.711421	1.62687
576	8.99	41.42	643707939	Hlac_0874 acetolactate synthase, small subunit	9	0.651281	0.686758	21.528	0.443827	0.00581433	1.44126	0.613194	0.647978	21.7214	0.468326	0.0699749	2.39557	1.49958	0.614147	9.96838	1.02225	0.934969	2.20402
577	8.98	30.21	643708881	Hlac_1813 cytidylate kinase	5	0.833226	0.693686	3.30635	0.824519	0.499118	2.05769	0.778685	0.672492	4.59551	0.811454	0.514346	2.25155	0.976725	0.959589	3.36214	0.967945	0.842387	1.5317
578	8.97	48.8	643708644	Hlac_1578 translation initiation factor eIF-5A	8	1.11166	0.827065	3.52597	1.00839	0.926883	1.26815	1.09879	0.853878	3.7871	1.04497	0.824315	1.67409	1.08961	0.861184	3.58913	1.0161	0.925036	1.55675
579	8.94	18.15	643709128	Hlac_2057 molybdate transport protein	6	0.707981	0.27838	2.74024	0.719997	0.201386	2.12393	0.590938	0.216043	3.55196	0.603659	0.0563779	1.71387	1.00048	0.998206	2.24656	0.821133	0.555996	3.35372
580	8.85	11.27	643709621	Hlac_2549 AMP-dependent synthetase and ligase	6	1.39273	0.784768	96.8572	1.27903	0.135656	1.54601	1.37524	0.791213	93.7956	1.32745	0.0795059	1.44177	1.04404	0.973342	136.643	1.01715	0.888257	1.58434
581	8.77	26.99	643707102	Hlac_0043 ROK family protein	5	1.74182	0.51107	10.7479	1.15993	0.404356	1.62838	1.78991	0.486385	10.3812	1.2061	0.248993	1.51893	1.50574	0.65705	14.1821	1.02102	0.820129	1.30598
582	8.71	77.06	643707343	Hlac_0280 Vacuolar H+transporting two-sector ATPase F subunit	5	1.02197	0.970077	9.10528	0.910783	0.520913	1.68364	1.07483	0.888635	7.0947	0.940088	0.535607	1.43117	1.17322	0.735684	5.892	1.01354	0.911959	1.58902
583	8.71	48.03	643708950	Hlac_1880 hypothetical protein	5	0.907575	0.688943	2.01266	0.851901	0.35171	1.58993	0.907805	0.741827	2.34408	0.864818	0.527225	1.91178	1.07328	0.748493	1.89712	0.992439	0.929043	1.2836
584	8.71	40.31	643708887	Hlac_1818 ribosomal protein S11	6	1.50362	0.349104	2.91145	0.706754	0.191485	1.84716	1.30965	0.491446	2.69088	0.61783	0.0630634	1.68789	2.12633	0.103074	2.70442	0.855455	0.401887	1.58823
585	8.7	48.1	643709130	Hlac_2059 hypothetical protein	5	3.54852	0.155205	54.7576	2.5558	0.17871	31.1167	3.88031	0.163662	92.6902	2.80941	0.186463	52.356	1.42674	0.175177	3.5783	1.08043	0.577211	3.51052
586	8.69	29.1	643708900	Hlac_1830 aspartate/glutamate/uridylate kinase	5	0.696558	0.170664	3.53277	1.15771	0.382179	3.57456	0.691266	0.167164	3.52893	1.14776	0.399104	3.55544	0.604566	0.124068	3.53305	0.970406	0.813924	3.55551
587	8.65	12.61	643707773	Hlac_0707 respiratory-chain NADH dehydrogenase subunit 1	5	1.49032	0.590879	872.628	1.09095	0.548518	3.62899	1.53711	0.584359	1264.61	1.14128	0.417046	3.6327	1.32266	0.733217	2911.91	1.02374	0.854691	3.60765
588	8.61	14.08	643709717	Hlac_2645 DNA ligase, NAD-dependent	4	0.869685	0.829858	651.456	0.988357	0.977071	62.1677	0.814627	0.776278	1218.3	0.937439	0.89097	115.117	0.932211	0.762603	9.77584	0.929321	0.594429	3.52049
589	8.58	33.14	643707721	Hlac_0655 3-dehydroquinate synthase	6	1.07193	0.977035	41721970688	1.33978	0.522414	53.9425	0.830989	0.943134	255140691968	1.04354	0.906921	39.5531	0.884719	0.961235	121914400768	0.763556	0.239582	3.87486
590	8.55	12.28	643709205	Hlac_2135 TOPRIM domain protein	5	0.812244	0.863138	179995	1.60104	0.301286	21.376	0.445227	0.608013	2047709	0.931585	0.90111	314.204	0.565074	0.560492	6507.19	0.558033	0.221335	14.6731
591	8.53	30.87	643709179	Hlac_2109 iron-containing alcohol dehydrogenase	6	0.932045	0.882069	4.00619	2.91997	0.0176403	2.04802	0.993732	0.987985	3.40156	3.05086	0.0294545	2.47093	0.335068	0.167771	6.82681	1.02742	0.864595	1.59014
592	8.49	44.26	643707104	Hlac_0045 hypothetical protein	5	0.99823	0.998028	6.5561	0.663975	0.0611342	1.55288	0.995797	0.995268	6.38499	0.626008	0.0275164	1.4674	1.46081	0.55022	5.02624	0.915367	0.455502	1.34634
593	8.47	21.93	643707499	Hlac_0434 ribosomal RNA methyltransferase RrmJ/FtsJ	5	0.6826	0.378185	3.24769	0.615392	0.0156506	1.36459	0.66064	0.318283	3.01851	0.592973	0.0438242	1.64105	1.13476	0.720216	2.77916	0.937151	0.640926	1.49123
594	8.44	46.76	643708307	Hlac_1243 UspA domain protein	5	0.525962	0.0188125	1.55297	0.700998	0.0918833	1.58702	0.495437	0.0400615	1.90068	0.667916	0.038631	1.43875	0.722937	0.336199	2.46861	0.934675	0.519939	1.34417
595	8.43	33.73	643708520	Hlac_1459 dihydroxyacetone kinase, L subunit	6	1.19182	0.601059	2.36142	1.4665	0.0147444	1.29521	1.26868	0.578702	2.98787	1.63354	0.0439809	1.59881	0.817544	0.551798	2.36755	1.09432	0.413941	1.31615
596	8.42	24.63	643709348	Hlac_2275 transcriptional regulator, TrmB	6	2.57674	0.2033	6.40521	1.08763	0.557846	1.50163	2.45053	0.227511	6.58733	1.08327	0.459435	1.35071	2.18277	0.303685	7.43296	0.972891	0.732484	1.2625
597	8.42	65.63	643709411	Hlac_2338 30S ribosomal protein S17e	5	0.808011	0.615166	3.36505	1.10688	0.699283	2.13772	1.03308	0.925686	2.77857	1.39905	0.19378	1.89711	0.730215	0.371096	2.59457	1.2379	0.0651918	1.26923
598	8.42	60.99	643708932	Hlac_1862 UspA domain protein	10	1.02699	0.967727	6.88578	0.983388	0.861762	1.32474	1.05537	0.941305	8.54054	1.00873	0.966623	1.83812	1.06223	0.920759	5.91452	1.00541	0.97742	1.74817
599	8.41	60.42	643708558	Hlac_1496 UspA domain protein	10	1.23559	0.438318	2.1277	0.85699	0.127381	1.2644	1.13597	0.671407	2.3773	0.811135	0.241988	1.58118	1.45501	0.215912	2.14529	0.922159	0.426064	1.32408
600	8.39	24.28	643709595	Hlac_2523 ABC transporter related	5	0.462465	0.65129	9463182	0.613443	0.223553	9.72405	0.689108	0.778196	453780	0.834044	0.321552	3.57844	0.81628	0.88037	777614	1.34109	0.401786	15.2608
602	8.35	40.59	643708605	Hlac_1539 fumarylacetoacetate (FAA) hydrolase	7	0.79398	0.361337	2.32966	1.72543	0.0668517	1.89534	0.797355	0.370095	2.33866	1.7354	0.0986844	2.23908	0.467823	0.0316139	1.81379	0.988042	0.897688	1.42745
603	8.33	48	643707964	Hlac_0899 NusG antitermination factor	5	1.85801	0.00513305	1.30592	0.934517	0.48794	1.31428	2.06392	0.00326596	1.30604	1.03891	0.688588	1.31649	1.99222	0.00377976	1.30615	1.08903	0.392121	1.31276
604	8.29	52.46	643707274	Hlac_0211 Glyoxalase/bleomycin resistance protein/dioxygenase	10	2.4565	0.0461625	2.40215	1.60271	0.0469805	1.58805	2.54202	0.0312619	2.24434	1.64435	0.0256996	1.50286	1.60128	0.0787323	1.73202	1.00605	0.938032	1.2088
605	8.28	17.02	643707506	Hlac_0442 PHP domain protein	5	1.01452	0.974809	5.70036	0.925698	0.440114	1.41574	0.573926	0.599332	47.6252	0.649588	0.495458	9.45245	1.0915	0.855358	6.18703	0.684095	0.548564	9.80912
606	8.28	19.15	643709101	Hlac_2030 translation factor pelota	5	1.1687	0.469331	2.13311	0.820904	0.384927	2.15923	1.23041	0.673854	6.22505	0.950762	0.790403	2.04765	1.3738	0.401533	3.64575	1.13589	0.670984	3.04251
607	8.28	27.91	643707069	Hlac_0015 delta-aminolevulinic acid dehydratase	6	1.16737	0.699804	4.46455	0.897384	0.315966	1.42093	1.05281	0.806449	2.21164	0.772011	0.255406	2.0255	1.31597	0.489713	4.08775	0.841068	0.433287	2.15039
608	8.25	9.254	643708056	Hlac_0990 AMP-dependent synthetase and ligase	4	2.79151	0.165248	5.9802	1.41255	0.283631	2.32477	1.8549	0.436036	8.96055	1.06363	0.801439	2.04384	1.88029	0.427925	9.00022	0.744815	0.204067	1.7849
609	8.25	10.42	643709544	Hlac_2472 hypothetical protein	4	0.856137	0.741007	5.82708	0.949872	0.797888	2.13451	0.903768	0.805431	4.72117	0.989673	0.969872	2.85149	0.926128	0.821859	3.63213	1.01921	0.899016	1.76921
610	8.25	70.9	643707897	Hlac_0831 6,7-dimethyl-8-ribityllumazine synthase	5	2.44992	0.0531737	2.52559	1.12137	0.293181	1.4174	2.57272	0.110992	4.39695	1.2322	0.278634	1.84034	2.16852	0.0896751	2.91777	1.07622	0.675386	1.91795
611	8.23	19.24	643709696	Hlac_2624 DNA repair and recombination protein RadA	5	0.787924	0.713699	6.55501	0.731324	0.137093	1.63837	0.829551	0.795234	8.14533	0.810962	0.237649	1.5734	1.08861	0.884046	5.49126	1.08857	0.435323	1.35076
612	8.22	50.34	643708891	Hlac_1821 ribosomal protein L13	9	0.494395	0.142565	3.61944	0.552549	0.0910728	2.28872	0.595672	0.16885	2.87073	0.658138	0.13318	2.07965	0.891698	0.78775	4.98182	1.16899	0.20428	1.43565
613	8.18	24.62	643706851	Hlac_3044 Mur ligase family CapB protein	5	1.72398	0.634363	67.9263	1.39975	0.533405	6.95609	1.2337	0.87372	151.366	1.0492	0.874725	3.18153	0.992715	0.995778	194.143	0.726391	0.629588	11.4623
614	8.15	25.85	643707375	Hlac_0313 hypothetical protein	6	1.09018	0.686129	1.85277	1.16669	0.554731	2.09579	1.12212	0.641522	2.03524	1.22479	0.464745	2.16462	0.870736	0.758115	3.69067	1.01893	0.81546	1.26411
615	8.15	10.59	643707266	Hlac_0203 UvrD/REP helicase	5	0.566885	0.0959541	2.123	0.910715	0.284436	1.25722	0.643081	0.243922	2.64172	1.06121	0.650382	1.45763	0.6297	0.117581	1.96551	1.13947	0.306552	1.40204
616	8.12	16.78	643707598	Hlac_0533 protein of unknown function RIO1	4	1.20256	0.848346	15542.3	0.512903	0.617985	242400	1.47792	0.361167	23.6332	0.5456	0.10479	3.59204	2.7561	0.0959981	7.0803	1.07225	0.957841	637401
617	8.11	20.6	643708245	Hlac_1180 Protein of unknown function DUF137	5	0.684947	0.651291	8.61908	1.23664	0.222897	1.50537	0.612043	0.57371	9.27675	1.22586	0.343565	1.69334	0.566694	0.505186	8.63801	0.982809	0.93671	1.76751
618	8.11	43.4	643707688	Hlac_0622 hypothetical protein	4	0.868564	0.851031	8.95576	1.25476	0.143046	1.442	0.839338	0.802598	7.70391	1.18469	0.275554	1.49995	0.734735	0.626679	6.14855	0.923447	0.559287	1.47253
619	8.08	47.17	643708914	Hlac_1845 nucleoside diphosphate kinase	10	0.359381	0.287742	12.5025	0.8959	0.325719	1.34769	0.371406	0.390531	23.2907	0.915515	0.676088	1.83878	0.399542	0.330869	12.4551	0.998609	0.994422	1.79224
620	8.07	18.14	643709592	Hlac_2520 extracellular solute-binding protein family 1	6	1.40649	0.464532	3.66332	1.23415	0.174018	1.45817	1.43747	0.379783	3.07645	1.25136	0.057215	1.2675	1.15346	0.721106	3.18445	0.993388	0.965972	1.57749
621	8.06	19.07	643708830	Hlac_1765 aminotransferase class V	4	0.793382	0.59558	3.05203	1.16405	0.685047	2.62794	0.853252	0.529003	1.89628	1.18198	0.261198	1.42622	0.744841	0.174053	1.64094	0.988263	0.959728	1.84049
622	8.06	24.58	643707933	Hlac_0868 transcriptional regulator, XRE family	4	1.07424	0.905263	5.82138	0.746524	0.310184	2.14581	1.19426	0.764086	5.58056	0.836767	0.176125	1.37943	1.42392	0.570564	5.87688	1.10164	0.584876	1.65667
623	8.06	39.39	643708451	Hlac_1390 ubiquitin-associated- domain-containing protein	4	0.767576	0.544986	3.44467	1.07192	0.736986	1.82171	0.84428	0.723777	4.00474	1.20386	0.268544	1.54625	0.71243	0.472888	3.7348	1.09957	0.318343	1.28788
624	8.05	27.63	643708088	Hlac_1022 short-chain dehydrogenase/reductase SDR	4	0.512094	0.0488468	1.9366	0.639799	0.316358	4.26586	0.527322	0.0481694	1.87247	0.662559	0.26656	3.19256	0.808325	0.383931	2.28833	1.00892	0.948794	1.69408
625	8.04	28.95	643709326	Hlac_2253 uroporphyrin-III C-methyltransferase	6	0.379985	0.0901169	3.47948	0.81524	0.230363	1.54198	0.388116	0.0231216	2.01408	0.766782	0.225169	1.74172	0.478915	0.126016	3.04391	0.923908	0.771432	2.20841
626	8.04	9.278	643708188	Hlac_1123 glycerol-3-phosphate dehydrogenase, anaerobic, A subunit	4	1.53484	0.544722	527.228	1.41944	0.249243	6.27913	2.20099	0.393454	1244.43	2.08442	0.181189	15.3366	1.12857	0.790339	89.6874	1.44124	0.176199	3.74055
627	8.03	43.14	643708237	Hlac_1172 hypothetical protein	5	0.451751	0.534606	99.3089	0.853298	0.641013	3.50789	0.311429	0.406709	123.481	0.592361	0.299361	5.06597	0.61077	0.573482	24.0763	0.667356	0.18448	2.3947
629	8.02	20.45	643708760	Hlac_1691 TrkA-C domain protein	4	1.17944	0.888744	31.5671	1.35704	0.290499	2.13585	1.00154	0.999017	37.5151	1.29024	0.525241	3.09929	1.03098	0.979715	33.685	0.934256	0.607092	1.45936
630	8.02	45.53	643708033	Hlac_0967 methylglyoxal synthase	4	2.2892	0.179689	4.53555	1.68741	0.362819	4.73507	2.23354	0.0129907	1.61747	1.56555	0.0607534	1.62572	1.44254	0.021434	1.30144	0.908736	0.800165	3.00897
631	8.01	12.22	643708150	Hlac_1084 phosphoglucomutase/phosphomannomutase alpha/beta/alpha domain I	4	1.46523	0.339182	2.92074	1.34003	0.140694	1.59685	1.66957	0.182435	2.56985	1.46895	0.244103	2.33163	1.10147	0.779514	2.73072	1.08332	0.643738	1.6438
632	8.01	54.08	643709464	Hlac_2391 hypothetical protein	6	0.87784	0.680966	2.49462	1.11231	0.448196	1.47577	1.02602	0.901818	1.83944	1.28826	0.446837	2.51694	0.776032	0.548122	3.30542	1.13224	0.521196	1.72555
633	8.01	17.28	643708158	Hlac_1092 Extracellular ligand-binding receptor	4	1.48145	0.624123	1722.33	1.38077	0.404603	20.5727	1.81184	0.473925	1050.64	1.6739	0.237999	13.0372	1.14773	0.746649	64.3525	1.18715	0.336179	3.5662
634	8.01	24.13	643707970	Hlac_0905 phenazine biosynthesis protein PhzF family	4	0.930206	0.943671	49.4919	1.3108	0.742654	22.023	0.61649	0.697941	104.054	1.0797	0.914915	15.3688	0.693837	0.646465	18.9663	0.770371	0.626313	7.17286
635	8.01	32.21	643708871	Hlac_1804 extracellular solute-binding protein family 3	6	1.27038	0.907918	1164646016	1.15947	0.398923	3.90024	1.13921	0.946699	371766304	1.00825	0.966609	7.29974	1.06053	0.978608	4431336960	0.85207	0.379536	3.97563
636	8	40.25	643708746	Hlac_1677 alkyl hydroperoxide reductase/ Thiol specific antioxidant/ Mal allergen	4	3.31804	0.0378081	2.9209	1.96552	0.00822291	1.40979	3.25702	0.0406144	2.96141	1.92701	0.0093152	1.41687	1.63419	0.310717	3.61293	0.960806	0.607896	1.24952
637	8	22.76	643708215	Hlac_1150 Proline dehydrogenase	10	0.868519	0.687599	2.75098	0.859071	0.136861	1.27058	0.902681	0.764053	2.6951	0.891024	0.224983	1.27248	1.00188	0.996019	3.00366	1.0152	0.854149	1.271
638	8	41.61	643707235	Hlac_0172 hypothetical protein	5	0.83005	0.786788	13.4243	1.30116	0.397209	2.88714	1.05118	0.849436	2.71064	1.4609	0.597707	13.8004	0.582487	0.595661	41.2493	1.11503	0.790457	4.69252
639	8	14.83	643709192	Hlac_2122 molybdenum cofactor synthesis domain protein	4	1.17152	0.926861	711.838	1.05545	0.831271	2.60964	1.40989	0.827531	391.248	1.16704	0.21408	1.44743	1.25294	0.890161	497.069	1.08632	0.677356	2.09396
640	8	36.89	643707708	Hlac_0642 Haloacid dehalogenase domain protein hydrolase	4	0.839399	0.811437	16.0267	0.978528	0.982635	44.8293	0.722638	0.715093	27.8111	0.878769	0.909739	76.6042	0.938678	0.874926	4.60611	0.899623	0.480631	1.69819
641	8	41.67	643709032	Hlac_1961 hypothetical protein	5	0.752562	0.49362	4.36194	0.77719	0.410547	2.86073	0.636475	0.438536	7.58437	0.680836	0.151633	2.07495	0.916638	0.890904	11.169	0.860113	0.339052	1.68301
642	8	55.77	643708081	Hlac_1015 protein of unknown function DUF74	5	1.08261	0.821962	2.7985	1.0205	0.839751	1.34045	1.1718	0.570025	2.21065	1.0665	0.606869	1.4299	1.04999	0.899991	3.11467	1.02259	0.843562	1.39186
643	8	48.18	643709084	Hlac_2013 hypothetical protein	4	0.603401	0.077274	1.90046	0.826607	0.350359	1.97003	0.614252	0.0500646	1.62861	0.837913	0.181393	1.45867	0.729649	0.237068	2.25386	0.993965	0.952249	1.47002
644	8	37.5	643709117	Hlac_2046 Like-Sm ribonucleoprotein core	12	1.16009	0.779341	4.67509	1.04138	0.955106	8.25286	1.32459	0.598464	4.58989	1.22437	0.824641	14.3787	1.07326	0.946736	22.2294	1.13822	0.561783	1.88397
645	8	68.53	643707136	Hlac_0075 histidine triad (HIT) protein	7	1.45572	0.073547	1.55567	1.45972	0.0433439	1.42892	1.29946	0.321395	2.02081	1.3353	0.203328	1.76366	1.00816	0.916216	1.25383	0.897314	0.452315	1.49211
646	8	53.04	643709655	Hlac_2583 Cupin 2 conserved barrel domain protein	6	1.33585	0.439297	2.8178	1.14406	0.302599	1.41186	1.37075	0.425164	2.97443	1.15336	0.559827	2.00234	1.22399	0.462644	2.15065	0.987165	0.94093	1.66664
648	7.91	17.4	643709230	Hlac_2160 tRNA-guanine transglycosylase, various specificities	5	1.31094	0.52158	39.7105	1.05416	0.799465	7.81899	1.26797	0.616276	80.1108	1.03292	0.812937	3.89679	1.205	0.750978	312.678	0.959211	0.746643	3.52064
649	7.9	49.5	643709350	Hlac_2277 Ribosomal protein L21e	6	0.707144	0.271346	2.12652	0.621916	0.00523911	1.26948	0.828217	0.176746	1.37632	0.686686	0.144325	1.77902	1.13012	0.673905	2.11547	1.07019	0.750444	1.7379
650	7.88	35.79	643709376	Hlac_2303 Methyltransferase type 11	4	2.57634	0.104094	7.2707	1.19353	0.733395	156.048	1.90398	0.097915	3.55533	0.893983	0.764516	39.3451	2.06086	0.196574	18.7425	0.72962	0.209005	3.91313
651	7.85	55.56	643709194	Hlac_2124 thioesterase superfamily protein	5	0.665841	0.41359	5.52527	0.556307	0.0195264	1.43029	0.575055	0.422471	10.8017	0.506491	0.120256	3.06054	1.22455	0.591299	3.96063	0.884725	0.591909	2.30178
652	7.84	8.866	643707695	Hlac_0629 DNA mismatch repair protein MutL	4	0.658454	0.233461	2.90135	1.22903	0.126306	1.41818	0.56262	0.279921	5.39977	1.0867	0.71496	2.3413	0.543055	0.107984	2.56339	0.866259	0.447359	1.93245
654	7.84	13.79	643708774	Hlac_1706 UspA domain protein	4	1.38473	0.458661	4.6567	1.40287	0.153824	1.91301	1.44395	0.442147	5.27522	1.46752	0.210202	2.47533	0.945234	0.918737	8.18155	1.02773	0.785394	1.4604
655	7.83	10.32	643707784	Hlac_0718 PAS/PAC sensor signal transduction histidine kinase	4	1.22573	0.671355	5.92826	0.919065	0.596575	1.79041	1.10771	0.826975	5.8812	0.834174	0.160832	1.42982	1.38917	0.429014	4.21229	0.890622	0.410297	1.62043
656	7.82	17.01	643708072	Hlac_1006 Thiolase	8	0.982664	0.970657	4.0294	0.831787	0.237278	1.48883	1.02146	0.866	1.44472	0.79961	0.42837	2.17937	1.23436	0.585152	3.00087	0.941005	0.86684	2.88727
657	7.78	45.16	643707934	Hlac_0869 Protein of unknown function DUF555	7	0.991186	0.99199	13.278	1.03562	0.841512	1.66719	1.04207	0.961242	12.0101	1.021	0.896214	1.59397	1.01467	0.986544	12.5808	0.964532	0.772309	1.43759
658	7.77	24.19	643706681	Hlac_2861 transcriptional regulator, IclR family	4	0.822111	0.79199	16.4871	0.87848	0.455133	1.83433	0.74113	0.696123	17.4229	0.796597	0.277382	1.93845	0.927	0.918361	16.7045	0.887915	0.279414	1.4163
659	7.72	14.39	643709790	Hlac_2715 cobalamin synthesis protein P47K	5	1.00369	0.998816	80672571392	1.12573	0.556231	6.03241	1.14581	0.953209	15879319552	1.27389	0.304051	4.91331	0.795121	0.930563	357125292032	1.10727	0.491881	3.53299
660	7.72	35.48	643708411	Hlac_1347 beta-lactamase domain protein	9	2.21345	0.201985	6.207	2.17981	0.0559062	2.28861	1.94272	0.366308	11.7832	2.07113	0.191387	5.01221	1.10839	0.727854	3.02554	0.941144	0.781526	2.28049
661	7.71	10.8	643708266	Hlac_1201 Glu/Leu/Phe/Val dehydrogenase	4	1.56809	0.458934	4.59682	1.69409	0.0146679	1.42701	1.57018	0.46362	4.69835	1.77604	0.0117082	1.43698	0.909949	0.898399	6.86449	1.02782	0.793961	1.3137
663	7.66	22.73	643707916	Hlac_0850 YbaK/prolyl-tRNA synthetase associated region	4	0.447197	0.418435	30.7272	1.1	0.761604	3.25905	0.473915	0.405402	21.5915	1.13196	0.507181	1.94623	0.461603	0.308658	11.6843	1.01018	0.945228	1.75355
664	7.64	27.99	643707527	Hlac_0463 PfkB domain protein	9	0.860349	0.846903	19.1861	1.286	0.461153	3.30845	1.0582	0.905352	6.11249	1.38927	0.0558091	1.41765	0.775413	0.588765	5.55933	1.05103	0.869158	3.15001
665	7.64	46.88	643707094	Hlac_0035 PUA domain containing protein	6	1.41664	0.677222	2884.35	0.84702	0.39167	4.44121	1.56137	0.696945	58715.5	0.99533	0.987882	22.743	1.66926	0.572432	3604.92	1.14837	0.694068	29.132
666	7.63	17.16	643708008	Hlac_0942 Pyridoxal-5'-phosphate-dependent protein beta subunit	4	0.611767	0.795628	142746800	0.788137	0.260194	3.70679	0.871402	0.939888	104822400	1.1229	0.543689	5.42054	0.713214	0.866753	602457472	1.39555	0.189752	3.67287
668	7.6	20.91	643708904	Hlac_1834 cobalamin synthesis protein P47K	4	3.30621	0.37784	28297.7	1.25037	0.268328	3.57112	3.33731	0.301762	2580.53	1.18634	0.604427	20.7485	2.57007	0.482633	85515.1	0.929453	0.732763	8.02677
669	7.57	14.48	643707608	Hlac_0543 transcriptional regulator, TrmB	4	0.957354	0.736235	3.52252	0.87146	0.788433	158.42	1.04288	0.744923	3.52355	0.953849	0.924819	157.6	1.02571	0.965322	370.49	1.06836	0.624687	3.51172
670	7.57	33.33	643708452	Hlac_1391 Methyltransferase type 12	4	0.581196	0.730247	362.897	0.890985	0.435481	1.67117	0.538617	0.699346	392.358	0.751189	0.102862	1.53516	0.722436	0.818726	214.179	0.825218	0.348598	1.97552
671	7.57	21.23	643708109	Hlac_1042 fibrillarin	4	0.667251	0.301818	3.53358	0.96962	0.747017	1.43187	0.609847	0.205682	3.16087	0.88303	0.483485	1.87287	0.691779	0.331696	3.48337	0.891007	0.36557	1.53391
672	7.55	55.35	643707427	Hlac_0362 TrkA-C domain protein	4	1.27603	0.665445	8.07779	0.99569	0.979997	1.92883	1.69501	0.34705	6.43936	1.29198	0.241934	1.95539	1.29403	0.664274	9.02928	1.27063	0.100877	1.42584
673	7.52	31.03	643708326	Hlac_1262 SirA family protein	4	0.443438	0.31992	14.4015	0.395304	0.121413	4.64144	0.461057	0.775415	27484.6	0.414479	0.634059	911.485	1.1347	0.885484	28.0907	1.00279	0.999054	8001.5
674	7.5	74.19	643708913	Hlac_1844 Ribosomal protein L24E	10	0.798321	0.418354	2.6077	0.703129	0.31029	3.08049	0.885726	0.653123	2.71375	0.781319	0.433064	2.97722	1.0333	0.951266	7.71013	1.0916	0.400906	1.42818
675	7.48	50.96	643707693	Hlac_0627 protein of unknown function DUF35	7	1.75333	0.257653	3.60321	1.11369	0.355232	1.36915	1.86956	0.206037	3.44726	1.17041	0.555292	2.13052	1.53108	0.416422	4.2269	1.02942	0.850274	1.56647
676	7.46	58.54	643709038	Hlac_1967 ribosomal protein S8e	5	1.17709	0.590922	3.024	0.964619	0.847086	2.03059	1.26541	0.453674	2.99832	1.02577	0.915264	2.48559	1.16073	0.759285	6.22536	1.04293	0.663853	1.43089
677	7.46	43.24	643708912	Hlac_1843 Ribosomal protein S28e	4	1.8976	0.422928	9.04507	0.748618	0.265937	1.96503	2.37631	0.295817	8.85164	0.936383	0.634763	1.48732	2.5497	0.25403	8.29932	1.23142	0.165604	1.43775
678	7.39	46.46	643708609	Hlac_1543 hypothetical protein	4	1.31593	0.0821734	1.43521	0.925107	0.482823	1.47991	1.03956	0.679794	1.41806	0.730044	0.0987374	1.58447	1.41571	0.163315	1.99846	0.77185	0.0857278	1.41783
679	7.38	35.53	643709133	Hlac_2062 hypothetical protein	6	0.949563	0.969527	175.068	1.65077	0.287872	4.49754	0.964618	0.97845	161.581	1.63763	0.180615	2.85753	0.657164	0.779091	281.333	0.956994	0.752665	1.6887
680	7.37	28.06	643707231	Hlac_0168 NAD-dependent epimerase/dehydratase	5	0.872861	0.764446	3.73976	0.767214	0.304608	1.97888	1.0844	0.890551	5.60186	1.02695	0.789672	1.33688	1.02473	0.970855	7.09779	1.30919	0.158662	1.58259
681	7.34	64.19	643707329	Hlac_0266 protein of unknown function DUF302	7	1.3277	0.0779098	1.43612	1.02064	0.907646	1.95457	2.21646	0.068763	2.57969	1.69606	0.241457	3.97846	1.2723	0.330285	2.25359	1.6394	0.120129	2.2532
682	7.3	76.27	643708576	Hlac_1514 hypothetical protein	6	1.67625	0.803431	863835520	2.17062	0.132204	7.96339	1.22183	0.929547	8894130176	1.64902	0.219559	9.80681	0.784785	0.926727	369421910016	0.743615	0.205486	3.52167
683	7.25	10.3	643707496	Hlac_0431 glutamyl-tRNA(Gln) amidotransferase, B subunit	4	0.897554	0.773119	2.64493	0.856964	0.684776	2.6669	0.919333	0.824622	2.68318	0.875799	0.72468	2.6488	1.15318	0.42682	1.5648	1.01317	0.848649	1.19536
685	7.22	13.69	643708299	Hlac_1235 carbohydrate kinase, YjeF related protein	4	2.05761	0.499137	44.4283	1.52958	0.0369265	1.43549	1.94645	0.541411	50.746	1.52317	0.0376496	1.43566	1.28159	0.834807	90.6448	0.974535	0.827451	1.56523
686	7.22	29	643708335	Hlac_1271 Indole-3-glycerol phosphate synthase	4	1.40868	0.437973	4.6382	1.09913	0.727881	2.76492	1.55798	0.120486	2.07497	1.11539	0.808499	5.49038	1.21083	0.753979	9.9077	1.005	0.98525	2.79953
687	7.2	28.43	643709013	Hlac_1942 glutamine amidotransferase of anthranilate synthase	4	2.2072	0.225992	7.17538	1.49972	0.124308	1.97381	2.12336	0.0877804	2.7983	1.32606	0.118624	1.58447	1.55641	0.333841	4.51301	0.880013	0.648027	2.81296
688	7.18	29.5	643707441	Hlac_0377 ABC transporter related	8	1.08353	0.931758	15.5593	1.34076	0.147726	1.61768	1.22633	0.824721	14.7021	1.51349	0.079545	1.65673	0.939962	0.936828	9.86306	1.10783	0.253494	1.26011
689	7.16	13.01	643707088	Hlac_0029 SpoVR family protein	4	1.16546	0.657798	3.59378	0.625866	0.46963	9.76841	1.69497	0.329967	5.92249	0.995813	0.991486	4.47833	1.60121	0.465214	9.61382	1.56496	0.199449	2.77338
690	7.15	26.52	643708892	Hlac_1822 ribosomal protein S9	5	0.241072	0.173885	12.8009	0.555308	0.032434	1.64069	0.266745	0.204022	13.4406	0.609628	0.0445001	1.60316	0.45508	0.356056	9.99173	1.07564	0.762435	2.01582
691	7.14	24.01	643707607	Hlac_0542 thioredoxin reductase-like protein	5	0.232735	0.712412	3.80093e+16	1.01178	0.925036	3.51698	0.230608	0.70822	2.56048e+16	0.916	0.651637	6.23233	0.231774	0.707774	2.10425e+16	0.886802	0.541239	5.687
692	7.14	37.5	643708578	Hlac_1516 Protein of unknown function DUF555	4	2.7289	0.341213	32.7291	1.81981	0.0716517	2.0739	3.0164	0.307914	33.2357	1.96528	0.10611	2.80375	1.6165	0.576893	22.859	1.05852	0.638354	1.56221
693	7.12	74.22	643707958	Hlac_0893 putative signal transduction protein with CBS domains	7	0.421147	0.309524	15.745	1.02984	0.889108	2.22955	0.411064	0.263433	11.9876	0.986836	0.952826	2.34837	0.405195	0.317165	18.9326	0.939284	0.523145	1.42092
694	7.1	6.731	643707852	Hlac_0786 cytochrome c oxidase subunit I	4	0.726755	0.756883	19.9841	0.796405	0.580322	3.22886	0.838457	0.854416	16.5448	0.968125	0.862564	1.72812	0.79882	0.823338	18.8328	1.19664	0.456895	1.95535
695	7.08	58.06	643707961	Hlac_0896 putative signal transduction protein with CBS domains	9	1.15979	0.912321	168.093	2.10744	0.0882388	2.77811	1.14255	0.925576	228.826	2.25711	0.0832501	2.94267	0.520936	0.700702	558.723	1.05384	0.796284	2.15303
696	7.07	16.43	643709398	Hlac_2325 carbamoyl-phosphate synthase, small subunit	5	1.08628	0.861202	3.98929	1.89283	0.178892	3.19604	1.23323	0.53005	2.56591	2.06309	0.0434522	1.98191	0.629923	0.0379533	1.51234	1.06499	0.703206	1.61259
697	7.07	14.21	643709161	Hlac_2090 gamma-glutamyltransferase	4	0.656731	0.385035	3.73893	0.926937	0.839372	2.98327	0.598157	0.225492	2.92933	0.841905	0.241513	1.45672	0.727072	0.372287	2.63609	0.887929	0.733543	2.75215
698	7.06	22.85	643707895	Hlac_0829 peptidase M20	6	1.40738	0.774067	88.5113	1.34635	0.563164	6.44549	1.01859	0.988785	147.868	0.971598	0.94764	5.32319	1.17605	0.894361	104.006	0.696956	0.0503483	1.4368
699	7.02	82.28	643709421	Hlac_2348 glutaredoxin	4	0.545919	0.626896	35.4719	1.31376	0.3289	2.10976	0.52379	0.602782	34.7979	1.25057	0.436541	2.21354	0.449253	0.525502	34.9632	0.93638	0.669514	1.55847
700	7.01	72.41	643707889	Hlac_0823 Ribosomal LX protein	5	0.738607	0.624629	5.89559	0.641474	0.121051	1.93096	0.848223	0.771349	5.19275	0.694521	0.215411	2.09779	1.16282	0.781189	4.85686	1.05982	0.814585	2.05942
701	6.99	19.34	643708303	Hlac_1239 hypothetical protein	4	0.796374	0.762938	17.0995	0.807982	0.514432	3.2155	0.990926	0.977926	3.51188	0.847136	0.525877	2.55323	1.11945	0.821567	6.64098	1.01755	0.965626	4.65861
702	6.95	18.02	643709109	Hlac_2038 beta-ribofuranosylaminobenzene 5'-phosphate synthase family	4	0.946146	0.956503	19.5817	0.537083	0.00596065	1.32596	0.772513	0.802792	20.3269	0.453582	0.0128056	1.60101	1.85855	0.443627	9.40271	0.824714	0.328241	1.69281
703	6.93	21.54	643707062	Hlac_0008 NAD-dependent epimerase/dehydratase	5	2.33339	0.530585	127.677	0.952492	0.785567	1.96322	2.018	0.61368	164.105	0.925539	0.794456	3.06786	2.25898	0.539015	118.29	0.946637	0.78972	2.17225
704	6.87	23.11	643709014	Hlac_1943 molybdenum cofactor synthesis domain protein	4	0.940342	0.853219	2.37621	1.01335	0.871138	1.23735	0.899902	0.737252	2.2568	0.952973	0.741731	1.46013	0.947457	0.856064	2.16994	0.920499	0.341213	1.23748
705	6.86	7.79	643707653	Hlac_0587 alpha amylase catalytic region	4	0.986479	0.994509	512557504	1.18038	0.344135	3.54202	1.08801	0.956386	6077989	1.10509	0.692357	11.241	0.891724	0.950265	119657296	0.918195	0.812553	35.7253
706	6.81	7.379	643709767	Hlac_2693 amino acid permease-associated region	4	0.68312	0.550163	5.0701	0.782702	0.145742	1.45825	0.620414	0.464004	5.14743	0.721589	0.00848821	1.20648	0.892246	0.842246	4.44048	0.905358	0.418183	1.35809
708	6.8	16.99	643708135	Hlac_1068 hypothetical protein	4	0.636648	0.23866	2.66292	0.806782	0.240137	1.59614	0.645121	0.202345	2.35742	0.816593	0.0638155	1.25143	0.79268	0.45988	2.39712	0.99284	0.968274	1.69816
709	6.8	42.45	643707575	Hlac_0510 cobalamin B12-binding domain protein	5	0.459319	0.545575	38.2262	0.776025	0.427816	2.41607	0.383533	0.491095	49.2986	0.690568	0.0445365	1.42362	0.567404	0.653047	37.52	0.87615	0.551485	1.87585
710	6.8	31.54	643708244	Hlac_1179 transcriptional regulator, AsnC family	4	1.12237	0.415103	1.62762	0.784356	0.312899	2.18472	0.814081	0.387194	2.24134	0.607729	0.216642	3.32801	1.37237	0.385045	3.43851	0.736051	0.296421	2.56453
712	6.68	7.621	643707886	Hlac_0820 AMP-dependent synthetase and ligase	4	1.05279	0.837856	2.59219	1.30875	0.0837402	1.43037	1.13805	0.720631	3.86638	1.4456	0.0477386	1.43258	0.801779	0.498589	3.18965	1.08125	0.511698	1.5293
713	6.68	7.955	643709167	Hlac_2097 inner-membrane translocator	4	0.726066	0.783386	80.6188	0.716034	0.223878	2.2836	0.700842	0.71883	40.1076	0.623144	0.0474495	1.58385	1.14432	0.881249	30.8666	0.854781	0.484328	2.21055
714	6.67	44.93	643709820	Hlac_2745 hypothetical protein	4	1.2511	0.638497	5.80098	1.42138	0.0607598	1.47847	1.36547	0.48975	4.94068	1.53684	0.033607	1.41597	0.874445	0.785693	6.42759	1.05972	0.655795	1.61839
715	6.64	66.27	643707469	Hlac_0405 alkyl hydroperoxide reductase/ Thiol specific antioxidant/ Mal allergen	6	1.65629	0.302884	27.2038	1.68563	0.120072	3.5478	1.47169	0.166181	3.71195	1.45815	0.41683	39.6151	0.98713	0.969815	32.0901	0.85191	0.666823	34.0982
717	6.58	50.98	643707220	Hlac_0157 ribosomal protein S10	4	1.11287	0.866799	6.45056	1.0294	0.88764	1.8224	1.02442	0.970037	6.57071	0.94974	0.75538	1.6173	1.09332	0.868407	4.82817	0.903416	0.336773	1.32752
718	6.53	33.82	643707086	Hlac_0027 Glyoxalase/bleomycin resistance protein/dioxygenase	6	1.14899	0.673264	2.58394	0.866416	0.36654	1.53731	1.42434	0.379357	2.98693	1.09041	0.602793	1.60817	1.32864	0.431788	2.71324	1.23524	0.0700563	1.27561
719	6.49	22.51	643709771	Hlac_2697 ABC transporter, periplasmic binding protein, thiB subfamily	4	1.19746	0.83089	24.4252	2.04898	0.196592	5.04105	1.32902	0.637139	9.23066	2.05447	0.142652	3.7259	0.690353	0.452237	5.59606	0.989782	0.976288	3.73391
721	6.47	5.658	643706859	Hlac_3052 heavy metal translocating P-type ATPase	3	0.310998	0.134684	7.83402	0.77397	0.26642	2.05903	0.336074	0.176835	9.86072	0.861186	0.551186	2.47285	0.414317	0.12022	4.25734	1.09073	0.752318	2.81124
722	6.45	43.33	643709733	Hlac_2661 KH type 1 domain protein	4	0.737847	0.649136	536.173	1.1597	0.507146	6.85687	0.68954	0.581253	452.117	1.08185	0.671749	5.83467	0.661575	0.434974	71.7513	0.91284	0.52597	3.51602
724	6.43	44	643708925	Hlac_1856 Protein of unknown function DUF54	3	0.926114	0.850893	3.29713	1.08055	0.614018	1.55186	0.625743	0.295862	3.2584	0.762417	0.37388	2.28903	0.835446	0.68343	3.56853	0.671367	0.116553	1.7854
725	6.41	11.7	643708212	Hlac_1147 inner-membrane translocator	4	0.786182	0.277157	2.01322	2.52279	0.0208817	1.79426	0.461166	0.204971	6.0302	1.55178	0.370809	5.21514	0.312416	0.0401796	2.81493	0.610884	0.246514	3.70053
727	6.34	49.37	643709054	Hlac_1983 ribosomal protein L11	6	2.3679	0.373504	13.8627	0.879747	0.590946	1.97338	3.02861	0.2046	8.86833	1.09793	0.500029	1.47507	2.83634	0.219101	8.5104	1.22165	0.145478	1.38508
728	6.32	13.52	643708640	Hlac_1574 Amidohydrolase 3	4	0.522107	0.30148	68.8255	0.849872	0.748501	142.146	0.521905	0.266893	39.7314	0.845046	0.711722	81.1887	0.628735	0.133703	3.51431	0.977845	0.860585	3.59313
729	6.31	22.13	643709430	Hlac_2356 UspA domain protein	3	3.6452	0.0649728	4.23248	0.916247	0.618008	1.65221	3.43865	0.0724	4.23577	0.81887	0.0679784	1.25517	4.23102	0.0345594	3.47108	0.880664	0.541219	1.80088
730	6.3	29.22	643707439	Hlac_0375 imidazole glycerol phosphate synthase, glutamine amidotransferase subunit	5	0.469885	0.381403	701.124	0.904396	0.847848	188.698	0.655922	0.40584	52.9121	1.22445	0.519602	15.4314	0.550373	0.110035	3.76091	1.32603	0.389278	12.3525
731	6.28	18.71	643709232	Hlac_2162 PfkB domain protein	4	1.12491	0.827515	217.945	1.10759	0.74493	21.4389	0.953619	0.922498	138.67	0.932639	0.842154	33.1209	0.94606	0.947376	4932.8	0.823152	0.2992	3.51144
732	6.28	24.81	643707851	Hlac_0785 cytochrome c oxidase, subunit II	5	0.912044	0.945181	164.423	1.04174	0.821868	1.98845	0.623687	0.754987	294.164	0.72191	0.315111	2.87145	0.943471	0.964049	137.226	0.674597	0.114922	1.87733
733	6.25	25.67	643709452	Hlac_2379 alpha/beta hydrolase fold protein	4	1.35118	0.460229	4.17125	1.06823	0.706564	1.92378	1.33137	0.356328	2.81623	1.01849	0.891946	1.67007	1.26411	0.568882	4.44807	0.935154	0.76766	2.34895
734	6.24	15.93	643709215	Hlac_2145 UspA domain protein	3	0.378961	0.310838	22.2921	1.0373	0.763414	1.58033	0.320618	0.260543	23.3585	0.85446	0.294864	1.61808	0.36638	0.346408	34.3899	0.805714	0.131319	1.45474
735	6.21	10.6	643707901	Hlac_0835 glutamyl-tRNA(Gln) amidotransferase, A subunit	3	0.78981	0.653404	141.425	1.28726	0.518274	29.9104	0.80423	0.535883	22.1834	1.29157	0.284865	4.76005	0.632513	0.163363	4.60504	0.980374	0.913377	6.29356
736	6.19	12.43	643707189	Hlac_0125 von Willebrand factor type A	5	3.43847	0.258102	16.8218	8.12263	0.0692965	11.0467	1.90253	0.556748	22.2835	4.70823	0.0958917	7.80138	0.370734	0.500254	62.2135	0.538242	0.0186885	1.52702
737	6.19	13.78	643709426	Hlac_2352 short-chain dehydrogenase/reductase SDR	3	1.14293	0.738698	4.48889	1.1442	0.507732	2.06416	1.79482	0.138694	2.85719	1.71048	0.250742	4.23607	0.959196	0.939209	8.01486	1.48567	0.140646	2.04779
739	6.17	25.3	643709370	Hlac_2297 GTP-binding protein HSR1-related	5	0.619497	0.236992	3.43596	0.644676	0.0420987	1.49234	0.694601	0.565497	9.95841	0.797971	0.57946	4.39932	0.988321	0.958137	2.3469	1.19949	0.566644	3.16123
740	6.17	17.25	643709236	Hlac_2166 thymidylate synthase	3	0.786674	0.631845	4.20468	0.803924	0.241858	1.61212	0.874919	0.744431	3.28562	0.876505	0.245144	1.33776	0.980617	0.965339	3.74447	1.06931	0.530187	1.35168
742	6.12	25.8	643708901	Hlac_1831 protein of unknown function DUF59	4	1.15742	0.674616	3.64243	1.05743	0.779333	2.11897	1.02812	0.87561	1.96036	0.903503	0.37745	1.47421	1.13143	0.63582	2.61395	0.836674	0.531632	2.78295
743	6.12	13.42	643707574	Hlac_0509 Glyoxalase/bleomycin resistance protein/dioxygenase	3	0.672704	0.618963	18.6702	1.12247	0.53863	1.966	0.931925	0.902323	8.89697	1.44853	0.211106	2.40671	0.592554	0.541584	21.9105	1.26155	0.438817	2.83674
744	6.11	7.971	643709347	Hlac_2274 protein of unknown function DUF255	4	0.773949	0.80933	37948	0.992403	0.981895	30.1542	0.567544	0.710204	2429365	0.844012	0.339039	3.56069	0.684302	0.792454	1555726	0.834543	0.659124	48.1237
745	6.11	19.62	643708740	Hlac_1671 aminopeptidase (leucyl aminopeptidase, aminopeptidase T) 1	3	0.848452	0.837854	20.9696	1.07125	0.637148	1.71231	1.10401	0.862368	8.72925	1.25099	0.254594	1.83922	0.842342	0.806609	14.1313	1.14362	0.661546	3.1118
746	6.11	25	643707869	Hlac_0804 MaoC domain protein dehydratase	3	1.3007	0.687821	6.61117	1.24591	0.305338	1.76357	1.08681	0.893829	6.20555	1.02866	0.865642	1.62956	1.20049	0.680399	3.59509	0.80531	0.0544409	1.25135
747	6.1	39.8	643707330	Hlac_0267 hypothetical protein	3	1.10594	0.6333	1.83205	1.08379	0.514794	1.41573	1.08692	0.547557	1.48056	1.04677	0.779834	1.60931	1.0031	0.990613	2.16005	0.941641	0.61633	1.40981
748	6.09	14.48	643708322	Hlac_1258 Rhodanese domain protein	4	0.762932	0.37994	2.31237	0.925302	0.619969	1.56561	0.596489	0.181166	2.5797	0.736781	0.0235055	1.2553	0.798461	0.555566	2.95252	0.779805	0.134859	1.47571
749	6.08	46.55	643707182	Hlac_0118 Protein of unknown function DUF1621	5	1.18162	0.574957	14.7238	1.80287	0.209137	12.8406	1.60069	0.284786	17.5986	2.2848	0.423294	3755.45	0.639852	0.469914	174.348	1.29174	0.664629	268.335
750	6.07	15.94	643709068	Hlac_1997 deoxyhypusine synthase	3	1.28803	0.91114	8734698496	0.881863	0.424608	3.51725	1.77323	0.775146	374814688	1.26026	0.309124	4.71634	1.46769	0.85573	1521700992	1.39793	0.299855	8.73678
751	6.07	17.11	643707201	Hlac_0137 hypothetical protein	3	1.38072	0.6052	311.018	1.90953	0.0966206	3.51511	0.745452	0.75844	11618.5	1.12496	0.773617	56.1664	0.737936	0.594059	183.401	0.58117	0.302992	34.9687
752	6.07	17.21	643709211	Hlac_2141 deoxyribose-phosphate aldolase	3	2.42577	0.234223	6.67814	0.991084	0.955572	1.60179	3.72827	0.055359	3.94396	1.37264	0.196973	1.84015	2.31383	0.253018	6.62993	1.35837	0.103702	1.5239
753	6.05	12.22	643707352	Hlac_0289 threonine dehydratase	3	1.19659	0.847664	15.3239	1.04485	0.701934	1.39297	1.55703	0.618856	12.7842	1.31621	0.113159	1.48291	1.13743	0.890117	15.2952	1.23424	0.23954	1.58027
754	6.05	27.31	643709589	Hlac_2517 haloacid dehalogenase, type II	5	0.787177	0.678068	8.51059	1.36942	0.182747	1.96308	0.671861	0.5023	8.23868	1.16397	0.404476	1.8649	0.608253	0.288743	4.45936	0.832419	0.156451	1.42662
755	6.05	41.61	643709001	Hlac_1930 UspA domain protein	3	0.812889	0.260156	1.77391	0.715206	0.290836	2.75642	0.74414	0.461694	4.0867	0.688536	0.386652	4.31537	1.15268	0.482009	2.04201	0.931379	0.749854	2.3099
757	6.04	14.32	643708975	Hlac_1904 multicopper oxidase type 3	4	1.17032	0.946443	19582259200	0.979156	0.949018	28.0761	0.78323	0.926664	448868909056	0.715309	0.521356	94.8849	1.40789	0.872312	1927853952	0.715591	0.183905	3.53834
759	6.03	23.55	643709257	Hlac_2187 HAD-superfamily hydrolase, subfamily IIA	4	1.04534	0.914231	4.79277	1.02676	0.839453	1.63882	1.12171	0.765329	4.25277	1.08931	0.638087	1.95508	1.04744	0.888568	3.51702	1.0396	0.67834	1.41599
760	6.03	43.88	643707928	Hlac_0863 hypothetical protein	3	0.688095	0.529256	8.42997	0.768149	0.0831308	1.41825	0.572838	0.403654	9.79547	0.649174	0.033661	1.41906	0.90362	0.851795	7.82777	0.827285	0.145452	1.41996
762	6.02	27.59	643707522	Hlac_0458 hypothetical protein	3	0.754853	0.866817	582.755	0.774734	0.574817	5.2236	0.859107	0.923392	409.034	0.860277	0.67122	3.72616	1.07841	0.957636	225.072	1.08805	0.471774	1.51092
763	6.02	48.21	643709382	Hlac_2309 hypothetical protein	3	0.382338	0.221283	10.5576	0.86548	0.811523	9.87955	0.378301	0.0965867	4.07044	0.827022	0.596878	3.71311	0.4769	0.0119833	1.42184	0.965379	0.908115	3.19568
764	6.02	50.72	643709515	Hlac_2442 ribosomal protein L29	5	0.395366	0.155338	5.9855	0.363588	0.095854	4.28271	0.402119	0.256482	12.0979	0.392603	0.2018	8.55843	1.1495	0.362308	1.66877	1.03805	0.838285	2.00043
765	6.02	25.31	643707655	Hlac_0589 Cupin 2 conserved barrel domain protein	3	4.25048	0.0661158	6.79619	1.78928	0.107645	3.5326	3.33894	0.138349	29.445	1.43505	0.172004	3.56465	2.3758	0.137646	11.19	0.787502	0.289674	4.41525
766	6.01	10.38	643707845	Hlac_0779 GTPase of unknown function domain protein	3	1.35663	0.19963	3.51378	0.91382	0.529558	3.51374	1.21054	0.304112	3.51418	0.818754	0.392929	6.06932	1.49226	0.154207	3.51373	0.87712	0.510171	5.58457
767	6.01	10.23	643709455	Hlac_2382 ABC-1 domain protein	3	0.749016	0.240717	2.12472	0.853816	0.19685	1.42861	0.833144	0.332426	1.85795	0.933713	0.788631	2.62479	0.881974	0.531515	2.05574	1.06737	0.811112	2.80486
768	6.01	28.33	643709819	Hlac_2744 hypothetical protein	3	1.6314	0.127913	3.54877	1.25361	0.476216	14.3678	1.73328	0.114122	3.54792	1.33525	0.293056	6.18163	1.2961	0.313888	5.87475	1.04201	0.750667	3.54681
769	6.01	18.36	643707455	Hlac_0391 Methyltransferase type 11	3	2.01389	0.330179	10.6045	0.686831	0.044883	1.42548	1.78775	0.508236	22.871	0.702509	0.200641	2.24244	2.94072	0.187167	10.5062	0.996109	0.986259	2.37055
770	6.01	57.02	643707864	Hlac_0799 glutaredoxin-like protein	4	1.73502	0.114387	3.56685	1.58893	0.249084	11.3268	1.93552	0.0957541	3.56674	1.7741	0.206519	11.583	1.08379	0.706763	7.84776	1.09381	0.535654	3.57762
771	6.01	34.01	643709620	Hlac_2548 hypothetical protein	3	0.87767	0.959929	265673801728	1.066	0.800081	12.1891	0.73274	0.909203	890569031680	1.0272	0.832137	3.53582	0.72218	0.904894	856528912384	0.945332	0.831267	13.8969
772	6.01	33	643707096	Hlac_0037 ferredoxin	3	0.810431	0.432064	2.52652	1.01972	0.84544	1.46191	0.755788	0.532202	5.00083	0.978106	0.92179	2.35979	0.800152	0.388304	2.40447	0.939067	0.767655	2.22723
773	6.01	23.35	643709294	Hlac_2222 intracellular protease, PfpI family	3	0.739101	0.309068	2.19773	1.32377	0.116382	1.50344	0.708462	0.32356	2.536	1.27059	0.373366	2.0755	0.555506	0.109693	2.29446	0.940931	0.708929	1.60294
774	6.01	39.05	643708908	Hlac_1838 hypothetical protein	7	0.570752	0.218281	12.7259	0.992135	0.9793	21.8542	0.614205	0.241699	11.8369	1.0658	0.839789	23.3193	0.562177	0.42158	300.513	1.05458	0.691921	3.61363
775	6	11.04	643709329	Hlac_2256 phosphoglucomutase/phosphomannomutase alpha/beta/alpha domain I	3	0.539987	0.66134	598919	0.833165	0.38721	5.02682	0.490896	0.700385	52159008	0.908997	0.710989	11.9942	0.604928	0.745647	3705317	1.06562	0.875975	59.8777
776	6	18.13	643707187	Hlac_0123 von Willebrand factor type A	4	5.54148	0.272644	20582.3	4.06284	0.0452788	3.55736	3.18715	0.491996	1727423	2.47652	0.0697184	3.54996	1.24939	0.920246	5704312832	0.597288	0.121488	3.54304
777	6	43	643708654	Hlac_1588 protein of unknown function DUF358	3	0.463742	0.0993669	3.09005	0.887122	0.537357	2.01042	0.431045	0.0950793	3.33413	0.828591	0.307013	1.81339	0.535347	0.0578465	1.96673	0.913836	0.408179	1.45268
778	6	12.03	643709064	Hlac_1993 TrkA-N domain protein	3	4.29992	0.162814	127.213	0.968139	0.808037	3.754	3.99742	0.194887	261.025	0.91909	0.567492	3.77101	4.36463	0.187454	292.364	0.92915	0.608164	3.74501
779	6	23.4	643708208	Hlac_1143 protein of unknown function RIO1	3	1.08917	0.951347	207.583	0.880399	0.395343	1.66619	1.28146	0.850934	149.227	1.0053	0.976989	2.01006	1.14704	0.919892	180.165	1.11888	0.304918	1.42406
780	6	23.21	643709278	Hlac_2206 OsmC family protein	4	3.42819	0.00618137	1.52006	2.36631	0.322717	17.2341	4.07944	0.0124723	1.97791	2.86305	0.209003	11.8885	0.97722	0.978564	26.3113	1.19132	0.22038	1.534
782	6	27.21	643707703	Hlac_0637 HSP20 type chaperone	3	0.980437	0.94193	2.8107	1.18999	0.371668	1.92568	0.89764	0.758686	3.74845	1.10651	0.350577	1.43419	0.821868	0.547587	3.2434	0.909256	0.720756	2.70552
783	6	60.47	643708107	Hlac_1040 hypothetical protein	6	2.54094	0.196611	8.19085	0.693185	0.290324	3.02504	2.01422	0.315828	9.69076	0.595083	0.338193	5.98347	3.45172	0.21161	18.9408	0.808892	0.420816	2.48006
784	6	38.53	643708523	Hlac_1462 phosphocarrier, HPr family	3	1.26964	0.360447	2.39438	1.47093	0.288008	3.18355	1.1373	0.370281	1.62078	1.31765	0.179521	1.79465	0.872431	0.246451	1.43656	0.872167	0.502771	2.06714
785	6	22.34	643707596	Hlac_0531 apurinic endonuclease Apn1	3	0.837022	0.368972	4.3913	0.918996	0.899014	820.097	0.604065	0.455514	261.61	0.693543	0.170048	3.56934	0.875027	0.80723	228.054	0.753587	0.689872	885.237
787	6	41.89	643708296	Hlac_1232 protein of unknown function DUF1458	3	1.63282	0.0606829	1.72434	0.646746	0.146731	2.24877	1.80668	0.0644365	1.97262	0.716523	0.288188	2.72049	2.53466	0.0097991	1.49049	1.0847	0.470235	1.48592
788	6	5.511	643709786	Hlac_2711 carbon starvation protein CstA	3	1.09988	0.523073	3.67149	0.711764	0.343161	13.2495	1.26872	0.680915	249.542	0.861612	0.43495	4.66711	1.51789	0.40675	51.3713	1.18217	0.69689	61.7671
789	6	32.26	643709121	Hlac_2050 alkyl hydroperoxide reductase/ Thiol specific antioxidant/ Mal allergen	4	1.37568	0.608029	9.75427	1.34195	0.163881	1.79882	1.28747	0.724782	14.6668	1.30583	0.344106	2.54568	1.10249	0.832841	5.76101	0.951388	0.695046	1.60566
790	6	53.39	643708319	Hlac_1255 hypothetical protein	7	0.279127	0.055839	4.16124	0.985574	0.957915	16.2614	0.317798	0.114482	14.1237	1.12921	0.841897	440.878	0.283043	0.134836	31.4484	1.11735	0.741573	26.5825
792	6	17.2	643709126	Hlac_2055 ABC transporter related	3	2.40458	0.395964	33.8591	1.46946	0.366007	4.17246	2.59452	0.332005	25.3223	1.52472	0.408426	5.74994	1.37152	0.807902	135.74	1.02555	0.791548	1.43346
793	6	57.45	643709067	Hlac_1996 MoaD family protein	4	0.758364	0.277855	2.23927	0.824662	0.155185	1.44991	0.740039	0.289402	2.47684	0.811405	0.138791	1.45539	0.920659	0.720149	2.36996	0.963544	0.711142	1.45427
794	6	44.12	643709047	Hlac_1976 hypothetical protein	4	0.837405	0.787132	11.9204	0.68261	0.0534735	1.48587	0.938547	0.919964	11.0603	0.766962	0.10124	1.48262	1.24588	0.716911	9.64292	1.10054	0.408814	1.48837
795	6	28.3	643707746	Hlac_0680 Cupin 2 conserved barrel domain protein	4	2.4481	0.25965	136.366	2.21098	0.337355	367.138	2.98753	0.0918402	7.53949	2.67618	0.147827	19.254	1.11446	0.504127	4.03467	1.18344	0.601542	19.3076
796	5.95	26.06	643707739	Hlac_0673 protein of unknown function DUF88	4	0.677813	0.389584	3.43217	1.11581	0.598859	1.81248	0.657473	0.268721	2.67928	1.06262	0.544824	1.32826	0.597754	0.262716	3.28865	0.930183	0.637487	1.55395
797	5.85	18.59	643709435	Hlac_2361 glycine-rich protein	4	0.536678	0.795519	20979439616	0.754563	0.275764	5.232	0.481025	0.782225	219410595840	0.733188	0.462025	33.0785	0.757276	0.897492	2789529088	0.951808	0.791008	6.31235
800	5.75	23.53	643707774	Hlac_0708 NADH-quinone oxidoreductase, chain I	5	0.674953	0.425257	3.42291	1.34421	0.227557	1.78009	0.664181	0.418494	3.52769	1.33303	0.23835	1.77935	0.530425	0.0927831	2.22676	0.96856	0.64798	1.19716
801	5.68	16.17	643708929	Hlac_1859 molybdenum cofactor biosynthesis protein A	5	1.08219	0.885674	4.98982	1.82049	0.0765397	2.04931	1.27897	0.481333	2.65531	1.98321	0.0368614	1.83282	0.616687	0.363325	4.2142	1.06883	0.776261	1.97662
803	5.65	7.436	643708127	Hlac_1059 poly-gamma-glutamate synthesis protein (capsule biosynthesis protein)	3	1.25597	0.8044	14.6161	0.982101	0.94914	2.2928	1.71291	0.526964	11.0204	1.18933	0.515553	2.11823	1.65811	0.51637	8.96792	1.19737	0.416418	1.83956
805	5.57	52.21	643707140	Hlac_0079 hypothetical protein	3	4.73369	0.335139	96747.8	1.92043	0.643287	548691	3.89881	0.402414	315344	1.57762	0.74391	818706	0.898319	0.966915	237414907904	0.791857	0.258016	3.56878
807	5.55	51.26	643707367	Hlac_0305 transcriptional regulator, PadR-like family	5	0.417152	0.51264	42.7992	0.264407	0.0173631	2.42242	0.473619	0.552583	35.3832	0.282127	0.0518672	3.6125	1.70565	0.557019	13.1782	1.02533	0.907168	1.87386
808	5.53	20.97	643707736	Hlac_0670 diaminopimelate decarboxylase	5	1.03178	0.981106	154.122	0.601152	0.0256265	1.4297	1.06558	0.960391	131.078	0.517159	0.0740307	2.26634	1.85078	0.564808	48.1875	0.838757	0.507252	2.57231
809	5.53	16.71	643709678	Hlac_2606 MgtE integral membrane region	3	0.512319	0.488008	3581.75	0.826681	0.567172	19.9125	0.486571	0.40122	793.872	0.761773	0.260711	4.48496	0.657046	0.489742	175.434	0.902739	0.543458	4.44118
810	5.52	19.27	643709186	Hlac_2116 photosystem I assembly BtpA	4	0.625096	0.265835	14.1347	0.943903	0.719651	4.74289	0.472737	0.0834983	3.51059	0.711681	0.40044	23.2061	0.656794	0.423297	65.8716	0.736344	0.247546	4.91971
812	5.43	20.39	643709349	Hlac_2276 protein of unknown function DUF198	4	0.679757	0.708763	47.3753	0.674135	0.0407522	1.42394	0.718415	0.74146	42.9349	0.708712	0.317479	3.07044	0.973151	0.979848	60.8671	1.02382	0.915179	2.31953
813	5.42	19.77	643709422	Hlac_2349 ATP/cobalamin adenosyltransferase	3	3.07081	0.153849	33.5725	1.44859	0.4803	83.5949	3.38887	0.101076	11.9778	1.58688	0.336717	30.8515	2.17169	0.0855214	3.78753	1.07127	0.619462	3.61418
814	5.41	16.9	643708472	Hlac_1411 amidohydrolase	3	2.86202	0.257122	301.908	1.05751	0.699756	4.02694	2.64429	0.225837	97.1827	0.952587	0.733201	3.99659	2.73087	0.261207	257.889	0.881834	0.455016	4.00108
815	5.4	5.368	643708368	Hlac_1304 AMP-dependent synthetase and ligase	4	1.28965	0.754854	10.6563	1.5196	0.0552346	1.54639	1.30929	0.737815	10.3294	1.51412	0.0104092	1.25766	0.877117	0.871252	10.6526	0.976012	0.828263	1.38633
816	5.32	13.81	643708367	Hlac_1303 GTP-binding proten HflX	3	0.850385	0.676232	40.1946	1.07029	0.851916	38.2179	0.777759	0.571915	55.1913	0.986225	0.971693	52.5196	0.808673	0.277876	3.52093	0.8983	0.475115	3.52594
818	5.31	12.5	643708382	Hlac_1318 acyl-CoA dehydrogenase domain protein	3	1.8363	0.121377	2.73194	1.41163	0.15635	1.94945	2.30432	0.030954	1.91	1.74615	0.0238071	1.45768	1.34184	0.0742217	1.44104	1.20944	0.185774	1.51065
819	5.29	6.027	643707090	Hlac_0031 putative serine protein kinase, PrkA	4	1	1	246.548	1.01134	0.903275	1.42347	0.460223	0.698314	1740.98	0.679694	0.482791	6.98698	0.971706	0.983885	225.493	0.660186	0.443946	6.60921
820	5.28	75.7	643709275	Hlac_2203 BolA family protein	6	1.01494	0.988357	29673.3	0.808779	0.508554	15.9594	0.866303	0.910867	416418	0.753002	0.646436	333.221	1.3513	0.709483	2422.17	0.904757	0.744542	20.0313
821	5.2	7.778	643707188	Hlac_0124 hypothetical protein	3	2.66835	0.329392	27.2036	7.93378	0.0247563	4.17413	1.42527	0.755224	71.587	4.0393	0.0617733	4.79035	0.309108	0.557201	1385.11	0.500942	0.152003	3.72315
822	5.16	12.05	643708855	Hlac_1789 aminotransferase class V	3	0.791156	0.648028	6.65597	1.25975	0.445678	2.87173	0.680071	0.452665	6.01225	1.07354	0.814718	3.14271	0.570767	0.480481	16.5486	0.833168	0.152802	1.4166
823	5.09	20.14	643709110	Hlac_2039 hypothetical protein	3	2.10898	0.131161	7.25368	1.57917	0.138425	3.60592	1.91674	0.0962977	3.5258	1.42717	0.294389	9.51458	1.33126	0.435367	19.3613	0.885575	0.438241	3.56137
824	5.05	18.98	643708631	Hlac_1564 Methyltransferase type 11	4	0.695452	0.614502	14.0844	0.859165	0.558217	2.55459	0.517697	0.523436	40.261	0.764993	0.0881273	1.44327	0.700354	0.704333	33.1629	0.876067	0.671884	3.18685
826	4.98	7.746	643709699	Hlac_2627 DEAD_2 domain protein	3	1.52445	0.470705	132.366	1.11186	0.792434	53.7691	1.51747	0.150444	3.58257	1.05528	0.684407	3.54069	1.44536	0.169385	3.58064	0.935739	0.877849	77.0286
827	4.98	22.82	643708639	Hlac_1573 UspA domain protein	4	0.542149	0.48007	1489.79	0.934525	0.880793	93.802	0.786258	0.256437	3.67644	1.26553	0.332451	5.59575	0.618163	0.262497	14.4869	1.3143	0.676982	516.153
828	4.96	5.21	643708190	Hlac_1125 glycerol-3-phosphate dehydrogenase, anaerobic, C subunit	3	1.44495	0.817692	419.972	1.87848	0.0737313	2.18252	1.42038	0.823901	390.959	1.85421	0.186111	3.82359	0.607272	0.813829	3008.74	0.966853	0.868183	2.16258
829	4.95	19.69	643708678	Hlac_1612 glycine cleavage system H protein	4	1.56766	0.704371	83.1312	0.774928	0.25105	1.98659	1.74151	0.617908	59.289	0.830324	0.656341	4.69265	1.98493	0.513974	42.5616	1.04189	0.873937	2.67133
830	4.94	39.45	643708355	Hlac_1291 GrpE protein	4	1.28609	0.675786	4.71576	0.683434	0.143075	1.78772	1.66588	0.239165	2.78772	0.755503	0.361678	2.13072	1.8866	0.313887	4.62317	1.06776	0.776748	1.82204
831	4.92	85.88	643707791	Hlac_0725 Hypothetical protein MTH865	9	2.35901	0.452057	53.8723	1.27546	0.156774	1.60311	2.92178	0.289635	25.3388	1.57273	0.299073	4.06316	1.83788	0.607618	76.7797	1.20774	0.533169	2.96815
832	4.88	21.19	643709006	Hlac_1935 hypothetical protein	3	1.39717	0.0589908	1.44186	1.20802	0.179545	1.49283	1.41065	0.0559592	1.44158	1.21659	0.38256	2.13823	1.15179	0.50041	2.10765	0.986515	0.889578	1.45037
833	4.86	11.66	643707394	Hlac_0332 folate-binding protein YgfZ	4	0.8616	0.626387	3.08114	0.739651	0.0749198	1.45747	0.785079	0.433306	2.91665	0.672389	0.101708	1.80533	1.14613	0.713172	3.99897	0.88897	0.282957	1.41638
835	4.8	36.36	643709414	Hlac_2341 translation elongation factor aEF-1 beta	3	0.960202	0.969066	40587	1.07689	0.822871	26.9758	1.19861	0.774683	507.707	1.29324	0.734008	1571.29	0.852204	0.910047	1600131	1.17396	0.70365	57.7877
836	4.79	17.13	643709247	Hlac_2177 hypothetical protein	3	0.999432	0.999354	13.503	1.16532	0.204992	1.42644	0.808379	0.817813	32.8915	1.09308	0.675687	2.20312	0.858125	0.8275	14.2731	0.919208	0.711005	2.33754
837	4.76	8.621	643707471	Hlac_0407 protein of unknown function DUF21	3	1.72876	0.0357607	1.5806	1.02754	0.771133	1.42138	1.65638	0.0378593	1.5449	0.981031	0.894404	1.73107	1.70121	0.0226912	1.41963	0.93441	0.728828	2.08063
838	4.75	16.02	643709749	Hlac_2676 hypothetical protein	4	1.89236	0.5341	39.8763	1.09182	0.617124	1.90582	1.80019	0.578387	46.8588	1.08799	0.785595	3.21842	1.90773	0.488658	27.1931	0.977382	0.876217	1.74723
839	4.69	14.89	643707714	Hlac_0648 menaquinol--cytochrome-c reductase (cytochrome bc complex) cytochrome b/c subunit	3	0.876108	0.769766	5.47947	1.00517	0.955064	1.41727	0.740932	0.47982	4.47238	0.841867	0.425107	2.10735	0.857714	0.760663	6.64948	0.820266	0.360616	2.0646
840	4.66	26.97	643708348	Hlac_1284 aspartate carbamoyltransferase, regulatory subunit	3	1.39305	0.247597	1.97459	1.16193	0.395486	1.5498	1.52759	0.262425	2.46562	1.26768	0.593666	3.11836	1.24945	0.350468	1.79563	1.06018	0.85418	2.28808
841	4.63	19.48	643709234	Hlac_2164 UspA domain protein	3	0.751138	0.494864	4.42663	0.912131	0.659766	2.16718	0.797374	0.607391	5.02246	0.979694	0.905919	1.93585	0.795277	0.677347	7.72607	1.05126	0.608921	1.43043
842	4.6	21.94	643707503	Hlac_0439 ornithine cyclodeaminase/mu-crystallin	5	1.01059	0.989529	3433.17	1.00536	0.966184	3.58328	0.984668	0.982093	1072.02	0.955234	0.842353	9.99164	0.972778	0.976067	11198.5	0.927124	0.585563	3.53282
843	4.6	32.81	643708079	Hlac_1013 methylmalonyl-CoA epimerase	3	1.48144	0.439886	5.86282	1.54131	0.255319	3.25368	1.48215	0.424857	5.49003	1.56863	0.112659	2.03774	0.911719	0.858498	7.15178	0.993105	0.955669	1.60703
844	4.58	12.13	643707386	Hlac_0324 phosphoesterase RecJ domain protein	3	0.756424	0.40759	3.17432	0.992345	0.933893	1.42322	0.713689	0.123599	1.75762	0.91267	0.531678	1.68973	0.771605	0.382689	2.73304	0.900989	0.546489	1.86533
847	4.53	16.94	643709306	Hlac_2233 hypothetical protein	5	2.85796	0.0642328	3.86058	0.944621	0.765209	6.50739	2.92566	0.062838	3.86031	0.970316	0.843461	4.59783	2.99179	0.100575	9.19122	1.0062	0.961956	3.71385
848	4.51	34.67	643707169	Hlac_0108 RNA polymerase Rpb5	3	1.27576	0.616963	90.6438	1.13553	0.647789	13.6668	1.25146	0.783517	3152.47	1.21887	0.303745	3.66955	1.06529	0.928012	1184.1	1.04899	0.893977	37.1518
849	4.48	8.108	643708846	Hlac_1780 Methyltransferase type 12	3	0.592164	0.397406	8.25973	0.757111	0.479809	4.01473	0.606603	0.413803	8.1834	0.780551	0.441963	3.06786	0.682415	0.655748	23.8295	1.01445	0.902426	1.56095
850	4.43	24.44	643707326	Hlac_0263 hypothetical protein	3	1.11052	0.560038	5.00411	0.986273	0.964956	24.2228	1.71541	0.120936	3.73765	1.51398	0.405164	49.1238	1.09616	0.850963	133.208	1.50885	0.154245	3.63902
[truncated: 140 more rows]
