# Supplementary material for: Morphological and proteomic analysis of biofilms from the Antarctic archaeon, Halorubrum lacusprofundi
Source: Sci Rep. 2016 Nov 22;6:37454. doi: 10.1038/srep37454 (PMC5118699; doi:10.1038/srep37454)
Supplement: Supplementary Table S9, S10 [file srep37454-s6.xls]

## Sheet: Table S9
Table S9 iTRAQ ratios of the second labelling experiment for Hrr. lacusprofundi whole cell proteins between log phase (4 d growth) and stationary phase (14 d growth) in medium lacking ammonium (119:117, 121:117, 119:118, 121:118)
The ratio for the third and fourth biological replicates for log phase cultures from medium lacking ammonium (117:118) and stationary phase cultures from medium lacking ammonium (119:121) were also included
N	Unused	%Cov(95)	Accession	Name		Peptides(95%)	119:117	PVal 119:117	EF 119:117	121:117	PVal 121:117	EF 121:117	119:118	PVal 119:118	EF 119:118	121:118	PVal 121:118	EF 121:118	117:118	PVal 117:118	EF 117:118	119:121	PVal 119:121	EF 119:121
1	105.72	50.03	643707977	Hlac_0912	ferredoxin-dependent glutamate synthase	63	1.39261	1.24512e-12	1.07047	1.35631	3.29039e-09	1.08689	1.38989	4.19987e-12	1.07304	1.35185	3.31018e-10	1.07828	1.00013	0.996366	1.05656	1.02171	0.345826	1.04647
2	98.91	82.44	643707215	Hlac_0152	translation elongation factor aEF-2	110	0.814365	7.5607e-05	1.09888	0.834828	0.00122839	1.11072	0.800959	1.5065e-06	1.08306	0.820617	0.000152087	1.10041	0.984388	0.55664	1.05509	0.972002	0.276548	1.05339
3	97.91	97.39	643707219	Hlac_0156	translation elongation factor EF-1, subunit alpha	200	0.921409	0.263344	1.15917	0.885663	0.291369	1.2619	0.888168	0.0620863	1.13329	0.851055	0.0925611	1.2094	0.965398	0.378863	1.08459	1.04545	0.527158	1.15398
4	83.68	50.44	643709384	Hlac_2311	phosphoenolpyruvate carboxylase	55	1.58419	1.65164e-12	1.09291	1.64638	7.90327e-11	1.11794	1.40905	3.70088e-11	1.07728	1.46428	4.40479e-10	1.0957	0.890859	0.00315912	1.07689	0.956161	0.224211	1.07628
5	80.69	83.52	643707956	Hlac_0891	pyruvate flavodoxin/ferredoxin oxidoreductase domain protein	148	1.31374	8.20977e-09	1.07233	1.3788	7.78361e-07	1.1106	1.27062	6.24335e-08	1.07035	1.33286	6.30783e-06	1.11273	0.968069	0.341937	1.0711	0.9472	0.129339	1.07364
6	80.17	69.1	643709450	Hlac_2377	AAA family ATPase, CDC48 subfamily	52	0.914787	0.142732	1.12811	0.904136	0.518276	1.36787	0.917158	0.0482249	1.08954	0.907475	0.52524	1.35923	1.0041	0.943397	1.12317	1.007	0.963253	1.35667
7	77.12	44.18	643708787	Hlac_1720	carbamoyl-phosphate synthase, large subunit	59	0.567318	7.17563e-12	1.11652	0.565949	8.91345e-11	1.13057	0.570244	1.32405e-12	1.10757	0.569064	2.99066e-11	1.12316	1.0069	0.799708	1.05632	0.997445	0.925618	1.05695
8	76.49	59.77	643707658	Hlac_0592	phosphoenolpyruvate synthase	54	1.04489	0.287192	1.08643	1.07841	0.159937	1.11303	1.02814	0.340216	1.06032	1.06003	0.159206	1.08606	0.984794	0.71035	1.08724	0.964577	0.244982	1.06417
9	75.83	47.79	643707166	Hlac_0105	DNA-directed RNA polymerase subunit A'	62	1.04199	0.334625	1.08939	1.02667	0.566892	1.09721	1.02429	0.557686	1.0861	1.0082	0.876095	1.11179	0.984295	0.574507	1.05856	1.01011	0.816167	1.09142
10	71.04	29.27	643708565	Hlac_1503	glycoside hydrolase 15-related	39	0.828671	0.00665564	1.14032	0.876283	0.0656724	1.15164	0.846938	0.00212924	1.10577	0.894967	0.0424111	1.11279	1.02429	0.519831	1.07833	0.940875	0.209473	1.10204
11	69.79	52.93	643708591	Hlac_1525	malate dehydrogenase	44	1.06378	0.0828827	1.07302	1.08542	0.0990439	1.10352	1.0528	0.193459	1.08246	1.07329	0.074631	1.08144	0.991037	0.845403	1.09855	0.974437	0.511341	1.08324
12	68.75	54.92	643707159	Hlac_0098	aconitate hydratase	53	0.878294	0.00379654	1.08771	0.84591	0.00116013	1.09915	0.855673	1.74332e-05	1.06334	0.82436	0.000370802	1.10236	0.975615	0.417991	1.06352	1.03366	0.51738	1.10912
13	68.62	66.58	643707672	Hlac_0606	band 7 protein	50	1.42493	0.000824958	1.20398	1.37055	0.000596658	1.17286	1.38363	6.5941e-05	1.14139	1.32704	0.00162778	1.17415	0.97296	0.761223	1.20524	1.03584	0.31196	1.0737
14	66.33	76.97	643709447	Hlac_2374	glutamine synthetase, type I	233	1.59811	2.21899e-11	1.07921	1.63911	2.23112e-10	1.09533	1.54349	9.82663e-11	1.07947	1.58232	2.97448e-10	1.08971	0.967239	0.373409	1.07915	0.96942	0.412888	1.08039
15	65.72	63.41	643709734	Hlac_2662	thermosome	55	0.379009	4.899e-11	1.21258	0.382539	1.01974e-05	1.44301	0.393524	8.8863e-12	1.18749	0.394573	1.22725e-05	1.43255	1.04522	0.150675	1.06322	1.01607	0.930129	1.44628
16	62.23	64.04	643709061	Hlac_1990	succinate dehydrogenase or fumarate reductase, flavoprotein subunit	51	0.860557	0.00633367	1.10898	0.838212	0.0197317	1.15686	0.842744	0.00123805	1.10094	0.82042	0.00604245	1.14504	0.980729	0.605422	1.07989	1.02174	0.63876	1.09805
17	61.11	52.43	643708783	Hlac_1716	AAA family ATPase, CDC48 subfamily	40	0.781881	0.0207764	1.22798	0.801761	0.0146334	1.18948	0.729754	0.00366061	1.22437	0.748225	0.00140564	1.18105	0.934945	0.239581	1.1219	0.975819	0.742705	1.16406
18	60.63	67.18	643707168	Hlac_0107	RNA polymerase beta subunit	45	1.03075	0.45438	1.08518	1.03349	0.324375	1.06956	1.01494	0.698005	1.08056	1.01675	0.644987	1.07578	0.986202	0.686329	1.07222	0.993451	0.815208	1.05869
19	60.04	42.79	643708378	Hlac_1314	DNA topoisomerase VI, B subunit	36	0.957709	0.510004	1.14266	0.960981	0.37327	1.09477	0.92535	0.299782	1.16311	0.925355	0.149693	1.11359	0.966391	0.471148	1.10117	0.993218	0.908203	1.1281
20	59.8	75.81	643708955	Hlac_1884	ATP-grasp protein-like protein	45	1.3835	0.000105579	1.15353	1.16365	0.0629182	1.17406	1.39701	0.000467753	1.18406	1.17218	0.0243231	1.14597	1.01188	0.848359	1.13497	1.17915	0.0208758	1.14721
21	59.71	79.29	643709403	Hlac_2330	isocitrate dehydrogenase, NADP-dependent	55	0.843536	0.000843128	1.09716	0.809422	0.00288059	1.14126	0.832134	3.35133e-06	1.06636	0.797969	4.35826e-05	1.09929	0.98741	0.695409	1.06801	1.04056	0.271694	1.0755
22	59.28	70.43	643707493	Hlac_0428	FAD dependent oxidoreductase	37	0.646334	3.52488e-11	1.08008	0.626584	5.98619e-08	1.13121	0.640014	5.22702e-10	1.09472	0.619947	2.49042e-07	1.14729	0.991322	0.787466	1.06834	1.03068	0.447755	1.08431
23	58.91	62.74	643707994	Hlac_0928	pyruvate flavodoxin/ferredoxin oxidoreductase domain protein	43	0.76771	1.43616e-05	1.1075	0.785092	0.00022042	1.12304	0.734306	8.08446e-07	1.1037	0.750582	3.32659e-05	1.12512	0.957501	0.158857	1.06349	0.977124	0.497233	1.07155
24	58.75	53.87	643707130	Hlac_0069	extracellular solute-binding protein family 5	84	0.811253	0.00256699	1.13138	0.784137	0.00465634	1.16888	0.820681	0.0155156	1.16683	0.793129	0.0487912	1.25901	1.01342	0.884968	1.21287	1.0298	0.640343	1.14021
25	58.37	61.74	643707167	Hlac_0106	RNA polymerase Rpb2 domain 6	47	0.964228	0.466019	1.10683	0.979829	0.686923	1.1086	0.943599	0.276383	1.11358	0.958569	0.469732	1.12625	0.980028	0.545976	1.07035	0.979126	0.527501	1.07027
26	57.86	63.28	643707344	Hlac_0281	ATP synthase, A subunit	51	0.914369	0.013203	1.0717	0.878328	0.015904	1.10902	0.918595	0.145843	1.12338	0.881901	0.0320476	1.12083	1.00642	0.8633	1.07846	1.03756	0.571586	1.14123
27	57.56	69.17	643708217	Hlac_1152	Aldehyde Dehydrogenase	61	0.965498	0.284009	1.06847	0.955836	0.231393	1.07899	0.975008	0.491918	1.07786	0.964316	0.412127	1.09417	1.01127	0.730418	1.06877	1.00549	0.868455	1.06996
28	56.6	78.09	643709797	Hlac_2722	D-3-phosphoglycerate dehydrogenase	59	1.01782	0.806993	1.16008	0.994627	0.931812	1.13814	1.03008	0.697034	1.16902	1.00567	0.927791	1.1367	1.01436	0.690735	1.0763	1.02108	0.563073	1.07664
29	55.89	81.43	643708256	Hlac_1191	periplasmic solute binding protein	131	1.95857	7.04939e-08	1.13459	1.91705	2.60796e-07	1.14765	1.99839	6.72282e-08	1.13826	1.95511	3.95189e-08	1.127	1.02201	0.642392	1.10475	1.01612	0.734507	1.10557
30	54.83	75.66	643709144	Hlac_2073	seryl-tRNA synthetase	35	0.960805	0.287343	1.07902	0.957538	0.258542	1.08068	1.0106	0.787358	1.08337	1.0062	0.865953	1.07794	1.05297	0.258664	1.09671	0.998933	0.974215	1.07004
31	54.65	47.31	643708682	Hlac_1616	nucleic acid binding OB-fold tRNA/helicase-type	37	0.951753	0.415639	1.13136	0.951034	0.264854	1.09515	0.960947	0.466987	1.11788	0.958833	0.350182	1.09549	1.00994	0.798572	1.08247	0.996561	0.914311	1.0677
32	53.22	80.1	643708114	Hlac_1046	Luciferase-like monooxygenase	109	0.955355	0.24801	1.08389	0.684818	0.0105123	1.32035	0.894713	0.0100309	1.08441	0.631362	0.00230485	1.31129	0.937988	0.113363	1.08428	1.40995	0.00860485	1.27654
33	50.97	64.35	643707345	Hlac_0282	H+transporting two-sector ATPase alpha/beta subunit central region	60	0.933466	0.0779469	1.08046	0.877335	0.374585	1.35253	0.923511	0.0474406	1.08175	0.874145	0.394826	1.3829	0.990782	0.804689	1.08061	1.05161	0.743268	1.37422
34	50.16	82.25	643709522	Hlac_2449	ribosomal protein L3	52	0.705201	4.00563e-08	1.09414	0.690343	3.4429e-08	1.09924	0.685663	1.40177e-08	1.09585	0.670098	9.0776e-10	1.08718	0.973837	0.428858	1.07048	1.01493	0.651487	1.06929
35	49.99	81.76	643707516	Hlac_0452	hypothetical protein	43	0.467246	4.02198e-08	1.22022	0.467267	3.01648e-07	1.25114	0.457664	7.09859e-10	1.17869	0.456903	5.22211e-09	1.20082	0.982278	0.670166	1.08936	0.999435	0.986153	1.06881
36	49.9	45.65	643707748	Hlac_0682	chaperone protein DnaK	43	0.646502	0.0189576	1.43065	0.6252	0.0124919	1.43252	0.610794	0.00979415	1.4379	0.589208	0.00626807	1.44069	0.947864	0.277001	1.10434	1.03528	0.480242	1.10479
37	48.85	72.22	643709118	Hlac_2047	beta-lactamase domain protein	51	1.04048	0.404893	1.10176	0.98836	0.86763	1.15489	1.0487	0.18026	1.07386	0.994933	0.923405	1.11442	1.00937	0.841322	1.10015	1.04672	0.345564	1.10322
38	48.51	66.79	643707480	Hlac_0416	thermosome	36	0.431631	1.4649e-08	1.22666	0.428467	1.05268e-06	1.30588	0.427992	3.30432e-09	1.20921	0.423172	4.3374e-07	1.29153	0.996723	0.919339	1.06859	1.04149	0.568462	1.15644
39	48.3	55.66	643708533	Hlac_1472	aspartyl-tRNA(Asn) amidotransferase, B subunit	27	0.990385	0.890999	1.15589	1.02406	0.77015	1.18188	1.00101	0.986081	1.12692	1.03207	0.660725	1.15889	1.01211	0.824624	1.11803	0.964276	0.461063	1.10602
40	48.15	59.33	643708311	Hlac_1247	dihydroxy-acid dehydratase	28	0.888726	0.0153358	1.09654	0.923182	0.228266	1.14482	0.930495	0.204635	1.12242	0.965728	0.528061	1.12145	1.04845	0.387964	1.11966	0.958447	0.309551	1.08952
41	47.75	49.72	643707511	Hlac_0447	methionyl-tRNA synthetase	28	0.918586	0.163607	1.1303	0.892781	0.237332	1.21435	0.941721	0.137304	1.08428	0.913274	0.169899	1.14214	1.02632	0.579461	1.10098	1.02442	0.683367	1.12928
42	47.41	72.93	643707157	Hlac_0096	hypothetical protein	31	1.22356	1.38233e-05	1.08025	1.10348	0.0528942	1.10498	1.18564	0.000400121	1.08971	1.06895	0.181647	1.10514	0.9709	0.351259	1.06614	1.09993	0.00627012	1.06796
43	47.28	59.75	643707772	Hlac_0706	NADH-ubiquinone oxidoreductase chain 49kDa	33	0.875229	0.0541716	1.14558	0.856022	0.0051449	1.1091	0.866365	0.0634695	1.16448	0.846329	0.00194692	1.10305	0.991194	0.79202	1.07132	1.01554	0.858298	1.19423
44	47.21	72.75	643708274	Hlac_1209	inosine-5'-monophosphate dehydrogenase	50	1.06291	0.548765	1.23265	1.04932	0.639952	1.23611	1.03909	0.663168	1.19889	1.02376	0.789282	1.19879	0.977836	0.715232	1.13505	1.00672	0.88879	1.1039
45	46.76	35.43	643707952	Hlac_0887	isoleucyl-tRNA synthetase	29	1.00096	0.98683	1.12714	0.961745	0.504617	1.12753	0.985117	0.824902	1.15017	0.943259	0.242153	1.10658	0.985844	0.808936	1.12942	1.03746	0.503968	1.11964
46	46.62	79.21	643709714	Hlac_2642	O-acetylhomoserine/O-acetylserine sulfhydrylase	133	1.66295	7.51584e-05	1.20752	1.33367	0.0434289	1.32043	1.66435	6.61601e-06	1.15801	1.33171	0.0218991	1.26766	1.00249	0.955759	1.10053	1.23965	0.0504998	1.24035
47	46.14	44.22	643708829	Hlac_1764	threonyl-tRNA synthetase	27	0.796053	0.0369918	1.23753	0.751452	0.0203465	1.26774	0.799919	0.0286268	1.21872	0.750426	0.0115182	1.24155	1.00448	0.927869	1.10634	1.0592	0.433971	1.16116
48	45.95	75.35	643708725	Hlac_1657	aspartyl-tRNA synthetase	37	0.967424	0.662573	1.16799	0.933412	0.40666	1.18404	0.96667	0.62794	1.15378	0.931768	0.406652	1.18916	1.00033	0.995135	1.1173	1.03221	0.534385	1.10977
49	44.73	53.51	643708615	Hlac_1548	catalase/peroxidase HPI	34	0.556043	0.00113157	1.38054	0.581937	0.0187888	1.55528	0.54047	0.000912179	1.39105	0.56338	0.0152247	1.56981	0.974006	0.50281	1.08384	1.01027	0.940843	1.32798
50	44.4	79.28	643707417	Hlac_0353	branched-chain amino acid aminotransferase	41	0.924565	0.230179	1.14258	0.904231	0.207802	1.17654	0.935103	0.2966	1.14092	0.91233	0.146958	1.13611	1.01274	0.790703	1.10453	1.01946	0.654384	1.09371
51	44.33	46.6	643707788	Hlac_0722	PilT protein domain protein	23	1.07516	0.364444	1.17657	1.05978	0.479232	1.18251	1.01111	0.817977	1.10363	0.996009	0.959001	1.17335	0.940574	0.251241	1.11405	1.00723	0.926007	1.17275
52	44.19	35.23	643709448	Hlac_2375	ribonucleoside-diphosphate reductase, adenosylcobalamin-dependent	27	0.521257	4.82834e-06	1.23767	0.475397	6.21155e-05	1.35152	0.537999	6.84124e-06	1.23187	0.485538	1.54252e-05	1.2964	1.03321	0.643301	1.15688	1.1331	0.158453	1.19533
53	44.16	49.92	643709131	Hlac_2060	translation initiation factor aIF-2	27	0.88182	0.00370866	1.08316	0.876753	0.00192714	1.07994	0.909925	0.117817	1.12803	0.903948	0.0622082	1.11254	1.03399	0.394473	1.08341	1.00095	0.977404	1.07151
54	44.09	62.08	643708387	Hlac_1323	adenylosuccinate synthetase	28	0.939145	0.170963	1.0971	0.982499	0.669331	1.08951	0.92703	0.0809308	1.08998	0.969162	0.506135	1.1022	0.988288	0.768093	1.0865	0.951618	0.198071	1.08126
55	43.75	64.61	643709277	Hlac_2205	fumarate lyase	40	0.980989	0.729119	1.12109	0.969736	0.652164	1.15079	0.951485	0.268306	1.09557	0.940278	0.163826	1.09307	0.971262	0.502098	1.0933	1.0065	0.860071	1.07886
56	43.53	46.49	643708032	Hlac_0966	beta-lactamase domain protein	26	1.00303	0.955387	1.11826	0.987774	0.827082	1.12328	0.94838	0.138509	1.07437	0.933728	0.183376	1.10953	0.946792	0.175667	1.08475	1.01051	0.829188	1.10527
57	43.49	83.65	643707955	Hlac_0890	pyruvate ferredoxin/flavodoxin oxidoreductase, beta subunit	47	1.35124	7.39796e-08	1.08085	1.37355	4.26765e-06	1.11343	1.31538	3.3773e-07	1.0811	1.33662	1.47945e-05	1.11382	0.974554	0.445013	1.0713	0.977675	0.507144	1.07207
58	43.21	41.98	643709477	Hlac_2404	phosphoesterase RecJ domain protein	31	0.904848	0.336118	1.23623	0.86938	0.0972252	1.18286	0.941322	0.62587	1.29095	0.902942	0.305111	1.22476	1.04105	0.406936	1.10437	1.03503	0.704305	1.20566
59	43.13	53.72	643709666	Hlac_2594	CTP synthase	30	0.681091	4.07911e-06	1.12349	0.704229	1.97044e-05	1.12993	0.680655	2.10357e-07	1.09591	0.702894	2.9031e-07	1.0899	1.00114	0.977942	1.08987	0.961212	0.348468	1.09101
60	43	83.79	643708749	Hlac_1680	Luciferase-like monooxygenase	34	1.15417	0.141685	1.21652	0.979316	0.87903	1.32902	1.1292	0.207743	1.21576	0.959722	0.788004	1.37226	0.97991	0.621853	1.08868	1.16289	0.380401	1.42275
61	42.86	47.88	643707929	Hlac_0864	nitrite and sulphite reductase 4Fe-4S region	30	1.14689	0.125026	1.19548	1.12107	0.221608	1.20799	0.919323	0.32094	1.18816	0.898552	0.232767	1.19882	0.803107	0.000997595	1.12613	1.01934	0.622369	1.08316
62	42.51	51.32	643707867	Hlac_0802	Glu/Leu/Phe/Val dehydrogenase	30	1.06059	0.407585	1.1569	1.06905	0.268934	1.13087	1.0402	0.290618	1.07901	1.04553	0.275764	1.08678	0.981028	0.729039	1.12117	0.989008	0.773372	1.08267
63	42.22	66.83	643707165	Hlac_0104	DNA-directed RNA polymerase, subunit A''	28	1.08937	0.134043	1.12237	1.07516	0.185537	1.11811	1.08802	0.0892443	1.10418	1.07271	0.184603	1.11392	0.999907	0.998106	1.08627	1.0086	0.855519	1.10412
64	42.18	57.77	643707238	Hlac_0175	FeS assembly protein SufB	30	1.23382	2.31909e-05	1.08004	1.17958	0.000579707	1.08614	1.21685	5.32763e-05	1.08051	1.16228	0.00471261	1.10256	0.987705	0.737728	1.0797	1.04092	0.289437	1.08046
65	41.64	87.46	643707276	Hlac_0213	HpcH/HpaI aldolase	88	0.786547	0.0149122	1.20398	0.746799	0.0164213	1.25834	0.76001	0.00392503	1.18619	0.722704	0.00537012	1.23583	0.965431	0.674619	1.19244	1.04828	0.401304	1.12395
66	41.47	83.87	643709521	Hlac_2448	ribosomal protein L4/L1e	41	0.641339	4.66536e-07	1.13777	0.601388	1.59142e-05	1.20924	0.682603	1.41544e-06	1.12701	0.637645	1.28132e-05	1.17978	1.06683	0.161975	1.09727	1.07653	0.0906238	1.09033
67	41.11	31.13	643707430	Hlac_0366	leucyl-tRNA synthetase	24	0.8482	0.00309698	1.10482	0.901276	0.0295372	1.09648	0.930704	0.240681	1.13345	0.988521	0.846491	1.13305	1.09892	0.0283474	1.08639	0.935969	0.101079	1.08407
68	40.59	91.03	643708756	Hlac_1687	Rhodanese domain protein	111	1.79359	7.70361e-06	1.20016	1.58386	0.000110598	1.20423	1.7709	2.40663e-06	1.17457	1.56183	2.63866e-05	1.16906	0.988651	0.818274	1.11024	1.12659	0.132387	1.17352
69	39.78	58	643708455	Hlac_1394	S-adenosylmethionine synthetase (MAT)	38	1.06047	0.126671	1.07997	1.02474	0.63099	1.11046	1.03988	0.263995	1.07369	1.00375	0.925092	1.08566	0.981803	0.595674	1.07382	1.03015	0.392794	1.07368
70	39.61	56.82	643707991	Hlac_0925	phosphoribosylglycinamide formyltransferase	25	1.11422	0.0195796	1.09241	1.11368	0.125645	1.15172	1.08061	0.184513	1.12581	1.08014	0.401602	1.20886	0.97164	0.675004	1.15351	0.994839	0.928437	1.12775
71	39.16	85.55	643708338	Hlac_1274	predicted phospho-2-dehydro-3-deoxyheptonate aldolase	42	0.92939	0.264314	1.14285	0.860393	0.0588576	1.16956	0.905644	0.169149	1.15646	0.837057	0.011122	1.14121	0.97527	0.663525	1.1263	1.07766	0.164382	1.1145
72	39.1	89.94	643707218	Hlac_0155	homoserine dehydrogenase	36	0.958646	0.455473	1.12465	0.902903	0.10381	1.13392	0.9775	0.575808	1.08848	0.919159	0.0745067	1.09825	1.02032	0.622631	1.08904	1.05728	0.180435	1.08817
73	38.94	34.42	643709318	Hlac_2244	Kinetochore-Ndc80 subunit Spc25	22	1.06515	0.474117	1.20614	1.14715	0.161194	1.2228	1.05123	0.472256	1.15921	1.12964	0.148501	1.18848	0.98943	0.86324	1.14184	0.926171	0.119825	1.10528
74	38.69	76.72	643707239	Hlac_0176	FeS assembly ATPase SufC	38	1.22877	0.00246723	1.12854	1.20649	0.0102227	1.14597	1.2128	0.0025882	1.12073	1.18997	0.011315	1.13705	0.988637	0.781484	1.09006	1.01262	0.763857	1.09125
75	38.45	79.02	643709650	Hlac_2578	acyl-CoA dehydrogenase domain protein	29	0.805656	0.00489233	1.15149	0.790875	0.000477701	1.1218	0.84267	0.0659332	1.20175	0.826496	0.0082992	1.14415	1.04762	0.36193	1.11047	1.01234	0.867725	1.16535
76	38.14	64.82	643709105	Hlac_2034	glycine hydroxymethyltransferase	34	0.988283	0.863379	1.15517	1.02577	0.709766	1.1545	0.988836	0.884016	1.17597	1.02455	0.719256	1.1524	1.00145	0.972064	1.09131	0.959912	0.624382	1.19158
77	38.13	68.33	643709519	Hlac_2446	ribosomal protein L2	25	0.678164	0.000393829	1.20487	0.655954	0.00077839	1.24362	0.658853	1.39193e-05	1.15762	0.636845	1.31889e-05	1.17066	0.97314	0.650991	1.13287	1.02825	0.562921	1.10474
78	38	64.87	643708341	Hlac_1277	3-dehydroquinate synthase	25	1.04408	0.476892	1.13286	1.03868	0.622091	1.17232	1.01593	0.676673	1.08149	1.01031	0.858155	1.12626	0.974158	0.526839	1.08897	1.00058	0.987856	1.08149
79	37.78	68.59	643708141	Hlac_1075	NAD-dependent epimerase/dehydratase	37	0.874726	0.0609926	1.15114	0.841793	0.0794492	1.21505	0.864079	0.0144218	1.1198	0.832037	0.0604039	1.21274	0.989575	0.831733	1.10791	1.03249	0.695532	1.18468
80	37.05	46.39	643709012	Hlac_1941	anthranilate synthase component I	24	1.43695	0.00110735	1.20678	1.28803	0.0117436	1.20524	1.29665	0.00209097	1.15785	1.1623	0.043688	1.15653	0.904239	0.124474	1.14155	1.10902	0.134632	1.15038
81	36.71	56.2	643709727	Hlac_2655	phosphoglucomutase/phosphomannomutase alpha/beta/alpha domain I	20	0.874855	0.0671774	1.15511	0.879736	0.0966836	1.16603	0.883809	0.0104287	1.09502	0.887192	0.064636	1.13629	1.01193	0.802142	1.10293	0.99056	0.892121	1.15588
82	35.94	67.5	643708895	Hlac_1825	enolase	25	0.962221	0.553113	1.14743	0.971287	0.773469	1.24062	0.970975	0.53864	1.10672	0.978439	0.693346	1.12476	1.01028	0.896593	1.18284	0.986457	0.823349	1.13907
83	35.89	57.51	643708003	Hlac_0937	FAD-dependent pyridine nucleotide-disulphide oxidoreductase	30	1.05694	0.267219	1.10723	1.06432	0.238227	1.1136	1.07263	0.156939	1.10506	1.07895	0.0786558	1.08947	1.01646	0.681028	1.08583	0.989008	0.781789	1.08641
84	35.65	58.06	643707161	Hlac_0100	ribosomal protein S7	39	0.644943	0.000317826	1.21577	0.6296	0.000297723	1.22699	0.606515	5.3544e-06	1.15762	0.591873	4.83656e-05	1.20979	0.942524	0.378391	1.15051	1.01902	0.733969	1.12434
85	35.55	75.35	643707378	Hlac_0316	DRTGG domain protein	28	1.45089	3.67732e-05	1.1501	1.55931	8.01123e-05	1.19669	1.46014	2.34681e-06	1.11895	1.56808	3.64848e-06	1.1485	1.00685	0.928531	1.17207	0.925692	0.0618918	1.08496
86	35.5	34.26	643706848	Hlac_3040	aconitate hydratase 1	21	1.21276	0.00271778	1.11826	1.27688	0.000440759	1.1176	1.24902	0.00351618	1.14322	1.31243	0.00165274	1.15813	1.0313	0.507135	1.10322	0.946412	0.191951	1.09068
87	35.32	64.48	643708257	Hlac_1192	ABC transporter related	38	1.62146	1.06672e-06	1.14428	1.59223	1.27751e-07	1.11663	1.61244	1.85705e-09	1.08742	1.58006	1.42892e-09	1.082	0.99336	0.895252	1.11136	1.01454	0.703003	1.08206
88	35.27	52.99	643709242	Hlac_2172	20S proteasome A and B subunits	35	0.985881	0.757059	1.10371	0.980069	0.77281	1.16154	0.976776	0.594224	1.09886	0.9702	0.534851	1.10953	0.991779	0.85128	1.09928	1.00102	0.981534	1.0997
89	35	29.8	643708105	Hlac_1038	Sigma 54 interacting domain protein	26	0.751736	0.0183881	1.25618	0.80692	0.0657203	1.25968	0.728377	0.000870357	1.17008	0.779783	0.0011302	1.13607	0.970985	0.646129	1.14595	0.928498	0.154146	1.11213
90	34.55	45.12	643706798	Hlac_2988	phosphomethylpyrimidine kinase	28	0.952101	0.2624	1.09323	0.967647	0.567473	1.12595	0.958667	0.268035	1.08068	0.973936	0.698134	1.15119	1.00814	0.832078	1.0824	0.979085	0.707202	1.1234
91	34.52	90.42	643708349	Hlac_1285	aspartate carbamoyltransferase	31	0.905214	0.027631	1.0908	0.909167	0.525524	1.3685	0.941229	0.261842	1.11753	0.938106	0.608401	1.29886	1.04139	0.396903	1.10467	0.993873	0.96586	1.35329
92	34.4	69.14	643707248	Hlac_0185	26S proteasome subunit P45 family	23	0.599157	2.6709e-05	1.18533	0.567697	0.000280689	1.27622	0.598434	9.3408e-05	1.21529	0.564967	0.000390167	1.29162	1.0009	0.984112	1.1016	1.05931	0.252127	1.11
93	34.38	48.96	643709609	Hlac_2536	carboxyl transferase	24	0.899734	0.0120614	1.08208	0.878449	0.0570419	1.14336	0.942703	0.192875	1.09661	0.91724	0.110341	1.11458	1.0488	0.21516	1.08162	1.02077	0.729942	1.13266
94	34.35	53.02	643709279	Hlac_2207	succinyl-CoA synthetase, beta subunit	41	0.789477	0.0281071	1.23096	0.741009	0.0173511	1.2712	0.768669	0.000610696	1.14156	0.721447	0.000390093	1.16944	0.975227	0.741578	1.17106	1.06025	0.21985	1.10176
95	34.16	53.29	643707990	Hlac_0924	adenylosuccinate lyase	18	1.10127	0.25756	1.19084	1.03682	0.722572	1.2374	1.12653	0.194902	1.20577	1.06057	0.546675	1.22531	1.02613	0.602855	1.10896	1.05731	0.354302	1.13229
96	33.76	43.59	643707627	Hlac_0562	pyruvate kinase	19	1.38118	0.00739741	1.24452	1.45209	0.00207245	1.23106	1.32521	0.0146884	1.24043	1.39155	0.0100711	1.26618	0.965564	0.742233	1.25464	0.945705	0.219368	1.09841
97	33.56	51.12	643709178	Hlac_2108	Methionine synthase vitamin-B12 independent	25	1.08271	0.146473	1.11755	1.06071	0.19875	1.09858	1.04108	0.351847	1.09424	1.01927	0.638903	1.08962	0.963088	0.362094	1.08981	1.01493	0.715913	1.08988
98	33.45	59.02	643708359	Hlac_1295	phosphoribosylamine/glycine ligase	20	1.72841	1.63132e-08	1.10129	1.8964	5.32362e-08	1.13269	1.76801	6.84752e-07	1.14835	1.93722	1.54071e-06	1.18839	1.02531	0.596631	1.10462	0.9065	0.0427957	1.09905
99	33.22	48.54	643709471	Hlac_2398	protein synthesis factor GTP-binding	19	1.02921	0.706878	1.17285	1.0789	0.187786	1.12413	1.00101	0.9907	1.19905	1.04719	0.412917	1.12332	0.973114	0.577946	1.10709	0.949202	0.296473	1.10783
100	33.2	89.14	643709738	Hlac_2665	hypothetical protein	24	1.44691	0.000241339	1.16922	1.24893	0.00922248	1.16923	1.34288	0.000132622	1.12349	1.15693	0.0378625	1.14585	0.928745	0.106303	1.09663	1.15601	0.00571862	1.09871
101	33.17	46.12	643708563	Hlac_1501	DNA mismatch repair protein MutS domain protein	18	1.20162	0.0220319	1.16231	1.13251	0.192782	1.22134	1.16754	0.0961931	1.20759	1.09687	0.386214	1.25817	0.974373	0.751325	1.19689	1.05696	0.347981	1.13492
102	33.14	60.28	643709358	Hlac_2285	Acetamidase/Formamidase	25	3.39172	3.94391e-05	1.58709	3.25859	3.32737e-05	1.5525	3.41207	5.76281e-05	1.61737	3.27899	5.85425e-05	1.59346	1.08634	0.0458149	1.08446	1.04115	0.407814	1.1058
103	33.11	54.63	643709436	Hlac_2362	aldo/keto reductase	19	1.15275	0.0248978	1.12907	1.16516	0.0132061	1.12256	1.1578	0.0196072	1.1267	1.1692	0.0383382	1.15796	1.00609	0.878979	1.08758	0.984859	0.760573	1.11106
104	32.99	33.79	643709017	Hlac_1946	PAS/PAC sensor signal transduction histidine kinase	21	0.943694	0.253287	1.10955	0.944869	0.466747	1.17566	0.925747	0.37471	1.19687	0.927683	0.412749	1.2091	0.983231	0.813543	1.16199	0.996853	0.947515	1.10555
105	32.65	70.34	643708741	Hlac_1672	glyceraldehyde-3-phosphate dehydrogenase, type II	24	0.379997	1.04948e-05	1.36459	0.370409	1.78565e-06	1.31318	0.389268	2.19073e-05	1.38364	0.379161	3.9713e-06	1.33024	1.02802	0.553142	1.10246	1.02274	0.632244	1.10362
106	32.5	94.92	643708002	Hlac_0936	Protein of unknown function DUF293	32	1.14329	0.0265925	1.12307	1.15116	0.0132463	1.11275	1.15708	0.0359637	1.14449	1.16435	0.00236487	1.09288	1.01402	0.725331	1.08641	0.988977	0.81953	1.10708
107	32.37	26.57	643706618	Hlac_2789	SMC domain protein	20	0.889199	0.114475	1.16223	0.91179	0.291638	1.20012	0.875155	0.136829	1.19991	0.899146	0.359058	1.27494	0.985492	0.842178	1.16942	0.974062	0.614304	1.11704
108	32.29	49.34	643708693	Hlac_1627	putative signal transduction protein with CBS domains	26	1.1319	0.0448261	1.1282	1.14706	0.0156291	1.11293	1.1262	0.0215503	1.1036	1.1405	0.005815	1.09065	0.995937	0.932319	1.10628	0.982521	0.66776	1.0901
109	31.95	40.18	643707535	Hlac_0471	phosphoribosylformylglycinamidine synthase II	20	0.961783	0.505095	1.13381	1.00127	0.984253	1.15004	0.99191	0.936362	1.24739	1.03336	0.699753	1.20225	1.03369	0.632102	1.16128	0.955883	0.518125	1.16192
110	31.95	49.34	643706689	Hlac_2869	Alpha-galactosidase-like protein	18	0.992863	0.924424	1.17826	0.994753	0.964455	1.29242	0.964323	0.713797	1.23924	0.958628	0.684006	1.25185	0.972321	0.798837	1.2699	0.997367	0.973616	1.18911
111	31.81	63.88	643709445	Hlac_2372	phosphoglycerate kinase	21	1.23807	0.0032624	1.13389	1.1549	0.0627416	1.16545	1.32551	0.00135223	1.15689	1.23673	0.0146427	1.17548	1.07377	0.21583	1.1267	1.06475	0.387463	1.16587
112	31.54	74.06	643709608	Hlac_2535	ribosomal protein L1	51	0.83962	0.0445695	1.18513	0.839983	0.486241	1.69137	0.801155	0.001543	1.12754	0.794201	0.317197	1.61359	0.955451	0.311847	1.09806	0.997315	0.990834	1.6411
113	31.43	32.92	643709695	Hlac_2623	Rh family protein/ammonium transporter	36	5.55723	9.84582e-07	1.53727	5.49885	4.80751e-06	1.63878	5.18153	9.21678e-07	1.50686	5.10361	4.97411e-06	1.60615	0.956775	0.555416	1.1708	0.996509	0.944198	1.11167
114	31.39	45.21	643709612	Hlac_2540	Carbamoyl-phosphate synthase L chain ATP-binding	19	0.942621	0.35037	1.13824	0.960555	0.532475	1.14207	0.944804	0.299794	1.11821	0.963157	0.489222	1.11819	1.00333	0.943615	1.10246	0.97605	0.503832	1.07752
115	31.36	69	643709106	Hlac_2035	hypothetical protein	18	1.01145	0.912438	1.24708	0.908198	0.53153	1.38497	1.03976	0.466143	1.1195	0.92753	0.340317	1.17949	1.02902	0.782994	1.24768	1.11295	0.227494	1.20121
116	31.23	68.86	643707346	Hlac_0283	V-type ATPase, D subunit	22	0.919431	0.290637	1.17829	0.909273	0.274426	1.19644	0.943117	0.494644	1.19619	0.932215	0.30024	1.15023	1.02794	0.603061	1.11752	1.00628	0.914594	1.13093
117	31.2	28.85	643708566	Hlac_1504	alpha amylase catalytic region	19	1.23211	0.0577435	1.24207	1.14785	0.112061	1.1915	1.30333	0.102578	1.3863	1.21189	0.127173	1.29113	1.06137	0.461853	1.18618	1.06512	0.492604	1.21436
118	31.16	48.12	643709607	Hlac_2534	ribosomal protein L10	26	0.607039	0.0010089	1.28135	0.574692	0.000156494	1.24245	0.604654	9.51116e-05	1.20433	0.571709	3.28398e-05	1.20095	0.999326	0.993198	1.18576	1.05284	0.296087	1.10884
119	30.97	41.63	643709744	Hlac_2671	phenylalanyl-tRNA synthetase, alpha subunit	18	0.947496	0.636238	1.27403	0.947778	0.64962	1.28511	0.892515	0.0609944	1.12734	0.892221	0.103013	1.1512	0.941701	0.473454	1.19344	0.993898	0.922803	1.14427
120	30.9	37.54	643707232	Hlac_0169	arginyl-tRNA synthetase	23	1.01956	0.743066	1.13233	1.02425	0.671791	1.12608	1.07984	0.259828	1.15062	1.08323	0.181468	1.1297	1.0623	0.155637	1.09022	0.991479	0.839338	1.09293
121	30.8	64.4	643708172	Hlac_1106	phosphoadenosine phosphosulfate reductase	45	1.14364	0.01339	1.10621	0.902297	0.048754	1.10756	1.1393	0.0608505	1.14726	0.897874	0.040259	1.10749	0.997536	0.958333	1.10601	1.25977	0.0062879	1.16448
122	30.47	55.01	643709652	Hlac_2580	Mandelate racemase/muconate lactonizing protein	21	0.997729	0.96908	1.12972	1.01398	0.852884	1.16831	1.036	0.510652	1.11747	1.05222	0.465248	1.15462	1.03995	0.309545	1.08211	0.978652	0.678451	1.11399
123	30.36	66.99	643709713	Hlac_2641	band 7 protein	40	1.36258	0.00683607	1.23419	1.33194	0.0457056	1.32359	1.34303	0.0461699	1.33531	1.31845	0.0460027	1.31103	0.995783	0.966308	1.23326	1.0145	0.864955	1.19393
124	30.2	42.68	643707646	Hlac_0581	peptidase S9 prolyl oligopeptidase active site domain protein	21	1.33446	4.73992e-05	1.10712	1.39855	0.00102232	1.18503	1.23244	0.0024632	1.1268	1.292	0.00133041	1.14373	0.925664	0.22711	1.14135	0.948696	0.297705	1.11118
125	30.12	41.09	643707279	Hlac_0216	sodium:dicarboxylate symporter	19	1.01322	0.857928	1.16814	0.972541	0.85068	1.36776	0.964837	0.568354	1.14122	0.92493	0.549986	1.31607	0.954213	0.53336	1.17141	1.04937	0.725125	1.33603
126	30.1	57.96	643709177	Hlac_2107	Cobalamin-independent synthase MetE domain protein	52	1.02934	0.72285	1.19113	0.868432	0.230246	1.27692	1.0501	0.447461	1.14636	0.893049	0.414713	1.34141	1.02174	0.714541	1.13441	1.17547	0.22257	1.31684
127	29.95	48.55	643708479	Hlac_1418	phosphoglucomutase/phosphomannomutase alpha/beta/alpha domain I	21	0.882723	0.0736096	1.14874	0.799534	0.0147565	1.1869	0.943514	0.493403	1.19643	0.85651	0.149076	1.24471	1.07035	0.193067	1.11342	1.10449	0.0363647	1.09631
128	29.95	53.21	643709516	Hlac_2443	ribosomal protein S3	37	0.654205	0.000918873	1.24302	0.623243	0.000646225	1.26152	0.64168	3.3594e-05	1.17245	0.60782	4.58737e-05	1.2021	0.981063	0.663244	1.09658	1.0534	0.301416	1.1096
129	29.63	40.53	643707971	Hlac_0906	type I phosphodiesterase/nucleotide pyrophosphatase	14	1.0863	0.18732	1.13663	1.0591	0.499924	1.19464	1.11514	0.0358947	1.10597	1.08565	0.141352	1.11972	1.02589	0.766148	1.19815	1.02282	0.592343	1.09234
130	29.58	51.15	643707342	Hlac_0279	ATP synthase A1, C subunit	28	0.937317	0.284511	1.13289	0.819055	0.0237898	1.18398	0.912445	0.198117	1.15659	0.795769	0.019962	1.20519	0.975429	0.534251	1.08735	1.14038	0.0293829	1.12318
131	29.28	38.98	643708284	Hlac_1219	hypothetical protein	15	1.03927	0.397664	1.09933	1.04437	0.608261	1.19438	1.00554	0.921159	1.12478	1.00473	0.946745	1.16052	0.968845	0.549644	1.1171	0.99311	0.921558	1.1594
132	28.93	44.7	643708688	Hlac_1622	Mandelate racemase/muconate lactonizing protein	18	1.01583	0.870381	1.22464	1.08731	0.319902	1.19019	1.06468	0.423798	1.17724	1.13861	0.0505415	1.13902	1.05078	0.423463	1.13754	0.930243	0.19604	1.12102
133	28.9	56.95	643709271	Hlac_2199	aminotransferase class-III	23	0.963603	0.361124	1.08789	0.958522	0.299466	1.08799	0.971857	0.548791	1.10479	0.966204	0.490076	1.10965	1.01015	0.802423	1.08866	1.00062	0.987538	1.08784
134	28.89	53.58	643707588	Hlac_0523	cell division protein FtsZ	23	1.20082	0.0300234	1.17509	1.23642	0.14499	1.34864	1.20619	0.00304197	1.11355	1.2437	0.0261333	1.2048	1.00562	0.945388	1.19457	0.963995	0.698358	1.2273
135	28.83	82.83	643707733	Hlac_0667	dihydrodipicolinate synthase	42	1.47423	0.00016214	1.16982	1.38639	0.0027744	1.2091	1.35095	0.00191808	1.18036	1.27039	0.0148496	1.20143	0.917123	0.228825	1.16028	1.05699	0.269327	1.10992
136	28.67	50.11	643708336	Hlac_1272	tryptophan synthase, beta subunit	19	1.1384	0.050471	1.13876	1.12627	0.0576446	1.13145	1.03831	0.521832	1.13322	1.02603	0.734908	1.17683	0.913117	0.162153	1.14283	1.00644	0.894731	1.10999
137	28.59	58.07	643707898	Hlac_0832	aminotransferase class I and II	22	1.04513	0.566396	1.17864	1.11356	0.171043	1.17545	1.01277	0.834114	1.13905	1.07868	0.190396	1.12689	0.970688	0.542034	1.10967	0.933655	0.166697	1.10741
138	28.53	44.87	643709029	Hlac_1958	AAA ATPase central domain protein	17	0.69092	0.000312755	1.17509	0.734153	0.0104151	1.24863	0.745212	0.00341614	1.19275	0.79336	0.0464672	1.25513	1.07852	0.281611	1.15732	0.93723	0.188442	1.1066
139	28.43	40.81	643708370	Hlac_1306	acetate/CoA ligase	18	2.6543	3.6779e-05	1.42355	2.5302	0.000142148	1.46981	2.86718	8.03494e-05	1.50971	2.7363	0.000114261	1.50407	1.09518	0.572885	1.40186	1.04971	0.257512	1.09216
140	28.34	48.68	643709295	Hlac_2223	Vitamin B6 biosynthesis protein	24	0.968777	0.626261	1.14642	1.03585	0.599046	1.15079	0.897021	0.0205972	1.09345	0.958541	0.318064	1.09169	0.926872	0.0755644	1.08858	0.930261	0.0900635	1.08889
141	28.3	69.38	643708690	Hlac_1624	tetrahydrofolate dehydrogenase/cyclohydrolase	16	1.20887	0.114588	1.27587	1.35001	0.00199474	1.17829	1.2258	0.0979679	1.28124	1.37059	0.000915151	1.16709	1.01783	0.686509	1.09837	0.891245	0.177148	1.19212
142	28.22	45.6	643707966	Hlac_0901	cell division protein FtsZ	24	0.734388	0.000259602	1.14382	0.802908	0.00894421	1.167	0.696463	0.000508292	1.18565	0.761015	0.000271949	1.12694	0.950532	0.33178	1.11483	0.910204	0.1151	1.12788
143	28.17	61.82	643709060	Hlac_1989	succinate dehydrogenase and fumarate reductase iron-sulfur protein	20	0.908753	0.0902128	1.12039	0.941093	0.265037	1.12139	0.899529	0.0655644	1.12087	0.931121	0.196762	1.12184	0.991213	0.867706	1.12194	0.961224	0.455936	1.12031
144	28.08	43.11	643708963	Hlac_1892	Tubulin/FtsZ GTPase	21	1.11663	0.10514	1.14634	1.17822	0.0420976	1.17033	1.11607	0.160042	1.17204	1.17642	0.0880075	1.20929	1.00133	0.98091	1.124	0.943207	0.186028	1.09438
145	28.08	32.5	643709263	Hlac_2193	Chlorite dismutase	16	1.00335	0.938405	1.09673	0.971307	0.852397	1.39608	1.03555	0.588623	1.1468	1.00249	0.987958	1.4222	1.0342	0.44894	1.09813	1.03356	0.817958	1.35753
146	28.02	26.23	643707072	Hlac_0018	valyl-tRNA synthetase	16	0.815696	0.00834929	1.15124	0.835877	0.0132803	1.1441	0.821414	0.019296	1.17204	0.8391	0.0124644	1.13905	1.00793	0.91418	1.16935	0.97294	0.648825	1.13653
147	27.82	39.51	643709651	Hlac_2579	Mandelate racemase/muconate lactonizing protein	20	1.01217	0.843307	1.13942	1.07295	0.368156	1.17829	1.00407	0.948774	1.1445	1.06354	0.453775	1.18932	0.993588	0.884911	1.09945	0.938406	0.173854	1.10055
148	27.81	77.78	643707450	Hlac_0386	Electron transfer flavoprotein alpha subunit	26	0.935757	0.296127	1.14362	0.968715	0.523336	1.11302	0.9614	0.736122	1.288	0.993267	0.959337	1.33362	1.02744	0.84271	1.34469	0.961679	0.437201	1.11358
149	27.73	55.34	643709654	Hlac_2582	short-chain dehydrogenase/reductase SDR	33	1.17913	0.0341435	1.16211	1.16666	0.0508815	1.16748	1.20639	0.00105181	1.10001	1.19236	0.00171201	1.10016	1.02345	0.60811	1.10065	1.00609	0.891716	1.09977
150	27.71	59.67	643707674	Hlac_0608	20S proteasome A and B subunits	40	1.09165	0.10253	1.11533	1.1224	0.039922	1.11499	0.989168	0.858578	1.1438	1.01615	0.75819	1.12097	0.906796	0.0753362	1.1164	0.967481	0.50796	1.11458
151	27.68	47.79	643709325	Hlac_2252	porphobilinogen deaminase	15	0.974834	0.723187	1.16692	0.972397	0.768515	1.22655	1.00419	0.940036	1.12713	1.00052	0.994422	1.17423	1.03153	0.53158	1.11156	0.997284	0.954439	1.10786
152	27.68	65.71	643708883	Hlac_1815	Alcohol dehydrogenase zinc-binding domain protein	31	0.972865	0.607845	1.12048	1.00226	0.988308	1.38896	0.991274	0.899925	1.16031	1.0192	0.896581	1.36636	1.02069	0.67168	1.10818	0.96285	0.82931	1.4541
153	27.51	37.62	643707461	Hlac_0397	ABC transporter related	19	0.993995	0.913358	1.1278	0.916979	0.449461	1.27804	1.03531	0.615347	1.16078	0.957853	0.759821	1.35708	1.04294	0.445752	1.12526	1.07731	0.547513	1.30542
154	27.51	45.92	643707753	Hlac_0687	3-phosphoshikimate 1-carboxyvinyltransferase	20	1.01124	0.919788	1.26976	0.927646	0.471952	1.24847	1.00451	0.960984	1.21862	0.920493	0.343836	1.20243	0.994844	0.907036	1.09988	1.08545	0.0798838	1.09805
155	27.49	39.28	643709085	Hlac_2014	peptidase M29 aminopeptidase II	19	0.909656	0.326381	1.23228	0.904908	0.27915	1.21955	0.945675	0.53055	1.21714	0.939157	0.52939	1.24632	1.0405	0.553804	1.15972	1.00006	0.999245	1.12738
156	27.43	61.79	643709431	Hlac_2357	hypothetical protein	14	0.932537	0.33748	1.16455	0.982001	0.76138	1.13586	0.986498	0.846251	1.16125	1.03816	0.416005	1.10171	1.05922	0.315269	1.12706	0.944741	0.357834	1.1383
157	27.43	70.7	643709502	Hlac_2429	ribosomal protein S5	25	0.659727	1.25662e-05	1.14553	0.666489	6.67681e-06	1.13323	0.657663	6.84812e-05	1.17497	0.663645	1.92757e-05	1.14959	0.998315	0.967996	1.09258	0.985859	0.747511	1.0975
158	27.36	35.62	643707205	Hlac_0141	catalytic domain of components of various dehydrogenase complexes	15	1.04334	0.654079	1.21864	1.04269	0.672468	1.22947	1.03227	0.761919	1.24529	1.03152	0.716101	1.19535	0.992601	0.930325	1.19481	0.997627	0.971011	1.14684
159	27.34	47.54	643709665	Hlac_2593	GMP synthase, large subunit	15	0.966402	0.404944	1.08911	0.980996	0.659201	1.09564	0.978684	0.597398	1.08928	0.992436	0.851706	1.08929	1.01412	0.730606	1.08938	0.979447	0.609163	1.08891
160	27.01	56.01	643709718	Hlac_2646	amidohydrolase	22	0.932512	0.22224	1.12494	0.997068	0.954559	1.11536	0.969941	0.694918	1.17867	1.03522	0.581853	1.14155	1.04126	0.5552	1.15513	0.930583	0.132327	1.10161
161	26.99	44.77	643707654	Hlac_0588	pyruvate carboxyltransferase	18	0.897565	0.329707	1.26085	0.877513	0.253362	1.26782	0.878116	0.134581	1.19305	0.858806	0.0312629	1.14572	0.981587	0.870708	1.27577	1.01923	0.717573	1.1186
162	26.97	55.06	643708029	Hlac_0963	20S proteasome A and B subunits	34	1.21862	0.00336882	1.12553	1.24835	0.00184725	1.12935	1.22614	0.000531946	1.09957	1.25509	0.000214599	1.09948	1.00708	0.874008	1.09953	0.971898	0.524886	1.09948
163	26.9	41.62	643707789	Hlac_0723	2-methylcitrate synthase/citrate synthase II	17	0.92405	0.174897	1.12678	0.90564	0.0949146	1.12651	0.906371	0.0473418	1.10182	0.887545	0.0456484	1.12366	0.982405	0.716968	1.10983	1.01628	0.706749	1.09564
164	26.88	61.41	643708962	Hlac_1891	NAD-dependent epimerase/dehydratase	20	1.67308	0.000254425	1.24502	1.7382	0.000212512	1.25923	1.59277	0.00455011	1.33842	1.65487	0.00203532	1.32314	0.955638	0.533088	1.16657	0.959195	0.344337	1.0966
165	26.77	41.93	643708344	Hlac_1280	peptidase M32 carboxypeptidase Taq metallopeptidase	18	0.715332	0.00188372	1.19916	0.628982	0.00289703	1.30723	0.776464	0.00798184	1.18801	0.677533	0.00505985	1.27829	1.0877	0.151517	1.12756	1.1605	0.0996518	1.19987
166	26.74	18.74	643708060	Hlac_0994	DNA gyrase, A subunit	14	0.949311	0.46729	1.16298	0.988996	0.864972	1.14888	0.919971	0.295848	1.18092	0.956328	0.599527	1.19772	0.969663	0.591323	1.1294	0.95493	0.546561	1.17581
167	26.73	35.57	643708477	Hlac_1416	ABC transporter related	14	1.03391	0.554381	1.12689	0.994541	0.928575	1.13917	0.982004	0.774202	1.14437	0.944678	0.517749	1.20452	0.95139	0.353204	1.11899	1.0354	0.463649	1.1053
168	26.72	38.83	643707315	Hlac_0252	extracellular solute-binding protein family 5	18	0.980659	0.761754	1.14833	0.965237	0.687418	1.20741	1.00979	0.931189	1.27465	0.995314	0.970484	1.31405	1.0328	0.744613	1.23696	1.01301	0.906586	1.26742
169	26.71	21.2	643708389	Hlac_1325	hypothetical protein	15	1.02359	0.730848	1.15232	1.02652	0.712721	1.16027	1.06374	0.492671	1.20592	1.0642	0.521295	1.22374	1.03906	0.640351	1.18676	0.992659	0.899177	1.12958
170	26.57	50.74	643707438	Hlac_0374	aldo/keto reductase	18	0.799713	0.000386447	1.10522	0.7939	0.0286022	1.22414	0.812249	0.003183	1.13126	0.805708	0.0553214	1.24835	1.01668	0.760399	1.12245	1.0045	0.951708	1.17119
171	26.42	32.72	643709760	Hlac_2686	oligoendopeptidase F	21	0.96775	0.597615	1.14197	0.982812	0.800411	1.15873	0.966815	0.502992	1.11323	0.981069	0.725001	1.12362	1.00017	0.997247	1.11648	0.980036	0.659147	1.10287
172	26.39	42.65	643707606	Hlac_0541	hypothetical protein	22	1.00744	0.935709	1.21666	0.661086	0.114446	1.69856	1.42447	0.00797334	1.27469	0.935648	0.773608	1.63656	1.42293	0.00096123	1.19373	1.52653	0.0628271	1.56757
173	26.38	48.51	643709087	Hlac_2016	Acetamidase/Formamidase	22	0.697493	0.0142788	1.30875	0.700668	0.0202714	1.33113	0.714353	0.00653926	1.24148	0.717932	0.0105352	1.26236	1.02606	0.655905	1.13462	0.99267	0.887084	1.12068
174	26.33	64.43	643707759	Hlac_0693	phosphate uptake regulator, PhoU	17	1.61512	0.000261626	1.22137	1.5098	0.000262115	1.18754	1.51135	0.000512828	1.20626	1.41057	0.000680289	1.17593	0.936405	0.161449	1.10113	1.06411	0.316749	1.13927
175	26.28	39.08	643709691	Hlac_2619	argininosuccinate synthase	17	1.22129	0.0235052	1.18289	1.29851	0.00159575	1.15069	1.16859	0.0106113	1.11887	1.24195	0.000244437	1.09618	0.95746	0.308367	1.09313	0.93524	0.133475	1.09487
176	26.17	63.43	643707557	Hlac_0492	hypothetical protein	19	1.88491	1.78707e-05	1.22362	2.13945	2.0882e-07	1.1708	1.93019	2.08225e-05	1.23701	2.19362	1.59398e-07	1.17222	1.03003	0.744438	1.21321	0.877565	0.0434104	1.13436
177	26.09	56.12	643709688	Hlac_2616	lysine biosynthesis enzyme LysX	14	1.14332	0.405592	1.40295	1.14224	0.266127	1.28204	1.1179	0.114639	1.15344	1.10994	0.0895898	1.13097	0.973401	0.80487	1.26185	1.00128	0.987236	1.18628
178	25.99	54.87	643708304	Hlac_1240	glycine cleavage system T protein	19	0.977229	0.849193	1.29475	0.961	0.801324	1.40063	0.988294	0.877643	1.1772	0.969391	0.772651	1.25762	1.01279	0.892568	1.2223	1.01489	0.80539	1.13642
179	25.96	79.62	643707863	Hlac_0798	phosphoribosyltransferase	21	1.21211	0.00855988	1.14179	1.23717	0.00590147	1.1476	1.17925	0.0150076	1.13435	1.20232	0.0193577	1.15975	0.974668	0.578354	1.10363	0.975251	0.592456	1.10523
180	25.88	33.05	643709475	Hlac_2402	PBS lyase HEAT domain protein repeat-containing protein	19	0.887579	0.061979	1.13499	0.826458	0.0524428	1.21299	0.872182	0.0243457	1.12134	0.813173	0.0553062	1.23689	0.983524	0.767027	1.13095	1.06852	0.453033	1.21066
181	25.85	30.32	643708810	Hlac_1743	3-hydroxyacyl-CoA dehydrogenase NAD-binding	16	0.911145	0.353718	1.23389	0.868403	0.236305	1.27969	0.918859	0.345475	1.20655	0.874969	0.219374	1.2518	1.0106	0.808406	1.09712	1.04546	0.316441	1.0971
182	25.79	47.24	643707736	Hlac_0670	diaminopimelate decarboxylase	17	0.928559	0.5204	1.27854	1.01109	0.924514	1.28444	0.924313	0.428498	1.23457	1.00436	0.961322	1.21283	0.997064	0.968046	1.1711	0.91477	0.133254	1.12856
183	25.79	58.89	643707993	Hlac_0927	pyruvate ferredoxin/flavodoxin oxidoreductase, beta subunit	18	0.707187	0.0182684	1.31037	0.755341	0.0149082	1.233	0.692296	0.000654191	1.1704	0.738648	0.000305099	1.12234	0.98111	0.747007	1.14076	0.931127	0.192946	1.12272
184	25.42	32.06	643708771	Hlac_1702	putative circadian clock protein, KaiC	17	0.974983	0.633684	1.1205	0.90826	0.2605	1.19546	1.03218	0.649009	1.16067	0.960905	0.646532	1.20464	1.06043	0.322606	1.13282	1.06975	0.430481	1.1988
185	25.36	35.11	643709818	Hlac_2743	aspartate kinase	17	1.05295	0.396204	1.13543	1.03524	0.600072	1.14937	1.04163	0.546654	1.15297	1.02325	0.703459	1.13609	0.990923	0.832639	1.09565	1.01122	0.788727	1.09212
186	25.32	49.78	643708173	Hlac_1107	type I phosphodiesterase/nucleotide pyrophosphatase	22	0.992896	0.917587	1.15835	0.984443	0.799115	1.14031	1.04296	0.324602	1.09332	1.03189	0.45796	1.09329	1.05054	0.291526	1.10227	1.00477	0.909501	1.09339
187	25.28	54.37	643707734	Hlac_0668	dihydrodipicolinate reductase	15	1.46582	0.0209191	1.36842	1.50657	0.0105505	1.34333	1.40093	0.00866586	1.26438	1.4375	0.0020284	1.2234	0.953313	0.477909	1.15283	0.970058	0.526521	1.10689
188	25.2	72.85	643709385	Hlac_2312	Ribosomal protein S19e	24	0.590473	0.000198231	1.22865	0.54144	0.000246094	1.27961	0.639646	0.000216736	1.19322	0.584776	0.000116115	1.21659	1.08499	0.181301	1.13484	1.09517	0.0761959	1.10786
189	25.18	49.37	643708676	Hlac_1610	glycine cleavage system P-protein	16	1.02456	0.875681	1.40053	1.09141	0.628802	1.4782	1.03158	0.717177	1.20428	1.09609	0.38423	1.25186	1.00978	0.941613	1.33451	0.937933	0.444307	1.19634
190	25.04	41.16	643709386	Hlac_2313	Hydroxymethylglutaryl-coenzyme A synthase domain protein	15	0.892865	0.123903	1.1615	0.864259	0.0455147	1.15305	0.912642	0.14133	1.13537	0.880922	0.0645016	1.1455	1.02297	0.790179	1.20119	1.02933	0.516229	1.0995
191	25.02	52.83	643706690	Hlac_2870	PfkB domain protein	19	0.926939	0.173084	1.12144	0.93484	0.30884	1.14912	0.938022	0.575049	1.27601	0.944936	0.478288	1.18511	1.014	0.870564	1.2014	0.986685	0.854379	1.17002
192	25.01	67.73	643707357	Hlac_0294	putative signal transduction protein with CBS domains	17	1.08468	0.348019	1.20409	1.00917	0.941425	1.31422	1.16156	0.284681	1.3469	1.07957	0.669494	1.48078	1.07621	0.401082	1.20745	1.06798	0.431838	1.19816
193	24.9	34.31	643707992	Hlac_0926	FAD dependent oxidoreductase	12	0.892232	0.103149	1.1506	0.847492	0.0459309	1.17593	0.850905	0.0225986	1.14476	0.80626	0.000929532	1.1169	0.95493	0.518796	1.1612	1.04787	0.283574	1.09412
194	24.9	51.51	643707935	Hlac_0870	isocitrate/isopropylmalate dehydrogenase	14	0.927746	0.24058	1.1408	0.952934	0.689444	1.29022	0.886612	0.125257	1.17192	0.912179	0.526417	1.35664	0.957158	0.501495	1.1466	0.968494	0.744035	1.23036
195	24.84	53.65	643709322	Hlac_2248	cysteine desulfurase, SufS subfamily	21	0.729894	0.0192329	1.26874	0.680883	0.0103248	1.28025	0.71464	0.0155658	1.27129	0.665226	0.00625094	1.26059	0.980495	0.755915	1.16674	1.06847	0.598473	1.354
196	24.78	59.03	643709623	Hlac_2551	O-acetylhomoserine/O-acetylserine sulfhydrylase	22	1.29104	0.0489361	1.28911	1.15407	0.114817	1.20403	1.29888	0.095089	1.37328	1.16072	0.126031	1.22133	1.00902	0.861095	1.11936	1.11403	0.274015	1.23329
197	24.78	81.82	643708115	Hlac_1047	NADPH-dependent FMN reductase	28	1.67002	0.00489863	1.31638	1.43544	0.0191801	1.31398	1.62737	0.0259571	1.49181	1.39769	0.0767179	1.47259	0.977742	0.787249	1.22535	1.15966	0.065567	1.17593
198	24.72	39.13	643707307	Hlac_0244	extracellular solute-binding protein family 5	33	1.14606	0.185634	1.2886	1.09564	0.328746	1.28377	1.14083	0.196876	1.28866	1.08947	0.362291	1.28962	0.99682	0.970713	1.28955	1.0408	0.643876	1.28208
199	24.72	50.41	643709658	Hlac_2586	TRAP transporter solute receptor, TAXI family	27	1.05887	0.518285	1.20964	0.938839	0.572624	1.27261	1.05583	0.332098	1.12608	0.933674	0.435549	1.20712	0.997358	0.959908	1.12115	1.12349	0.0879215	1.14706
200	24.66	46.83	643709291	Hlac_2219	histidyl-tRNA synthetase	18	1.02801	0.605578	1.12237	1.00326	0.95738	1.14152	1.00773	0.872136	1.10942	0.981625	0.791116	1.16402	0.981583	0.71102	1.11477	1.01888	0.825373	1.20196
201	24.53	55.71	643709280	Hlac_2208	succinyl-CoA synthetase, alpha subunit	29	0.821706	0.0325667	1.19244	0.825472	0.0821615	1.24832	0.814619	0.0233255	1.18536	0.817003	0.0536474	1.22878	0.993	0.890662	1.11893	0.992517	0.899911	1.14034
202	24.4	45.69	643708539	Hlac_1477	amidophosphoribosyltransferase	15	1.28102	0.00510204	1.16718	1.36943	0.00248232	1.19092	1.19471	0.0108809	1.13548	1.27577	0.00261725	1.14622	0.933792	0.373015	1.17781	0.929899	0.129286	1.1029
203	24.32	43.84	643707719	Hlac_0653	peptidase M28	14	0.972342	0.851106	1.37526	1.00014	0.999339	1.47355	0.938273	0.584392	1.28017	0.963857	0.796112	1.35475	0.966459	0.601021	1.14845	0.965936	0.472894	1.10728
204	24.24	42.73	643707424	Hlac_0359	ribonuclease II	17	0.993163	0.925229	1.17213	1.03876	0.672333	1.21466	0.989071	0.834689	1.12108	1.03375	0.652446	1.17269	0.99746	0.960556	1.11822	0.950344	0.553343	1.20323
205	24.22	82.09	643707487	Hlac_0422	methylthioadenosine phosphorylase	15	0.959256	0.528028	1.17093	0.929605	0.516325	1.30851	0.981446	0.839281	1.25283	0.95004	0.582236	1.2513	1.02487	0.711522	1.17506	1.02722	0.825218	1.34546
206	24.14	42.26	643709622	Hlac_2550	homoserine O-acetyltransferase	15	1.36738	0.0625879	1.39435	1.27541	0.0948172	1.34038	1.33113	0.0172597	1.25207	1.23936	0.00881353	1.16031	0.970103	0.806149	1.30441	1.07191	0.356892	1.17225
207	24.11	48.32	643708315	Hlac_1251	formyl transferase domain protein	14	1.01156	0.938334	1.39393	0.977976	0.87925	1.38737	1.01892	0.906434	1.42794	0.982942	0.89521	1.33885	1.00695	0.935499	1.2109	1.03083	0.832389	1.37739
208	24.04	75.93	643707915	Hlac_0849	Shwachman-Bodian-Diamond syndrome protein	22	1.2756	0.0240738	1.22655	1.16074	0.17122	1.25268	1.29882	0.00167953	1.14676	1.18062	0.0585805	1.18925	1.01958	0.691013	1.11135	1.08921	0.305309	1.19268
209	23.82	88.51	643708463	Hlac_1402	NUDIX hydrolase	21	1.09455	0.311434	1.20612	1.03217	0.907574	1.79793	1.0292	0.67411	1.15798	0.962387	0.872932	1.6744	0.94224	0.38178	1.15457	1.05615	0.833057	1.74561
210	23.78	93.75	643708714	Hlac_1647	hypothetical protein	36	0.922182	0.133898	1.11649	0.773056	0.00494658	1.17556	0.976471	0.812791	1.24114	0.814505	0.201979	1.39485	1.05969	0.611355	1.27636	1.1886	0.0382429	1.17536
211	23.75	42.94	643708519	Hlac_1458	dihydroxyacetone kinase, DhaK subunit	16	1.26849	0.00437893	1.1499	1.2496	0.00477691	1.1422	1.35212	0.00438745	1.19392	1.33088	0.00215245	1.15983	1.06819	0.370318	1.17382	1.01057	0.853473	1.13558
212	23.74	42.89	643707120	Hlac_0059	adenosylhomocysteinase	18	0.828043	0.221659	1.39468	0.865667	0.464477	1.55426	0.817486	0.00914986	1.14301	0.85256	0.0261829	1.14373	0.987043	0.940267	1.48752	0.952951	0.537597	1.19227
213	23.69	60.15	643709533	Hlac_2459	deoxyribose-phosphate aldolase/phospho-2-dehydro-3-deoxyheptonate aldolase	36	1.00027	0.997422	1.18861	0.980159	0.819043	1.20372	0.976536	0.69126	1.1346	0.955998	0.558933	1.17592	0.976745	0.623984	1.10652	1.01512	0.780728	1.1208
214	23.66	62.66	643707200	Hlac_0136	nucleic acid binding OB-fold tRNA/helicase-type	19	0.862157	0.11843	1.21345	0.885131	0.13884	1.18416	0.85895	0.0362517	1.15046	0.880826	0.0177326	1.10491	0.9971	0.961439	1.13945	0.969264	0.537335	1.11504
215	23.66	50.3	643707204	Hlac_0140	Transketolase central region	15	1.00745	0.886791	1.11985	0.967616	0.518073	1.1157	0.99045	0.88783	1.15923	0.950638	0.326612	1.11554	0.984601	0.758892	1.11583	1.03718	0.498161	1.12267
216	23.62	50.85	643709505	Hlac_2432	Ribosomal protein L32e	18	0.691179	0.000259319	1.17762	0.692951	5.81154e-05	1.14893	0.663285	1.30392e-05	1.14405	0.663858	2.94622e-06	1.12458	0.960525	0.486949	1.12862	0.992821	0.875117	1.10137
217	23.55	33.33	643708270	Hlac_1205	acyl-CoA dehydrogenase domain protein	11	0.760656	0.000655694	1.14414	0.764799	0.00271534	1.17154	0.787684	0.00483469	1.1655	0.789531	0.00569627	1.16822	1.03635	0.378585	1.08789	0.991167	0.837815	1.09555
218	23.51	22.02	643708061	Hlac_0995	DNA gyrase, B subunit	14	0.977233	0.760475	1.17607	0.960524	0.658074	1.21519	1.04465	0.577932	1.18255	1.02646	0.751894	1.19403	1.07253	0.135545	1.1004	1.01308	0.84979	1.15896
219	23.51	41.34	643707941	Hlac_0876	pyruvate carboxyltransferase	13	0.772746	0.000725285	1.12335	0.709842	0.00192389	1.19639	0.828772	0.0291009	1.17807	0.760618	0.0047858	1.18113	1.07422	0.317472	1.16535	1.08378	0.251539	1.16012
220	23.5	65.66	643708233	Hlac_1168	aldo/keto reductase	15	0.963815	0.503683	1.12567	0.996562	0.975978	1.28211	1.03402	0.503822	1.11349	1.0688	0.513229	1.24443	1.07366	0.235702	1.13372	0.962516	0.575066	1.15822
221	23.46	22.92	643707339	Hlac_0276	V-type ATPase 116 kDa subunit	15	0.900291	0.0888242	1.13265	0.903347	0.275905	1.21923	0.884765	0.0325285	1.11595	0.887054	0.124544	1.17357	0.983863	0.746373	1.11665	0.991865	0.869081	1.11511
222	23.27	42.77	643707843	Hlac_0777	prolyl-tRNA synthetase	15	0.988114	0.910287	1.26756	0.923619	0.81536	2.13653	0.953915	0.644128	1.25445	0.897772	0.754054	2.15307	0.965548	0.537528	1.13374	1.11583	0.668112	1.7646
223	23.21	35.53	643708474	Hlac_1413	geranylgeranyl reductase	12	1.08362	0.511328	1.30048	1.03042	0.773198	1.25289	1.22476	0.0751933	1.25548	1.16321	0.214214	1.28911	1.13527	0.116554	1.17884	1.05109	0.501526	1.17259
224	23	41.27	643708839	Hlac_1773	TrkA-N domain protein	13	0.937096	0.347805	1.15828	0.921965	0.642629	1.45989	0.872443	0.212288	1.25631	0.860816	0.447372	1.52534	0.933468	0.23246	1.12826	1.01549	0.913478	1.35969
225	23	58.25	643709166	Hlac_2096	ABC transporter related	14	0.893868	0.219793	1.20899	0.890848	0.146898	1.17704	0.928207	0.254046	1.14597	0.925078	0.237581	1.1471	1.04019	0.619853	1.18518	0.996971	0.963462	1.15313
226	22.99	28.03	643709743	Hlac_2670	phenylalanyl-tRNA synthetase, beta subunit	15	1.06781	0.202199	1.11505	1.07035	0.385097	1.18606	1.03116	0.647821	1.16079	1.0324	0.719479	1.21847	0.968003	0.57858	1.1383	0.992794	0.893645	1.12846
227	22.97	65.91	643707118	Hlac_0057	ribosomal protein L16	22	0.722266	0.0108606	1.26558	0.709344	0.0209422	1.32542	0.712695	0.0033964	1.22486	0.701912	0.0414824	1.40198	0.988529	0.896093	1.20739	1.01412	0.881281	1.22174
228	22.75	18.89	643707379	Hlac_0317	CoA-binding domain protein	15	1.21083	0.0693093	1.23211	1.30427	0.0201271	1.24206	1.17126	0.0902706	1.20513	1.25828	0.0341274	1.23325	0.968552	0.586001	1.13154	0.924191	0.0772521	1.09281
229	22.66	34.28	643708522	Hlac_1461	phosphoenolpyruvate-protein phosphotransferase	14	1.12954	0.534909	1.51972	1.19716	0.203744	1.34059	1.18067	0.344905	1.44832	1.25782	0.0364941	1.23629	1.05411	0.551157	1.20762	0.932666	0.53133	1.26794
230	22.63	24.31	643707091	Hlac_0032	putative serine protein kinase, PrkA	15	1.8029	0.0161781	1.53021	1.98443	0.0057895	1.46557	1.68171	0.0148985	1.44357	1.85527	0.00078453	1.2454	0.935738	0.611815	1.37126	0.905556	0.3622	1.28978
231	22.62	43.61	643708252	Hlac_1187	MscS Mechanosensitive ion channel	13	0.976898	0.796037	1.21965	0.990866	0.914783	1.20757	1.01288	0.844493	1.15416	1.02661	0.592667	1.11304	1.03697	0.678027	1.21098	0.98117	0.700656	1.11441
232	22.57	64.09	643708182	Hlac_1117	Enoyl-CoA hydratase/isomerase	14	1.03705	0.482928	1.12079	1.00045	0.993981	1.14375	1.13614	0.0328125	1.12104	1.09562	0.100893	1.1203	1.09707	0.0982603	1.12097	1.03025	0.635519	1.14971
233	22.48	48.97	643708392	Hlac_1328	peptidase M24	13	0.867029	0.0481861	1.15176	0.857979	0.0223901	1.13484	0.907706	0.229746	1.18373	0.897699	0.198749	1.19089	1.04845	0.366589	1.11792	1.00621	0.890699	1.10287
234	22.39	71.26	643708812	Hlac_1745	aspartate-semialdehyde dehydrogenase	24	0.88542	0.0479315	1.12788	0.867838	0.183508	1.24734	0.916335	0.130265	1.12534	0.903752	0.437759	1.32177	1.03576	0.589797	1.15089	1.01069	0.91452	1.24022
235	22.35	45.9	643709794	Hlac_2719	threonine synthase	15	1.11775	0.0228054	1.09739	1.11937	0.057958	1.12438	1.09309	0.199216	1.15343	1.0944	0.0549981	1.09688	0.9794	0.716207	1.12958	0.993446	0.892361	1.10922
236	22.34	62.33	643707684	Hlac_0618	ribosomal protein S3Ae	22	0.64976	0.0335378	1.47826	0.603412	0.0100985	1.43136	0.601956	0.000291701	1.23935	0.560876	0.0230361	1.61978	0.927785	0.593675	1.3502	1.09318	0.626311	1.47918
237	22.31	56.52	643707570	Hlac_0505	phosphate ABC transporter, ATPase subunit	15	0.854045	0.0494229	1.1703	0.853163	0.0737325	1.19489	0.838881	0.0281343	1.16351	0.837017	0.0355845	1.1765	0.984061	0.745716	1.11669	0.998269	0.972233	1.11766
238	22.28	45.53	643708769	Hlac_1700	SAICAR synthetase	13	1.16474	0.0500123	1.16478	1.2489	0.0133208	1.1647	1.20137	0.0272759	1.16513	1.28739	0.00808814	1.1651	1.03312	0.606711	1.16488	0.928172	0.265086	1.16504
239	22.26	56.8	643708888	Hlac_1819	RNA polymerase insert	15	0.894571	0.0427317	1.1129	0.870428	0.0135404	1.10889	0.8535	0.0515384	1.17314	0.830316	0.0448871	1.19816	0.955098	0.346424	1.10915	1.02205	0.64811	1.1088
240	22.24	68.53	643708748	Hlac_1679	F420-dependent oxidoreductase	17	0.88562	0.0767779	1.14741	0.812473	0.00223061	1.11767	0.880141	0.0318653	1.12056	0.807505	0.00179887	1.11705	0.994708	0.915807	1.11671	1.08418	0.133594	1.11726
241	22.21	69.85	643708717	Hlac_1650	manganese and iron superoxide dismutase	90	0.764081	0.288704	2.24579	0.567068	0.257555	4.74648	0.801862	0.513214	3.33899	0.591521	0.338014	6.10326	1.0514	0.815379	2.25213	1.36939	0.223739	2.17449
242	22.1	90.41	643708248	Hlac_1183	UspA domain protein	13	1.33552	0.00793735	1.20921	1.36755	0.0108057	1.24423	1.34765	0.0151051	1.25025	1.37891	0.0163123	1.27702	1.01094	0.838435	1.12655	0.971304	0.594031	1.12858
243	22.06	73.95	643708768	Hlac_1699	protein of unknown function DUF47	18	1.40218	0.0104211	1.25917	1.43801	0.00654345	1.25221	1.47238	0.0016327	1.20246	1.50864	0.00140268	1.21017	1.05154	0.357593	1.12828	0.969723	0.636661	1.15869
244	22.04	15.28	643707322	Hlac_0259	DNA topoisomerase type IA central domain protein	12	0.874251	0.276817	1.30415	0.852813	0.17278	1.27796	0.967035	0.781627	1.30946	0.943313	0.584659	1.26656	1.11139	0.101842	1.14089	1.01956	0.709627	1.12269
245	21.97	58.82	643706797	Hlac_2987	transcriptional activator, TenA family	12	1.03566	0.643301	1.17763	1.0279	0.773145	1.22998	0.977896	0.808495	1.22153	0.970395	0.802805	1.29835	0.94501	0.537647	1.21827	1.00297	0.966919	1.1682
246	21.96	42.33	643707237	Hlac_0174	SufBD protein	23	1.16248	0.009132	1.10848	1.10176	0.328581	1.2364	1.19362	0.00366948	1.10837	1.13401	0.285595	1.28478	1.02802	0.55832	1.10832	1.04072	0.753077	1.32094
247	21.83	46.55	643709119	Hlac_2048	Polyprenyl synthetase	18	0.939141	0.624039	1.32299	0.938609	0.67849	1.39738	0.937583	0.572109	1.28232	0.936469	0.488062	1.22798	1.00231	0.984228	1.2932	0.995015	0.956953	1.22589
248	21.77	86.44	643709351	Hlac_2278	RNA polymerase Rpb4	17	0.973492	0.846375	1.34405	1.00485	0.975222	1.39425	0.957412	0.663287	1.23671	0.987887	0.906786	1.24864	0.982886	0.809963	1.16533	0.963457	0.509689	1.12679
249	21.61	67.79	643708891	Hlac_1821	ribosomal protein L13	28	0.839512	0.0525523	1.19389	0.843872	0.171265	1.28941	0.792401	0.0247095	1.21843	0.795941	0.0243407	1.21308	0.945428	0.629358	1.28005	0.990727	0.880721	1.14161
250	21.58	60.71	643709419	Hlac_2346	phosphate uptake regulator, PhoU	13	1.10597	0.202455	1.188	1.12071	0.0844246	1.14456	1.17375	0.0697578	1.1947	1.1896	0.021565	1.14772	1.06383	0.303585	1.14406	0.98207	0.754661	1.14491
251	21.41	75.43	643708886	Hlac_1817	ribosomal protein S4	19	0.773698	0.303759	1.68786	0.729125	0.216516	1.69946	0.753606	0.22107	1.61598	0.707035	0.139085	1.61362	0.979201	0.683399	1.11678	1.06533	0.606094	1.30004
252	21.35	51.35	643709709	Hlac_2637	ATP phosphoribosyltransferase	16	1.26951	0.00200996	1.13397	1.21804	0.00331335	1.11932	1.32669	0.000281058	1.11792	1.27183	0.00176404	1.13213	1.04743	0.371842	1.118	1.03623	0.615014	1.16714
253	21.32	77.12	643709511	Hlac_2438	ribosomal protein L24	15	0.705776	0.000427382	1.16249	0.679194	0.000450088	1.1833	0.693762	0.000230262	1.15682	0.667306	0.000493652	1.19506	0.984344	0.758307	1.11758	1.03388	0.512455	1.11549
254	21.27	68.31	643707162	Hlac_0101	ribosomal protein S23 (S12)	16	0.762817	0.0287777	1.26569	0.790658	0.0656275	1.28864	0.68434	0.00214736	1.22379	0.708679	0.00827468	1.26015	0.898074	0.0511319	1.11422	0.960866	0.421737	1.11324
255	21.25	33.73	643707689	Hlac_0623	replication factor A	15	1.03813	0.566014	1.15829	1.07776	0.492623	1.27718	1.02826	0.618893	1.13505	1.06629	0.524261	1.25425	0.991684	0.892794	1.15179	0.957752	0.727068	1.32441
256	21.25	55.84	643707938	Hlac_0873	ketol-acid reductoisomerase	19	0.873869	0.0611264	1.1535	0.951283	0.656923	1.28365	0.865686	0.0303403	1.135	0.939445	0.401887	1.17672	0.990871	0.932568	1.27406	0.915711	0.255016	1.18011
257	21.23	41.77	643709082	Hlac_2011	26S proteasome subunit P45 family	20	0.745595	0.0792658	1.40044	0.731445	0.0617091	1.39397	0.758176	0.028924	1.27155	0.742131	0.0308062	1.30059	1.02055	0.824772	1.22758	1.01938	0.797551	1.18168
258	21.16	56.2	643709626	Hlac_2554	putative circadian clock protein, KaiC	13	0.735008	0.00574967	1.21667	0.704112	0.0143905	1.30269	0.697706	0.00282476	1.22644	0.666076	0.000226848	1.17538	0.948694	0.670899	1.30747	1.04126	0.500418	1.13751
259	21.13	61.29	643707735	Hlac_0669	2,3,4,5-tetrahydropyridine-2-carboxylate N-succinyltransferase	18	1.07671	0.458383	1.23576	1.09434	0.414751	1.26379	1.13382	0.150053	1.1956	1.1521	0.0844957	1.17862	1.05806	0.376989	1.14444	0.979841	0.806475	1.19556
260	21.03	52.35	643709010	Hlac_1939	anthranilate phosphoribosyltransferase	11	1.26364	0.00700034	1.16857	1.14578	0.166556	1.22408	1.21381	0.089218	1.25709	1.09747	0.489263	1.33127	0.962728	0.68204	1.21981	1.09808	0.0802819	1.11282
261	20.87	26.51	643708187	Hlac_1122	glycerol kinase	12	1.35386	0.00805384	1.22719	1.34613	0.00253561	1.18026	1.39169	0.00186823	1.19232	1.38201	0.00130032	1.17727	1.02899	0.634888	1.13883	1.00207	0.964122	1.10511
262	20.81	60.26	643707871	Hlac_0806	peptidylprolyl isomerase FKBP-type	42	0.844123	0.0675587	1.20227	0.808286	0.0506901	1.23813	0.798261	0.00089317	1.11372	0.764776	0.016195	1.22995	0.947091	0.497273	1.18761	1.04141	0.594507	1.17873
263	20.76	26.83	643708145	Hlac_1079	glucosamine/fructose-6-phosphate aminotransferase, isomerizing	11	1.47948	0.10044	1.66692	1.36813	0.171462	1.68699	1.45468	0.0605155	1.49375	1.34163	0.136158	1.55	0.978871	0.833649	1.30281	1.08125	0.315237	1.20807
264	20.69	49.38	643708841	Hlac_1775	Nucleotidyl transferase	16	1.13042	0.0703656	1.14507	1.08785	0.250554	1.16971	1.23041	0.0219333	1.18362	1.18258	0.0537669	1.18667	1.09057	0.120403	1.12192	1.03236	0.616946	1.15161
265	20.67	43.72	643708776	Hlac_1709	hypothetical protein	11	1.16925	0.140539	1.24662	1.12368	0.322143	1.29024	1.11806	0.0761246	1.13472	1.07463	0.585161	1.3389	0.956195	0.657499	1.25153	1.03319	0.787126	1.30948
266	20.59	67.54	643707649	Hlac_0584	orotate phosphoribosyltransferase	15	0.921755	0.623881	1.43766	0.902187	0.26836	1.21819	0.931386	0.535621	1.28358	0.91417	0.197077	1.15688	1.01543	0.8014	1.14304	1.01152	0.920533	1.28732
267	20.5	80.39	643707681	Hlac_0615	Ribosomal S13S15 domain protein	20	0.557018	0.00199504	1.37698	0.528448	0.00185271	1.41192	0.563257	0.000884925	1.32322	0.533177	0.000815398	1.35458	1.01486	0.775474	1.1175	1.05765	0.477482	1.18265
268	20.44	38.14	643709360	Hlac_2287	phosphoglucose isomerase (PGI)	14	1.18706	0.0290539	1.16189	1.34571	0.00738736	1.21845	1.15214	0.023567	1.12553	1.30526	0.00409064	1.17387	0.971057	0.706024	1.18362	0.87672	0.0209611	1.11307
269	20.41	39.62	643707848	Hlac_0782	small GTP-binding protein	12	0.788162	0.0603754	1.28478	0.783983	0.0499493	1.27543	0.8042	0.112729	1.32212	0.798921	0.129088	1.35305	1.02238	0.671808	1.1196	0.999961	1	1.18004
270	20.41	44.02	643709696	Hlac_2624	DNA repair and recombination protein RadA	14	0.853118	0.335899	1.43856	0.875263	0.534997	1.62093	0.813632	0.549305	2.17158	0.837216	0.497189	1.79838	0.940464	0.871361	2.3733	0.9719	0.782165	1.26438
271	20.41	75.85	643708983	Hlac_1912	adenylate kinase	29	0.940156	0.332264	1.14785	0.884883	0.27853	1.27455	0.970306	0.616067	1.14255	0.911064	0.283543	1.20544	1.03359	0.580353	1.14137	1.05952	0.543194	1.23364
272	20.37	11.58	643706831	Hlac_3022	type III restriction protein res subunit	12	0.893147	0.420555	1.36666	0.899678	0.511109	1.43505	0.886268	0.432017	1.40851	0.89051	0.507688	1.48127	0.993786	0.909118	1.13267	0.987214	0.911011	1.30038
273	20.37	28.04	643709460	Hlac_2387	lysyl-tRNA synthetase	17	0.893478	0.414573	1.35958	0.858001	0.333756	1.41753	0.842415	0.0584828	1.19673	0.808405	0.0911271	1.29297	0.944228	0.410609	1.1678	1.03544	0.609315	1.16651
274	20.31	32.73	643709148	Hlac_2077	dihydroorotase, multifunctional complex type	12	0.868053	0.310771	1.35197	0.875448	0.316566	1.33261	0.823239	0.0845748	1.25594	0.829705	0.153025	1.31346	0.95306	0.565055	1.20292	0.985258	0.884155	1.25568
275	20.3	60.74	643709687	Hlac_2615	N-acetyl-gamma-glutamyl-phosphate reductase	16	1.28174	0.00289392	1.14506	1.285	0.0684532	1.31622	1.30543	0.0088587	1.19579	1.309	0.00980594	1.20241	1.01982	0.835303	1.23455	0.99125	0.910967	1.19197
276	20.16	24.91	643708933	Hlac_1863	aminoacyl-tRNA synthetase class Ib	10	1.06369	0.546822	1.25946	0.953823	0.732956	1.37005	1.07819	0.488217	1.27558	0.966951	0.803038	1.35907	1.01536	0.775576	1.12933	1.11163	0.13476	1.15956
277	20.09	42.57	643707790	Hlac_0724	peptidase M42 family protein	14	0.948889	0.567625	1.22987	0.893816	0.30951	1.2742	0.943529	0.461783	1.19314	0.886463	0.188467	1.21607	0.996249	0.948903	1.14317	1.05713	0.444845	1.17621
278	20.09	55.37	643707366	Hlac_0304	Inorganic pyrophosphatase	18	0.893699	0.183081	1.1913	0.836305	0.243561	1.37906	0.883026	0.313371	1.29833	0.825522	0.0483184	1.20926	0.989041	0.924569	1.28771	1.06328	0.689879	1.39481
279	20.03	61.67	643708241	Hlac_1176	Carboxymuconolactone decarboxylase	41	1.3024	0.0501701	1.30283	1.1716	0.178843	1.29761	1.32104	0.147664	1.51927	1.18837	0.373397	1.57479	1.01789	0.828987	1.22187	1.10687	0.287189	1.24511
280	20.01	74.07	643707865	Hlac_0800	hypothetical protein	13	0.714313	0.0243855	1.32556	0.7139	0.0277714	1.33759	0.701582	0.00901951	1.27364	0.703052	0.0536854	1.4322	0.984337	0.820922	1.16558	0.994561	0.969918	1.3746
281	19.99	22.73	643707356	Hlac_0293	glycyl-tRNA synthetase	13	0.946487	0.714119	1.40622	0.968029	0.87153	1.5811	0.926084	0.438441	1.24741	0.947294	0.423785	1.16273	0.982099	0.936759	1.68112	0.971608	0.753362	1.23175
282	19.97	56.47	643707616	Hlac_0551	Methyltransferase type 11	15	0.922046	0.163663	1.13129	0.898104	0.30233	1.25645	1.02253	0.904998	1.53073	0.999996	1	1.29022	1.11013	0.57865	1.5286	1.02098	0.854038	1.29341
283	19.94	26.39	643709719	Hlac_2647	protein of unknown function DUF1508	14	1.23134	0.0109699	1.15687	1.175	0.0219434	1.14011	1.23332	0.0522836	1.23658	1.17543	0.128329	1.24579	1.00425	0.95425	1.17979	1.04131	0.468511	1.13051
284	19.85	56.58	643707201	Hlac_0137	hypothetical protein	10	0.77606	0.00617627	1.16226	0.753151	0.0163527	1.23373	0.795784	0.0117409	1.16934	0.771937	0.0234197	1.23342	1.02698	0.662279	1.15243	1.02568	0.788577	1.24769
285	19.8	23.93	643708258	Hlac_1193	ABC-3 protein	14	1.41139	0.194136	2.16049	1.38905	0.35098	3.22862	1.42318	0.361239	3.64499	1.40382	0.480773	5.46725	1.01301	0.927963	1.72344	1.01225	0.907214	1.4881
286	19.78	48.74	643707151	Hlac_0090	NAD+ synthetase	17	1.20775	0.028024	1.17651	1.25508	0.00588917	1.15133	1.25897	0.00241235	1.12953	1.3073	0.000672017	1.12202	1.04314	0.43864	1.12693	0.955821	0.479997	1.15103
287	19.58	49.02	643708068	Hlac_1002	Glyoxalase/bleomycin resistance protein/dioxygenase	12	0.928807	0.349212	1.18433	0.825683	0.0773746	1.24279	0.888845	0.374576	1.33017	0.785547	0.0383064	1.25253	0.956658	0.52966	1.16571	1.12104	0.280362	1.25235
288	19.52	49.74	643708919	Hlac_1850	acetyl-CoA acetyltransferase	12	0.825397	0.124339	1.29685	0.794396	0.0925047	1.32249	0.902822	0.499369	1.40419	0.870708	0.0617282	1.1588	1.09728	0.443407	1.31039	1.03388	0.76466	1.28808
289	19.47	44.24	643709210	Hlac_2140	glutamyl-tRNA(Gln) amidotransferase, subunit D	14	1.0289	0.727402	1.19622	1.01249	0.886603	1.21096	0.940893	0.575381	1.2676	0.926952	0.397353	1.213	0.916067	0.518877	1.34365	1.01064	0.917069	1.25063
290	19.46	19.55	643706616	Hlac_2787	hypothetical protein	11	0.654347	9.81914e-05	1.15621	0.673392	0.000131588	1.15105	0.732069	0.00101237	1.15932	0.752994	0.0272684	1.27611	1.11723	0.282296	1.24517	0.96713	0.704055	1.21261
291	19.43	29.38	643708602	Hlac_1536	thiamine pyrophosphate protein domain protein TPP-binding	11	0.978664	0.826326	1.23779	0.904157	0.339622	1.25089	0.983379	0.759552	1.12604	0.907296	0.288468	1.21331	1.00667	0.940857	1.21489	1.07633	0.457218	1.23606
292	19.41	43.98	643709356	Hlac_2283	aldo/keto reductase	11	0.640445	8.34771e-06	1.11816	0.589615	0.000539323	1.2565	0.681	0.000248197	1.16058	0.629361	0.00297198	1.29679	1.06428	0.256715	1.1234	1.09565	0.288229	1.20091
293	19.39	43.14	643709683	Hlac_2611	ornithine carbamoyltransferase	12	1.1012	0.454274	1.343	1.23188	0.113993	1.31789	1.16751	0.356654	1.46169	1.30383	0.138113	1.46176	1.06446	0.666364	1.40116	0.889883	0.0818568	1.14653
294	19.37	51.08	643708589	Hlac_1523	TATA-box binding family protein	15	1.18834	0.0250846	1.1546	1.12973	0.093978	1.16062	1.12803	0.0584469	1.13445	1.07077	0.251069	1.13798	0.949895	0.363433	1.13323	1.0466	0.568	1.19701
295	19.27	41.2	643709570	Hlac_2498	Threonyl/alanyl tRNA synthetase SAD	13	0.994995	0.948125	1.19843	0.903017	0.120236	1.14786	1.072	0.779741	1.78888	0.974324	0.905475	1.67182	1.07664	0.681358	1.52045	1.09705	0.152302	1.1483
296	19.25	46.54	643707577	Hlac_0512	alpha/beta hydrolase fold protein	12	1.56236	0.000558921	1.20481	1.50466	0.00678064	1.29726	1.69164	0.000319792	1.22349	1.62717	0.00300305	1.30657	1.08663	0.322057	1.19903	1.02626	0.826883	1.30275
297	19.24	82.09	643708737	Hlac_1668	peptidyl-prolyl cis-trans isomerase cyclophilin type	29	0.850999	0.0371961	1.15958	0.823729	0.0440495	1.20536	0.915854	0.238376	1.17856	0.885031	0.121113	1.18007	1.07809	0.243045	1.15272	1.02851	0.642474	1.1512
298	19.19	59.85	643709512	Hlac_2439	ribosomal protein L14b/L23e	14	0.848397	0.0425032	1.17074	0.847526	0.0524435	1.18239	0.841118	0.0332399	1.16909	0.839281	0.0216973	1.15455	0.993435	0.918623	1.15033	0.997092	0.951638	1.10996
299	19.08	74.42	643708887	Hlac_1818	ribosomal protein S11	13	0.716146	0.0224169	1.30679	0.692947	0.0154589	1.30747	0.7554	0.0764729	1.37879	0.729378	0.11793	1.52699	1.05756	0.576274	1.26089	1.02918	0.714273	1.20123
300	19.05	35.95	643708179	Hlac_1114	chorismate synthase	12	0.991556	0.898969	1.15821	1.05425	0.356213	1.13074	0.982489	0.777157	1.14684	1.04363	0.469572	1.1365	0.992571	0.882368	1.11717	0.93581	0.203926	1.11577
301	18.99	39.16	643709492	Hlac_2419	oxidoreductase domain protein	12	1.08237	0.395472	1.22544	1.0602	0.528829	1.22723	1.08564	0.347177	1.20891	1.06002	0.565579	1.25146	1.00612	0.951985	1.25417	1.01627	0.819863	1.17132
302	18.97	40.91	643708966	Hlac_1895	MscS Mechanosensitive ion channel	10	1.14204	0.0805991	1.16638	1.16728	0.0273213	1.14067	1.13916	0.0469061	1.1365	1.16302	0.0277642	1.13771	0.998612	0.98202	1.15101	0.973573	0.638396	1.13767
303	18.81	22.63	643707561	Hlac_0496	GTP-binding signal recognition particle SRP54 G- domain protein	11	0.863571	0.0753989	1.18091	0.88854	0.0525986	1.12743	0.855039	0.0786825	1.19726	0.879103	0.0687868	1.15241	0.991149	0.874587	1.13705	0.966604	0.523891	1.12723
304	18.72	21.33	643708757	Hlac_1688	peptidase S9 prolyl oligopeptidase active site domain protein	11	0.776003	0.0172172	1.21567	0.758761	0.0166501	1.23497	0.82257	0.0991356	1.27313	0.801646	0.0642107	1.26822	1.06006	0.271794	1.1207	1.02444	0.745252	1.18004
305	18.7	80.51	643707338	Hlac_0275	ATP synthase H subunit	14	0.996206	0.964689	1.20512	1.00271	0.978811	1.24782	1.00108	0.987213	1.15833	1.00769	0.904839	1.14943	1.00682	0.92936	1.18138	0.988474	0.811332	1.11114
306	18.7	77.78	643709446	Hlac_2373	transcriptional regulator, AsnC family	19	1.0212	0.770194	1.1736	1.0038	0.940725	1.12057	0.982773	0.759755	1.13499	0.964729	0.542599	1.13907	0.963845	0.476942	1.12054	1.0131	0.797497	1.1198
307	18.67	39.79	643707206	Hlac_0142	dihydrolipoamide dehydrogenase	14	0.87264	0.426745	1.46506	0.948452	0.655986	1.30881	0.896101	0.279708	1.24789	0.974387	0.667282	1.14659	1.03021	0.777091	1.27023	0.915154	0.253973	1.1838
308	18.62	39.5	643709662	Hlac_2590	FAD dependent oxidoreductase	12	1.19496	0.0487324	1.19343	1.16032	0.0842099	1.19107	1.21751	0.0156737	1.15807	1.18023	0.101695	1.23135	1.02019	0.734991	1.14361	1.02553	0.656339	1.13692
309	18.62	65.42	643709510	Hlac_2437	Ribosomal protein S4E, central domain protein	23	0.64584	0.000924342	1.21835	0.588132	0.00655709	1.39929	0.655062	0.00118163	1.21988	0.596401	0.00777533	1.40214	1.01608	0.767436	1.12778	1.09389	0.302136	1.20639
310	18.53	55.84	643707495	Hlac_0430	phosphoribosyltransferase	10	1.04435	0.708901	1.31154	1.02083	0.857916	1.30992	1.07999	0.323524	1.19136	1.0545	0.498176	1.19744	1.0361	0.554296	1.14867	1.0184	0.760422	1.15003
311	18.53	12.05	643706786	Hlac_2976	hypothetical protein	49	1.01835	0.876028	1.32938	0.992587	0.960549	1.44474	1.00285	0.97586	1.25858	0.976216	0.837317	1.33129	0.985906	0.880899	1.26047	1.02174	0.818589	1.25699
312	18.48	50.51	643707477	Hlac_0413	Ribosomal protein L15e	16	0.687722	0.000157655	1.15273	0.668426	3.88395e-05	1.13757	0.631198	7.68115e-06	1.12985	0.614357	3.97104e-05	1.16917	0.918257	0.222976	1.15746	1.02377	0.621562	1.10821
313	18.43	20.52	643707785	Hlac_0719	alanyl-tRNA synthetase	14	0.85128	0.0850238	1.20919	0.839909	0.140221	1.28156	0.788975	0.0287262	1.22659	0.777792	0.0524255	1.29021	0.928693	0.193234	1.12925	1.00872	0.927573	1.24343
314	18.43	28.55	643707690	Hlac_0624	hypothetical protein	13	1.20648	0.213482	1.38321	1.16349	0.226721	1.31027	1.24092	0.155702	1.37839	1.19753	0.110195	1.26259	1.03255	0.578497	1.1389	1.02773	0.819238	1.31348
315	18.42	77.93	643707303	Hlac_0240	NADPH-dependent F420 reductase	23	1.09448	0.216508	1.17346	1.01269	0.881996	1.22057	1.09158	0.224318	1.17151	1.00782	0.905891	1.16706	0.998029	0.976782	1.17249	1.07684	0.286255	1.16742
316	18.42	43.46	643708030	Hlac_0964	short-chain dehydrogenase/reductase SDR	11	1.06662	0.29219	1.141	1.02977	0.683824	1.17365	1.0172	0.805704	1.16727	0.981887	0.808096	1.18282	0.954987	0.375495	1.11983	1.0316	0.626348	1.15224
317	18.33	28.21	643708619	Hlac_1553	phosphoribosylglycinamide synthetase	9	1.05729	0.483122	1.22174	1.0609	0.421122	1.20113	1.06492	0.489745	1.25838	1.06767	0.534504	1.30706	1.00896	0.898766	1.20054	0.990838	0.921899	1.27739
318	18.3	46.86	643708916	Hlac_1847	carbonic anhydrase	9	1.11493	0.29827	1.26339	1.12237	0.488131	1.46604	1.1469	0.0899459	1.18065	1.15333	0.26064	1.32459	1.0295	0.725322	1.21314	0.988382	0.90052	1.24523
319	18.29	55.93	643709532	Hlac_2458	Inositol phosphatase/fructose-16-bisphosphatase	15	1.19888	0.460814	1.71591	1.10893	0.680858	1.74861	1.24747	0.373563	1.7178	1.15014	0.553873	1.68557	1.05518	0.32109	1.12424	1.08255	0.603608	1.40277
320	18.27	41.86	643709762	Hlac_2688	Tetratricopeptide TPR_2 repeat protein	10	0.710367	0.00373701	1.20006	0.714345	0.0448017	1.38488	0.715331	0.011288	1.25527	0.717911	0.0347228	1.34762	1.00798	0.911629	1.18293	0.991965	0.946097	1.32323
321	18.26	52.89	643709792	Hlac_2717	uracil phosphoribosyltransferase	9	0.918571	0.633787	1.49692	0.887262	0.592811	1.65695	0.88663	0.41191	1.38569	0.858055	0.446584	1.56677	0.964218	0.744362	1.28918	1.02758	0.690535	1.16771
322	18.24	29.32	643709395	Hlac_2322	glutamyl-tRNA synthetase	12	1.00807	0.947185	1.30586	1.09367	0.560209	1.39774	0.984065	0.89219	1.29773	1.06545	0.658658	1.36882	0.97851	0.714237	1.13885	0.918111	0.423554	1.25927
323	18.22	48.42	643709534	Hlac_2460	3-hydroxyacyl-CoA dehydrogenase NAD-binding	11	1.00912	0.890372	1.15583	1.04506	0.476524	1.14362	1.05748	0.29117	1.11935	1.09354	0.110465	1.12104	1.04963	0.354112	1.11867	0.960696	0.446673	1.12074
324	18.18	24.71	643709550	Hlac_2478	histidinol dehydrogenase	10	0.908716	0.397315	1.27999	0.909554	0.159791	1.15149	0.884422	0.36748	1.34518	0.882527	0.448195	1.43527	0.975968	0.824798	1.2779	0.994249	0.96076	1.29955
325	18.02	23.16	643709193	Hlac_2123	molybdenum cofactor synthesis domain protein	11	1.12445	0.271134	1.25153	1.13476	0.398589	1.37634	1.17049	0.251045	1.33358	1.18465	0.164525	1.2862	1.04552	0.639208	1.2277	0.983962	0.862397	1.22453
326	17.98	24.28	643707233	Hlac_0170	eRF1 domain 2 protein	11	1.08504	0.702452	1.64596	1.172	0.530649	1.79291	1.02994	0.833091	1.38822	1.11646	0.429535	1.37479	0.94943	0.748942	1.46071	0.910319	0.415906	1.30105
327	17.9	50.74	643707883	Hlac_0818	Translation initiation factor IF2/IF5	10	0.951011	0.275617	1.10056	0.988715	0.812974	1.10766	0.945325	0.316614	1.12439	0.982307	0.765086	1.1357	0.995931	0.931515	1.10654	0.956418	0.329128	1.10016
328	17.87	41.96	643708557	Hlac_1495	Transcription factor TFIIB cyclin-related	14	0.793294	0.00350674	1.14772	0.806658	0.137729	1.34368	0.749969	0.00109853	1.15555	0.763593	0.0950876	1.38418	0.946662	0.40662	1.15006	0.982116	0.860163	1.24638
329	17.86	32.07	643707149	Hlac_0088	glycosyl transferase family 3	12	0.878573	0.199915	1.24152	0.93652	0.283881	1.143	0.872103	0.215397	1.26823	0.92902	0.448905	1.24247	0.995105	0.935803	1.14914	0.933531	0.439841	1.21975
330	17.82	92.31	643709507	Hlac_2434	ribosomal protein S8	17	0.650845	0.000417929	1.16157	0.563037	0.000870364	1.25826	0.619927	0.000232698	1.16165	0.535661	0.000249672	1.21913	0.953866	0.470266	1.16185	1.1532	0.0780307	1.17863
331	17.79	54.7	643709686	Hlac_2614	acetylglutamate kinase	11	1.11021	0.192953	1.19063	1.01101	0.911395	1.25974	1.09376	0.16203	1.14749	0.99468	0.933943	1.16306	0.986565	0.81748	1.14713	1.09288	0.167566	1.1485
332	17.73	32.7	643709183	Hlac_2113	NADH:flavin oxidoreductase/NADH oxidase	9	0.881538	0.341033	1.33901	0.934236	0.41988	1.20654	0.905431	0.441472	1.33374	0.959172	0.518937	1.15626	1.02906	0.619278	1.13923	0.938439	0.487032	1.22732
333	17.72	43.82	643708126	Hlac_1058	Alcohol dehydrogenase zinc-binding domain protein	11	1.07153	0.474053	1.22987	1.08173	0.510668	1.29253	1.08473	0.4974	1.29347	1.09359	0.511339	1.34004	1.01935	0.676655	1.10451	0.987239	0.800821	1.11677
334	17.7	67.66	643708273	Hlac_1208	response regulator receiver protein	13	1.25337	0.0227479	1.19922	1.22378	0.0764863	1.26019	1.42829	0.0140443	1.28999	1.39117	0.0383186	1.35732	1.14141	0.0578558	1.14835	1.01926	0.765873	1.16159
335	17.52	41.33	643709685	Hlac_2613	acetylornithine and succinylornithine aminotransferase	12	1.20547	0.0151441	1.14828	1.2483	0.0192448	1.18932	1.28969	0.0309344	1.2503	1.33571	0.0115275	1.22345	1.07254	0.315852	1.16571	0.96107	0.48533	1.13598
336	17.49	46.98	643708457	Hlac_1396	hypothetical protein	11	1.35677	0.0138533	1.2477	1.22529	0.0977645	1.28606	1.3652	0.0127112	1.24801	1.23313	0.0253282	1.19124	1.00781	0.891581	1.13898	1.10002	0.175151	1.1612
337	17.44	42.86	643708614	Hlac_1547	D-isomer specific 2-hydroxyacid dehydrogenase NAD-binding	10	1.03336	0.714189	1.2207	1.07137	0.248438	1.13623	1.13695	0.0394977	1.12801	1.17722	0.104234	1.22791	1.10033	0.381078	1.26854	0.959754	0.591061	1.18444
338	17.42	71.01	643707617	Hlac_0552	deoxyribonuclease/rho motif-related TRAM	11	1.16918	0.0210787	1.13297	1.19058	0.0132468	1.13346	1.13094	0.0517741	1.13237	1.15066	0.0324031	1.13282	0.968366	0.56142	1.13283	0.977077	0.673688	1.13298
339	17.35	78.02	643709270	Hlac_2198	transcriptional regulator, PadR-like family	16	0.987327	0.85352	1.16676	0.943525	0.325604	1.13656	0.96277	0.586736	1.16708	0.91896	0.166484	1.1366	0.976383	0.677869	1.13643	1.04224	0.476146	1.13614
340	17.34	52.38	643708520	Hlac_1459	dihydroxyacetone kinase, L subunit	11	1.30344	0.0223831	1.23954	1.2823	0.049535	1.2815	1.3677	0.00517273	1.20324	1.34265	0.00918225	1.21601	1.05024	0.49518	1.17486	1.00875	0.931444	1.25997
341	17.22	39.41	643708454	Hlac_1393	aminotransferase class I and II	11	1.02337	0.834627	1.28681	1.05055	0.566303	1.21388	0.985076	0.823956	1.16647	1.01349	0.941857	1.52068	0.965248	0.813517	1.40705	0.96885	0.812358	1.35473
342	17.15	58.82	643709504	Hlac_2431	Ribosomal protein L19e	16	0.679893	0.0602309	1.50124	0.66371	0.00644379	1.30068	0.659742	0.0209199	1.40035	0.642154	0.000202451	1.18173	0.972171	0.759137	1.2238	1.02263	0.834613	1.26553
343	17.12	33.14	643709223	Hlac_2153	isocitrate lyase and phosphorylmutase	13	2.58024	0.00104968	1.54798	2.45704	0.00168924	1.56484	2.53243	0.00169097	1.5887	2.42152	0.00163018	1.54952	1.00606	0.944093	1.21227	1.05296	0.360144	1.13044
344	17.09	79.49	643708890	Hlac_1820	ribosomal protein L15	26	0.703798	0.0220999	1.33544	0.71196	0.155726	1.63725	0.663948	7.23473e-06	1.11397	0.678092	0.00513468	1.27475	0.94653	0.67593	1.32893	0.975542	0.800446	1.23679
345	17.07	98.89	643707663	Hlac_0597	hypothetical protein	11	1.49214	0.00209078	1.20891	1.41781	0.0119028	1.27106	1.47749	0.00273777	1.21571	1.40322	0.00722443	1.2311	0.991521	0.890105	1.15553	1.04715	0.473013	1.15868
346	16.98	64.29	643709501	Hlac_2428	ribosomal protein L30P	36	0.744141	0.00121514	1.14304	0.683043	0.00109102	1.1844	0.759826	0.00183382	1.14298	0.696319	0.000565051	1.15448	1.02231	0.710256	1.14438	1.08829	0.166554	1.13839
347	16.96	44.98	643707855	Hlac_0790	GCN5-related N-acetyltransferase	11	1.30172	0.00399057	1.15321	1.35253	0.00730301	1.20415	1.29509	0.00863176	1.1795	1.34455	0.0130005	1.23077	0.997743	0.969762	1.15019	0.957602	0.488897	1.15469
348	16.93	42.07	643709577	Hlac_2505	tyrosyl-tRNA synthetase	12	0.917636	0.487498	1.32898	0.818574	0.216068	1.42522	1.0537	0.443765	1.16902	0.940016	0.50039	1.23509	1.14991	0.255478	1.31249	1.11518	0.205013	1.20643
349	16.89	67.07	643708306	Hlac_1242	protein of unknown function DUF88	13	1.01367	0.910197	1.32629	0.991323	0.926727	1.24906	1.01672	0.892455	1.33335	0.993938	0.931119	1.17948	1.00487	0.948823	1.19433	1.01945	0.783851	1.17859
350	16.88	17.61	643708302	Hlac_1238	formate dehydrogenase, alpha subunit	12	1.50175	0.0890346	1.63377	1.48177	0.0814612	1.5843	1.47272	0.305468	2.32946	1.45662	0.308836	2.28856	0.999842	0.999353	1.61325	1.00929	0.876545	1.14985
351	16.82	37.47	643708206	Hlac_1141	acyl-CoA dehydrogenase domain protein	14	0.891074	0.402604	1.35822	0.84375	0.222562	1.35011	0.957024	0.825211	1.57319	0.906001	0.567916	1.47642	1.08029	0.38986	1.22052	1.05609	0.637484	1.29965
352	16.81	8.801	643707592	Hlac_0527	chromosome segregation protein SMC	9	0.74835	0.0410522	1.3163	0.762909	0.194273	1.5534	0.694729	0.0430406	1.4186	0.706209	0.10944	1.56121	0.92784	0.454528	1.24575	0.980483	0.881943	1.34508
353	16.81	15.59	643706859	Hlac_3052	heavy metal translocating P-type ATPase	10	0.755444	0.0243601	1.25812	0.754131	0.0324265	1.28312	0.736874	0.124132	1.51901	0.733566	0.0237681	1.28668	0.975395	0.8354	1.32436	0.996716	0.979372	1.34797
354	16.75	72.34	643709518	Hlac_2445	ribosomal protein S19	22	0.681095	0.00183402	1.20547	0.660298	0.00472684	1.27248	0.712873	0.0078697	1.24305	0.690061	0.0121696	1.2989	1.04751	0.423818	1.13799	1.02867	0.621771	1.13834
355	16.73	18.82	643707778	Hlac_0712	proton-translocating NADH-quinone oxidoreductase, chain L	11	0.915241	0.377658	1.28149	0.927427	0.532988	1.35922	0.926668	0.335631	1.21331	0.939295	0.59105	1.34728	1.01367	0.85517	1.21371	0.979437	0.872241	1.40008
356	16.65	44.04	643707448	Hlac_0384	Replication factor C	12	0.930476	0.481808	1.26518	0.929957	0.509945	1.28882	0.990352	0.931644	1.30375	0.988411	0.905987	1.26056	1.06744	0.401539	1.19356	1.00203	0.971403	1.14224
357	16.62	41.63	643708014	Hlac_0948	FAD-dependent pyridine nucleotide-disulphide oxidoreductase	12	1.33093	0.139373	1.53875	1.20402	0.539899	2.15968	1.41487	0.0491137	1.41171	1.26797	0.46152	2.248	1.06414	0.42273	1.21342	1.09803	0.726102	1.99509
358	16.62	35.69	643708687	Hlac_1621	phage shock protein A, PspA	9	1.28028	0.000265203	1.10546	1.23225	0.00630665	1.14473	1.22622	0.00107463	1.10526	1.17981	0.0118235	1.12746	0.959114	0.498305	1.14153	1.03381	0.47738	1.10556
359	16.58	65.42	643707995	Hlac_0929	Oxidoreductase FAD-binding domain protein	12	0.928903	0.263631	1.1576	0.859679	0.0890421	1.20025	0.911197	0.254538	1.19798	0.841269	0.0527203	1.19202	0.982206	0.76465	1.15054	1.07739	0.383839	1.21434
360	16.51	26.1	643708733	Hlac_1664	peptidase M28	13	0.954443	0.565852	1.19359	0.956813	0.656975	1.24292	0.93782	0.320619	1.14815	0.940022	0.475992	1.20697	0.983868	0.791856	1.1449	0.992822	0.889185	1.12039
361	16.47	20.56	643708567	Hlac_1505	4-alpha-glucanotransferase	10	1.16394	0.159788	1.25344	1.04283	0.545383	1.1655	1.13518	0.254777	1.26913	1.0172	0.825504	1.18841	0.977689	0.658668	1.12012	1.11	0.0935253	1.13479
362	16.47	33.78	643707608	Hlac_0543	transcriptional regulator, TrmB	9	0.820273	0.307128	1.6004	0.816178	0.330203	1.66388	0.79953	0.273568	1.63198	0.795761	0.288841	1.68042	0.972178	0.720172	1.22595	1.00082	0.991	1.2076
363	16.44	85.09	643709513	Hlac_2440	ribosomal protein S17	13	0.637674	0.00169617	1.24095	0.542967	0.00200576	1.35254	0.617544	0.00247339	1.28097	0.526526	0.00269888	1.39776	0.970122	0.621229	1.14891	1.16556	0.174892	1.27127
364	16.43	47.41	643708345	Hlac_1281	aromatic amino acid beta-eliminating lyase/threonine aldolase	11	0.909503	0.19829	1.16707	0.944602	0.32469	1.13173	0.896218	0.111414	1.15078	0.929629	0.350273	1.18239	0.986942	0.859356	1.1771	0.9575	0.44206	1.12995
365	16.38	42.03	643708408	Hlac_1344	histidinol-phosphate aminotransferase	16	0.886053	0.310152	1.29891	0.929052	0.473294	1.25817	0.820651	0.0617669	1.23424	0.859998	0.0813226	1.19159	0.927696	0.216713	1.13967	0.948778	0.364804	1.13692
366	16.38	30.32	643708677	Hlac_1611	glycine cleavage system P-protein	10	1.06414	0.448914	1.2012	1.09573	0.149335	1.14282	1.11866	0.215219	1.21484	1.15007	0.189375	1.25545	1.05331	0.439343	1.16164	0.966952	0.601645	1.15652
367	16.35	46.38	643708901	Hlac_1831	protein of unknown function DUF59	10	0.987761	0.942873	1.56559	1.07427	0.638159	1.4791	1.08947	0.605252	1.5291	1.18505	0.355665	1.57101	1.10594	0.574657	1.581	0.91569	0.6523	1.65359
368	16.25	49.6	643708705	Hlac_1639	hypothetical protein	13	0.768939	0.145381	1.49792	0.820857	0.179432	1.40099	0.872654	0.573503	1.85462	0.932772	0.704551	1.60668	1.13439	0.536551	1.67937	0.931669	0.334194	1.19612
369	16.23	48.67	643709076	Hlac_2005	aldo/keto reductase	11	1.10395	0.651851	1.75751	1.28166	0.34429	1.90201	0.991727	0.952303	1.43669	1.14534	0.529822	1.73036	0.900064	0.565726	1.59598	0.860782	0.277485	1.39285
370	16.22	45.34	643709098	Hlac_2027	peptidase S15	13	1.13567	0.0558175	1.14062	1.16109	0.091228	1.19947	1.16143	0.164221	1.26004	1.18759	0.165237	1.30513	1.02514	0.698425	1.16118	0.973993	0.642989	1.14131
371	16.21	39.47	643709018	Hlac_1947	FAD-dependent pyridine nucleotide-disulphide oxidoreductase	10	0.967304	0.598455	1.16429	0.869602	0.311533	1.37603	0.890548	0.107891	1.16462	0.799756	0.13156	1.37569	0.92181	0.226387	1.16392	1.11072	0.324988	1.28072
372	16.19	43.08	643709774	Hlac_2700	NADH:flavin oxidoreductase/NADH oxidase	15	0.854948	0.286813	1.38832	0.833437	0.0752458	1.23059	0.906836	0.443856	1.33914	0.883018	0.255019	1.27371	1.06315	0.473959	1.21676	1.02074	0.842733	1.27435
373	16.14	47.16	643709025	Hlac_1954	Rhodanese domain protein	15	0.612787	0.109145	1.9382	0.528915	0.0513053	1.9015	0.601008	0.0810371	1.83846	0.517238	0.0186832	1.61339	0.983285	0.883554	1.34966	1.15717	0.216533	1.31841
374	16.13	40.87	643709342	Hlac_2269	translation initiation factor, aIF-2BII family	10	1.26042	0.0212804	1.20547	1.28514	0.0239586	1.23141	1.45148	0.00178995	1.20609	1.46911	0.0304691	1.40223	1.15042	0.178507	1.24496	0.977234	0.79734	1.22143
375	16.12	26.69	643708391	Hlac_1327	Transcription factor TFIIB cyclin-related	8	0.909864	0.555327	1.4688	1.04462	0.606553	1.22677	0.847239	0.368903	1.53995	0.970959	0.841254	1.43216	0.93503	0.590398	1.35058	0.866109	0.518651	1.70334
376	16.1	41.81	643708329	Hlac_1265	UBA/THIF-type NAD/FAD binding protein	16	0.857226	0.146834	1.25398	0.731355	0.103037	1.48944	0.81652	0.0624591	1.24256	0.694861	0.0330548	1.38168	0.953501	0.483912	1.16906	1.16272	0.40903	1.51548
377	16.06	19.14	643706688	Hlac_2868	Glycoside hydrolase family 42 domain protein	11	1.04815	0.740976	1.38179	1.04071	0.764392	1.35371	1.06297	0.713581	1.45904	1.05712	0.716398	1.41517	1.01366	0.922514	1.37462	1.00152	0.988443	1.27072
378	16.06	39.66	643708215	Hlac_1150	Proline dehydrogenase	13	0.854818	0.0168826	1.12782	0.760271	0.0133104	1.22109	0.817173	0.0329459	1.19831	0.727991	0.0189217	1.28355	0.957106	0.506004	1.15628	1.11926	0.185296	1.19634
379	16	59.11	643709725	Hlac_2653	proliferating cell nuclear antigen PcnA	17	0.972743	0.788017	1.27188	0.96206	0.709635	1.27425	0.992349	0.899002	1.15252	0.979975	0.766825	1.17294	1.02017	0.835422	1.25255	1.00694	0.909104	1.15267
380	15.97	35.58	643709352	Hlac_2279	initiation factor 2B related	12	1.22658	0.00756106	1.13907	1.26564	0.00661437	1.15739	1.11287	0.130372	1.15907	1.14718	0.0403792	1.1381	0.909062	0.20155	1.17349	0.963952	0.524616	1.13847
381	15.96	30.81	643709233	Hlac_2163	hypothetical protein	8	1.08077	0.204574	1.1429	1.1045	0.179813	1.17377	0.988304	0.91701	1.30333	1.01049	0.924034	1.29288	0.917355	0.264649	1.18718	0.97433	0.652646	1.14387
382	15.91	35.44	643707442	Hlac_0378	phosphate/phosphonate ABC transporter periplasmic substrate-binding protein	25	1.17846	0.0872772	1.22416	1.2215	0.0520435	1.22494	1.19148	0.0911167	1.24554	1.23402	0.0449024	1.22447	1.01218	0.875588	1.22322	0.959987	0.607351	1.2258
383	15.89	42.94	643708828	Hlac_1763	Pyridoxal-5'-phosphate-dependent protein beta subunit	12	1.27873	0.0414699	1.26202	1.39295	0.0217478	1.30157	1.39864	0.00805867	1.23484	1.52023	0.01299	1.34141	1.09503	0.225561	1.17879	0.913749	0.210895	1.1707
384	15.84	67.86	643709030	Hlac_1959	NUDIX hydrolase	13	0.899827	0.150699	1.16734	0.958666	0.665238	1.24742	0.911504	0.133944	1.13804	0.969723	0.76683	1.26598	1.0145	0.80068	1.13857	0.934172	0.490777	1.24794
385	15.82	80	643709705	Hlac_2633	hypothetical protein	35	0.603227	0.02376	1.52628	0.639509	0.542925	4.86189	0.595328	0.0104034	1.44383	0.63146	0.529107	4.81132	0.98856	0.880098	1.18017	0.945639	0.935075	4.44049
386	15.74	25.7	643709095	Hlac_2024	protein of unknown function UPF0027	9	1.09256	0.167004	1.14773	1.04438	0.522212	1.16929	1.03518	0.59742	1.16391	0.988652	0.880329	1.19457	0.949047	0.390886	1.14846	1.04062	0.506927	1.14807
387	15.56	59.69	643709469	Hlac_2396	DNA-directed RNA polymerase	10	0.921216	0.218457	1.15732	0.893124	0.526849	1.5096	0.967229	0.597942	1.15777	0.937269	0.731969	1.55538	1.05136	0.436692	1.15849	1.0275	0.8444	1.38251
388	15.53	22.7	643709766	Hlac_2692	aminotransferase class V	10	0.983783	0.817979	1.18103	1.03523	0.655436	1.19788	1.05256	0.519126	1.20092	1.10686	0.170361	1.17293	1.07241	0.257441	1.14651	0.946695	0.369807	1.1483
389	15.53	35.89	643707397	Hlac_0335	HAD superfamily (subfamily IA) hydrolase, TIGR01548	8	0.875448	0.164629	1.23389	1.00581	0.965988	1.39403	0.903604	0.425324	1.3504	1.0338	0.854411	1.55641	1.03466	0.690886	1.231	0.866431	0.194844	1.27936
390	15.44	23.82	643708063	Hlac_0997	iron-containing alcohol dehydrogenase	8	1.02461	0.811239	1.26093	1.05933	0.692265	1.39148	0.986109	0.896581	1.27821	1.02078	0.812442	1.21829	0.964906	0.771568	1.32305	0.960925	0.587082	1.18015
391	15.38	40	643707073	Hlac_0019	dihydroorotate dehydrogenase	10	1.07687	0.539263	1.31178	1.11209	0.394501	1.31915	1.07153	0.396626	1.19838	1.10429	0.392819	1.2939	0.994774	0.956467	1.24488	0.963261	0.563658	1.15729
392	15.34	30.23	643707518	Hlac_0454	signal peptide peptidase SppA, 36K type	9	1.08665	0.336141	1.21473	1.08426	0.365908	1.22438	1.05747	0.453476	1.18604	1.05401	0.476403	1.18473	0.974445	0.673481	1.15383	0.996958	0.959904	1.15287
393	15.34	44.26	643708671	Hlac_1605	6-phosphogluconate dehydrogenase NAD-binding	8	0.927346	0.547797	1.33625	0.933564	0.263146	1.14598	0.946003	0.701818	1.40233	0.954227	0.602133	1.23174	1.0238	0.758229	1.1956	0.987367	0.920383	1.34781
394	15.3	54.3	643709123	Hlac_2052	methionine aminopeptidase, type II	11	0.973159	0.74539	1.22606	0.938223	0.343899	1.16987	0.950729	0.44482	1.16963	0.91538	0.205946	1.16934	0.978301	0.800979	1.23636	1.03147	0.662118	1.18727
395	15.26	23.03	643708920	Hlac_1851	phosphoglycerate mutase, 2,3-bisphosphoglycerate-independent	8	0.95072	0.637619	1.27483	0.990809	0.919626	1.23217	1.04201	0.706602	1.28169	1.0841	0.393939	1.23399	1.09838	0.122323	1.13462	0.953505	0.591972	1.22206
396	15.23	47.7	643709721	Hlac_2649	Lactate/malate dehydrogenase	14	1.09439	0.214964	1.167	1.11075	0.22686	1.20326	1.09142	0.274745	1.18774	1.10762	0.144248	1.15679	0.999026	0.98649	1.13725	0.980639	0.750875	1.14705
397	15.22	36.57	643708379	Hlac_1315	Spo11/DNA topoisomerase VI subunit A domain protein	10	1.04327	0.597689	1.20457	0.925805	0.600006	1.40621	1.01896	0.797541	1.18693	0.908629	0.5837	1.49931	0.977738	0.702817	1.14755	1.11992	0.408238	1.36582
398	15.18	61.07	643707632	Hlac_0567	prefoldin, beta subunit	39	0.819202	0.0306076	1.18737	0.839907	0.0472661	1.18696	0.827834	0.0368398	1.18754	0.847854	0.137236	1.2712	1.01179	0.868684	1.18902	0.970918	0.674644	1.18572
399	15.15	34.97	643709543	Hlac_2471	Quinolinate phosphoribosyl transferase	10	1.06019	0.757898	1.58639	1.05148	0.572409	1.23838	1.08877	0.698382	1.70329	1.08195	0.501119	1.32237	1.0317	0.686693	1.20633	1.00483	0.973829	1.43213
400	15.08	37.03	643707927	Hlac_0862	phosphoribosylformylglycinamidine cyclo-ligase	8	0.897309	0.146755	1.17623	1.0221	0.741437	1.17487	0.944962	0.581447	1.2803	1.0748	0.493873	1.28584	1.05431	0.517211	1.21562	0.873977	0.0855567	1.17586
401	15.06	50.63	643707939	Hlac_0874	acetolactate synthase, small subunit	10	0.704096	0.0329319	1.36764	0.733152	0.139228	1.55283	0.703214	0.0542826	1.43428	0.731347	0.160742	1.60277	1.00135	0.981379	1.14123	0.959161	0.63965	1.22333
402	15.06	45.19	643708762	Hlac_1693	methenyltetrahydromethanopterin cyclohydrolase	14	1.10642	0.194851	1.1792	1.09968	0.369245	1.25898	1.04046	0.503982	1.13967	1.02962	0.71311	1.19322	0.940641	0.40776	1.17529	1.00277	0.96898	1.17246
403	15.04	31.2	643708146	Hlac_1080	Nucleotidyl transferase	9	1.31783	0.0280116	1.26071	1.39332	0.0568219	1.41317	1.21033	0.107874	1.28524	1.27291	0.0654826	1.30199	0.919359	0.225869	1.16947	0.942489	0.61928	1.33341
404	15.01	47.4	643708881	Hlac_1813	cytidylate kinase	8	0.99199	0.935104	1.26087	1.00283	0.972261	1.21015	0.973987	0.686224	1.16422	0.981627	0.840654	1.24127	0.983134	0.834829	1.21062	0.987021	0.821863	1.14558
405	15	54.93	643709821	Hlac_2746	GTP-binding protein HSR1-related	14	1.11565	0.262878	1.23312	1.21151	0.16321	1.33395	1.12925	0.378131	1.35045	1.22299	0.25092	1.45505	1.01749	0.846469	1.2213	0.917192	0.132101	1.12623
406	14.98	29.27	643707694	Hlac_0628	putative nonspecific lipid-transfer protein (sterol carrier protein)	10	1.08085	0.297794	1.17761	1.06681	0.635948	1.36229	1.08949	0.539547	1.3693	1.07476	0.683292	1.49298	1.01126	0.909956	1.25331	1.00702	0.939506	1.23412
407	14.96	75.48	643708363	Hlac_1299	deoxyribonuclease/rho motif-related TRAM	12	0.926697	0.468	1.28317	0.987282	0.891096	1.25667	0.908328	0.354996	1.27458	0.96698	0.678253	1.21673	0.982785	0.78729	1.16978	0.934801	0.324797	1.1721
408	14.96	59.09	643709517	Hlac_2444	ribosomal protein L22	16	0.675071	0.0250067	1.38693	0.605818	0.00718442	1.37193	0.632352	0.00191063	1.25188	0.566821	9.87868e-05	1.18526	0.938536	0.45759	1.21027	1.10444	0.209045	1.1851
409	14.91	19.76	643708360	Hlac_1296	protein of unknown function DUF255	11	1.05961	0.681535	1.38923	1.16076	0.227004	1.31136	1.10922	0.405584	1.32791	1.21241	0.0137849	1.1468	1.04701	0.473556	1.15841	0.911562	0.465164	1.3372
410	14.87	42.43	643708337	Hlac_1273	tryptophan synthase, alpha subunit	9	1.15861	0.134034	1.23125	1.05714	0.606185	1.2841	1.10362	0.474034	1.37155	1.00869	0.926426	1.24587	0.955628	0.561515	1.19813	1.09137	0.449974	1.30318
411	14.86	32.3	643708450	Hlac_1389	Creatininase	8	0.932609	0.739008	1.5942	0.896411	0.481523	1.40725	0.931928	0.452196	1.22843	0.890142	0.41158	1.36315	0.99637	0.978888	1.35967	1.03952	0.771267	1.346
412	14.81	35.82	643708613	Hlac_1546	Cys/Met metabolism pyridoxal-phosphate-dependent protein	16	0.917428	0.53343	1.39298	0.988997	0.915175	1.28911	0.951011	0.771213	1.52294	1.02523	0.856173	1.39887	1.03942	0.723977	1.30476	0.922206	0.243645	1.17069
413	14.74	24.32	643707126	Hlac_0065	oligopeptide/dipeptide ABC transporter, ATPase subunit	9	0.872828	0.356977	1.48968	0.736962	0.151049	1.65959	0.836645	0.0995931	1.27214	0.707281	0.226435	2.06726	0.960232	0.687805	1.33847	1.16874	0.596376	2.31679
414	14.71	18.4	643707266	Hlac_0203	UvrD/REP helicase	9	0.747515	0.0550809	1.34948	0.783109	0.194157	1.50578	0.736158	0.181802	1.64281	0.771907	0.335822	1.83235	0.981135	0.948911	2.00901	0.95157	0.755825	1.45229
415	14.71	34.94	643709103	Hlac_2032	ornithine cyclodeaminase/mu-crystallin	9	1.1056	0.419786	1.3637	1.19828	0.164966	1.34438	1.04034	0.690804	1.29252	1.1257	0.247407	1.27493	0.942858	0.736921	1.57379	0.918973	0.281484	1.20755
416	14.65	49	643707503	Hlac_0439	ornithine cyclodeaminase/mu-crystallin	12	0.889574	0.408937	1.42262	0.818587	0.337594	1.66619	0.864026	0.39938	1.5381	0.792675	0.0505639	1.26266	0.971536	0.807099	1.35979	1.08419	0.717317	1.78129
417	14.64	32.71	643707499	Hlac_0434	ribosomal RNA methyltransferase RrmJ/FtsJ	9	0.74699	0.0019285	1.15399	0.685144	0.0469188	1.44975	0.781041	0.0134579	1.19495	0.711927	0.0606139	1.43291	1.04751	0.389628	1.12717	1.09828	0.433238	1.30563
418	14.64	31.33	643708740	Hlac_1671	aminopeptidase (leucyl aminopeptidase, aminopeptidase T) 1	8	0.863375	0.374417	1.45456	0.870985	0.423469	1.48233	0.85327	0.348914	1.46556	0.86002	0.35313	1.44298	0.991383	0.932064	1.26902	0.985671	0.81332	1.15387
419	14.62	34.96	643708075	Hlac_1009	translation initiation factor 2, alpha subunit	10	1.06826	0.241518	1.12982	1.09489	0.360539	1.24504	1.09318	0.222243	1.17034	1.12026	0.209322	1.21442	1.02533	0.644013	1.13038	0.969864	0.654541	1.16753
420	14.59	39.85	643708907	Hlac_1837	Alcohol dehydrogenase GroES domain protein	9	1.78971	0.0177321	1.55251	1.47497	0.0203866	1.35536	1.90446	0.0266967	1.71634	1.58431	0.0361339	1.5202	1.09351	0.264594	1.19456	1.21688	0.0324451	1.18939
421	14.58	23.65	643709302	Hlac_2230	hypothetical protein	11	0.695748	0.0694426	1.49907	0.849563	0.326943	1.47091	0.748033	0.0718512	1.388	0.912032	0.474221	1.35809	1.07939	0.426762	1.25502	0.816371	0.339723	1.63958
422	14.57	55.66	643708164	Hlac_1098	isochorismatase hydrolase	12	1.50799	0.0372359	1.458	1.72434	0.00440639	1.35082	1.44842	0.213857	1.91958	1.66936	0.00955903	1.39763	0.967587	0.87026	1.60487	0.871791	0.350113	1.39292
423	14.55	66.67	643709506	Hlac_2433	ribosomal protein L6	13	0.685512	0.000569543	1.16191	0.668051	0.0107163	1.31872	0.669747	0.0337616	1.43339	0.651376	0.00645721	1.30303	0.97675	0.90632	1.57775	1.02304	0.760235	1.18497
424	14.54	55.39	643707217	Hlac_0154	amino acid-binding ACT domain protein	18	1.14226	0.385117	1.41552	1.01079	0.905585	1.2365	1.17377	0.301523	1.41466	1.03892	0.658367	1.22257	1.03071	0.663685	1.17579	1.12606	0.433947	1.41414
425	14.51	45.98	643709509	Hlac_2436	ribosomal protein L5	13	0.667668	0.0004404	1.16627	0.603316	0.000143351	1.17402	0.67864	0.000222613	1.14117	0.612674	4.93681e-05	1.14073	1.0181	0.758257	1.14171	1.10079	0.12793	1.1406
426	14.5	35.77	643709595	Hlac_2523	ABC transporter related	9	0.936509	0.756281	1.67255	1.02985	0.856152	1.48621	0.941341	0.729898	1.53045	1.03703	0.777967	1.36903	1.00887	0.94071	1.3369	0.903415	0.327905	1.27245
427	14.47	34.95	643709816	Hlac_2741	hypothetical protein	7	1.04545	0.767124	1.44112	0.975139	0.912438	1.75016	1.1312	0.377413	1.38732	1.04476	0.813072	1.57085	1.08569	0.436906	1.28439	1.07937	0.485562	1.29811
428	14.45	79.46	643709503	Hlac_2430	ribosomal protein L18P/L5E	24	0.77986	0.171438	1.49273	0.703274	0.0880731	1.53407	0.797096	0.170906	1.44027	0.719017	0.0745336	1.45848	1.02523	0.741482	1.20163	1.10049	0.223477	1.1939
429	14.37	45.32	643708245	Hlac_1180	Protein of unknown function DUF137	9	0.905614	0.57251	1.52556	0.901039	0.433112	1.36951	0.901659	0.491953	1.43208	0.895658	0.378095	1.34054	0.99797	0.980909	1.23092	1.00072	0.991015	1.16957
430	14.37	22.47	643708251	Hlac_1186	TrkA-N domain protein	9	1.04247	0.633681	1.2348	1.03904	0.705073	1.27841	1.05676	0.516686	1.22573	1.05225	0.623556	1.28472	1.01505	0.811653	1.16518	0.99837	0.979056	1.16414
431	14.33	66.15	643709173	Hlac_2103	Protein of unknown function DUF655	11	1.25036	0.0351293	1.22187	1.35789	0.0514494	1.3618	1.35616	0.0940692	1.4618	1.47574	0.0434329	1.45107	1.08953	0.460179	1.31743	0.915181	0.260688	1.1969
432	14.31	26.05	643707160	Hlac_0099	sodium:dicarboxylate symporter	15	2.20364	0.00613405	1.59667	1.94478	0.00695371	1.49903	2.1417	0.00653648	1.5798	1.88963	0.0080056	1.49112	0.976338	0.718524	1.16773	1.13259	0.189498	1.22866
433	14.27	44.34	643707527	Hlac_0463	PfkB domain protein	13	0.921371	0.497158	1.33339	0.884417	0.116387	1.18118	0.889425	0.271618	1.27621	0.852571	0.244326	1.36463	0.966311	0.814708	1.42856	1.0341	0.777438	1.335
434	14.24	36.72	643709307	Hlac_2234	peptidase M42 family protein	10	0.88332	0.3326	1.34646	0.851096	0.495731	1.75858	0.799627	0.316385	1.67631	0.774286	0.453626	2.24754	0.903723	0.349536	1.28696	1.03537	0.784957	1.36398
435	14.22	51.01	643708244	Hlac_1179	transcriptional regulator, AsnC family	8	1.05433	0.753399	1.48228	1.10842	0.570818	1.52229	1.07609	0.46984	1.26198	1.13116	0.282741	1.29127	1.01937	0.813702	1.21001	0.944903	0.351809	1.1473
436	14.21	34.64	643708135	Hlac_1068	hypothetical protein	8	0.748345	0.0211059	1.25709	0.868246	0.153847	1.23598	0.841446	0.0218633	1.14737	0.976237	0.770253	1.21238	1.1265	0.20451	1.22726	0.856975	0.224709	1.32191
437	14.2	48.55	643707643	Hlac_0578	aldo/keto reductase	10	0.942286	0.31823	1.13979	0.943693	0.482111	1.20282	1.07898	0.310631	1.17881	1.07868	0.424642	1.23527	1.14709	0.0428808	1.14046	0.993682	0.911733	1.13931
438	14.2	63.41	643709773	Hlac_2699	phosphoribosylformimino-5-aminoimidazole carboxamide ribotide isomerase	14	0.835277	0.0957833	1.25889	0.730742	0.0831403	1.46079	1.10227	0.516685	1.46302	0.965368	0.858396	1.67255	1.32518	0.0158404	1.2145	1.13552	0.363482	1.41105
439	14.19	35.19	643709219	Hlac_2149	ABC-type nitrate/sulfonate/bicarbonate transport systems protein	18	1.28338	0.0082032	1.16351	1.23014	0.0168744	1.16321	1.2807	0.00862134	1.16419	1.22725	0.0178363	1.16381	0.999241	0.990227	1.16367	1.03754	0.559375	1.1637
440	14.17	19.61	643708960	Hlac_1889	protein of unknown function DUF21	7	1.2792	0.00938416	1.16711	1.20052	0.0492451	1.19949	1.28043	0.166064	1.48023	1.20596	0.141431	1.31775	1.00762	0.959341	1.43916	1.05895	0.381951	1.16611
441	14.11	57.78	643709198	Hlac_2128	Ribosomal protein S6e	14	0.626903	0.000277312	1.17918	0.612714	0.000345603	1.19628	0.632636	0.000457537	1.19177	0.617869	0.00051215	1.20681	1.01027	0.856413	1.13739	1.01819	0.799301	1.17519
442	14.03	29.24	643707687	Hlac_0621	glycosyl transferase group 1	9	1.01675	0.791594	1.16556	1.12854	0.127032	1.18535	1.00834	0.928353	1.25338	1.11962	0.334293	1.31255	0.993708	0.94618	1.25693	0.896352	0.126298	1.16589
443	14.02	47.39	643708896	Hlac_1826	ribosomal protein S2	20	0.646778	0.015633	1.36571	0.545712	0.0166139	1.55308	0.621818	0.00871429	1.34007	0.52378	0.00739565	1.4662	0.962741	0.593062	1.18666	1.1924	0.0561042	1.20047
444	14	23.3	643708214	Hlac_1149	Extracellular ligand-binding receptor	19	1.21592	0.0839133	1.27624	1.29124	0.0448517	1.27702	1.20994	0.0885907	1.27592	1.28407	0.0472076	1.27662	0.996289	0.964338	1.27598	0.937096	0.460019	1.27706
445	14	100	643709132	Hlac_2061	hypothetical protein	11	0.925529	0.289755	1.17718	1.02921	0.683577	1.17894	0.958674	0.618572	1.21751	1.06477	0.556233	1.27955	1.03723	0.606402	1.17891	0.894948	0.14818	1.17787
446	13.98	68.53	643707771	Hlac_0705	NADH-quinone oxidoreductase, B subunit	16	0.931352	0.243796	1.1413	0.931529	0.507905	1.27182	0.881219	0.0581282	1.14132	0.880713	0.0977793	1.17034	0.94729	0.365265	1.14144	0.995453	0.948813	1.17588
447	13.98	52.05	643707234	Hlac_0171	iron (metal) dependent repressor, DtxR family	9	1.27968	0.00550941	1.1534	1.2617	0.00814312	1.15777	1.27155	0.292836	1.66517	1.2536	0.311332	1.64927	0.998301	0.993043	1.58007	1.00908	0.882231	1.15391
448	13.93	60.47	643708735	Hlac_1666	UspA domain protein	13	1.38672	0.031678	1.32896	1.44908	0.131142	1.69679	1.36885	0.0553388	1.38338	1.4288	0.1647	1.75758	0.989205	0.894947	1.22248	0.952548	0.647729	1.29349
449	13.91	55.63	643708285	Hlac_1220	hypothetical protein	13	0.82034	0.0243386	1.17321	0.878524	0.287788	1.32316	0.808281	0.0466772	1.23155	0.865213	0.355215	1.44125	0.986632	0.884266	1.25348	0.929348	0.557675	1.34993
450	13.85	53.64	643707876	Hlac_0811	phospholipase/Carboxylesterase	11	1.15116	0.0603093	1.16085	1.04434	0.61028	1.21836	1.08896	0.222285	1.16553	0.986286	0.862556	1.20563	0.947311	0.403345	1.15876	1.09333	0.445976	1.30703
451	13.73	41.12	643708959	Hlac_1888	thymidylate kinase	8	0.879265	0.397314	1.42982	0.95451	0.535911	1.19745	0.972832	0.798155	1.30024	1.0553	0.619182	1.29874	1.10909	0.268825	1.23872	0.916492	0.49941	1.3608
452	13.71	20.47	643709347	Hlac_2274	protein of unknown function DUF255	9	0.950032	0.818771	1.7259	1.06427	0.567285	1.29912	0.757946	0.0625356	1.34766	0.851234	0.374218	1.52899	0.800037	0.153425	1.40641	0.889474	0.564155	1.62895
453	13.68	38.62	643708183	Hlac_1118	phosphoribosyltransferase	9	0.798745	0.0126807	1.16963	0.820693	0.0945266	1.27602	0.7912	0.017151	1.19191	0.812743	0.128218	1.33329	0.991796	0.88816	1.14728	0.969524	0.6589	1.17723
454	13.66	47.33	643707451	Hlac_0387	Electron transfer flavoprotein alpha/beta-subunit	9	0.883503	0.378398	1.39047	0.784921	0.310828	1.73736	0.835272	0.314352	1.5127	0.720799	0.170864	1.69323	0.947444	0.565717	1.25338	1.13629	0.544268	1.65738
455	13.62	22.83	643707496	Hlac_0431	glutamyl-tRNA(Gln) amidotransferase, B subunit	8	0.867568	0.206588	1.26408	0.794739	0.00309975	1.14134	0.932161	0.367455	1.18035	0.852615	0.0331178	1.1547	1.07544	0.34302	1.1768	1.08774	0.318691	1.1955
456	13.62	62.03	643709625	Hlac_2553	response regulator receiver protein	7	1.13494	0.319916	1.34288	1.0435	0.874309	1.93027	1.08529	0.589323	1.44062	1.009	0.975686	2.05309	0.954528	0.720479	1.3716	1.08872	0.635624	1.54274
457	13.62	44.4	643707327	Hlac_0264	prephenate dehydratase	9	1.05384	0.626821	1.31898	1.00382	0.980465	1.50101	1.00652	0.940378	1.25422	0.95848	0.663738	1.28558	0.956089	0.592936	1.2397	1.04381	0.630255	1.25699
458	13.6	43.87	643708335	Hlac_1271	Indole-3-glycerol phosphate synthase	8	0.990327	0.906936	1.24203	0.976675	0.866207	1.44026	0.96895	0.861391	1.60064	0.957587	0.605412	1.2397	0.981491	0.881989	1.38804	1.00758	0.962899	1.52737
459	13.6	40.58	643708646	Hlac_1580	aminotransferase class I and II	10	1.03291	0.667162	1.20005	0.983293	0.945451	1.82625	0.973687	0.827407	1.34774	0.923392	0.740048	1.79348	0.945132	0.517179	1.2316	1.04771	0.811952	1.61254
460	13.55	59.91	643707571	Hlac_0506	phosphate uptake regulator, PhoU	12	1.01418	0.932501	1.50145	1.03285	0.829678	1.44289	0.871922	0.210977	1.27851	0.88546	0.190082	1.22921	0.859133	0.0974129	1.21139	0.980694	0.757954	1.16645
461	13.54	76.15	643707210	Hlac_0147	hypothetical protein	13	0.946639	0.371119	1.14894	0.825702	0.0145858	1.14802	0.89763	0.104423	1.14823	0.78161	0.00464665	1.14743	0.949486	0.395429	1.14867	1.14369	0.0545685	1.14785
462	13.49	15.23	643708082	Hlac_1016	methylmalonyl-CoA mutase, large subunit	8	1.22525	0.202154	1.42746	1.07465	0.812714	2.09829	1.0911	0.294176	1.21086	0.954535	0.824635	1.6692	0.892183	0.490928	1.48408	1.13675	0.48294	1.54505
463	13.49	91.67	643709520	Hlac_2447	Ribosomal protein L25/L23	22	0.677694	0.0439583	1.45057	0.617286	0.078719	1.76906	0.678083	0.0715071	1.55688	0.618612	0.105203	1.89435	1.00217	0.975672	1.20428	1.11699	0.251518	1.25775
464	13.47	44.83	643708885	Hlac_1816	ribosomal protein S13	14	0.614536	0.00891631	1.36769	0.572223	0.0097081	1.44191	0.69869	0.0100817	1.26755	0.648686	0.00967234	1.32778	1.13955	0.0840183	1.16709	1.0741	0.309873	1.17084
465	13.44	25.3	643709690	Hlac_2618	argininosuccinate lyase	8	1.3718	0.012769	1.25258	1.35633	0.0436257	1.34087	1.27167	0.0427381	1.25857	1.24476	0.21947	1.46809	0.929675	0.537353	1.30465	1.00404	0.962398	1.21537
466	13.44	30.84	643707749	Hlac_0683	triosephosphate isomerase	9	1.17782	0.121936	1.26127	1.11941	0.163237	1.20149	1.24897	0.0865895	1.31386	1.18669	0.0616301	1.20263	1.06303	0.409516	1.20246	1.04791	0.516944	1.20082
467	13.42	33.33	643708189	Hlac_1124	fumarate reductase/succinate dehydrogenase flavoprotein domain protein	8	1.31051	0.31901	1.93515	1.43454	0.0247685	1.33074	1.75727	0.496488	8.12195	2.02108	0.303205	5.2311	1.47984	0.507535	4.46713	0.912372	0.671046	1.74444
468	13.42	55.56	643708017	Hlac_0951	transcriptional regulator, TrmB	10	1.37328	0.0873496	1.46278	1.25627	0.175569	1.43847	1.39337	0.0395792	1.36316	1.27308	0.0889539	1.33826	1.01209	0.860681	1.17412	1.08735	0.321447	1.20885
469	13.33	60.16	643708597	Hlac_1531	protein of unknown function DUF75	12	1.3557	0.083919	1.4463	1.27581	0.0197675	1.197	1.35082	0.140288	1.57576	1.27363	0.0438225	1.25985	1.00173	0.98001	1.19785	1.05233	0.706151	1.41843
470	13.32	34.55	643706842	Hlac_3034	beta-lactamase domain protein	7	1.3889	0.086213	1.51421	1.49448	0.0389227	1.43795	1.38519	0.34733	2.54115	1.49492	0.222555	2.30245	1.01014	0.954325	1.67537	0.925098	0.411923	1.29771
471	13.26	25.49	643707061	Hlac_0007	beta-lactamase domain protein	7	0.928512	0.344672	1.19361	0.91909	0.526652	1.3597	0.882218	0.0605141	1.14216	0.871287	0.136852	1.21702	0.951321	0.486508	1.17908	1.00705	0.945224	1.27132
472	13.25	25.11	643708116	Hlac_1048	aminotransferase class-III	10	1.16017	0.0947611	1.20827	1.09285	0.49549	1.38966	1.08458	0.295843	1.20634	1.02207	0.901668	1.58508	0.936332	0.442833	1.23943	1.05544	0.68982	1.41757
473	13.24	51.56	643707341	Hlac_0278	H+transporting two-sector ATPase E subunit	10	0.875077	0.063571	1.15463	0.869171	0.0545342	1.15485	0.913139	0.17392	1.15507	0.906324	0.146567	1.15533	1.04508	0.483312	1.15541	1.00152	0.980211	1.15458
474	13.24	43.88	643708007	Hlac_0941	GCN5-related N-acetyltransferase	8	1.09537	0.685268	1.72456	1.00949	0.977755	2.29106	1.24865	0.395333	1.84835	1.15029	0.69524	2.37989	1.14897	0.0856598	1.18184	1.08547	0.648605	1.54548
475	13.22	58.41	643709805	Hlac_2730	phosphoserine phosphatase SerB	8	1.00137	0.987006	1.24572	1.0264	0.772105	1.26286	0.937255	0.41629	1.21969	0.960007	0.554362	1.1922	0.937379	0.364869	1.19218	0.968213	0.6365	1.19198
476	13.14	36.24	643708108	Hlac_1041	Pre-mRNA processing ribonucleoprotein, binding domain protein	8	1.09459	0.703974	1.84878	1.11939	0.611834	1.76764	1.00399	0.98193	1.58222	1.03022	0.824725	1.41844	0.919545	0.537651	1.41314	0.966437	0.892671	1.93363
477	13.11	32.24	643709306	Hlac_2233	hypothetical protein	10	1.03694	0.563434	1.16278	1.16693	0.0465803	1.16295	0.921646	0.225365	1.16385	1.03666	0.568919	1.16405	0.89031	0.144786	1.18885	0.884284	0.0912501	1.16358
478	13.1	25.16	643707940	Hlac_0875	acetolactate synthase, large subunit, biosynthetic type	10	0.590735	0.000280626	1.162	0.561837	0.000841292	1.23102	0.596377	0.00421283	1.30657	0.56842	0.00846877	1.41282	1.00931	0.892984	1.18337	1.04953	0.448166	1.16309
479	13.08	91.67	643708911	Hlac_1842	ribosomal protein L7Ae/L30e/S12e/Gadd45	22	0.577327	0.000842496	1.24403	0.573628	0.00118089	1.26569	0.585474	0.000522367	1.21476	0.580729	0.000754766	1.23563	1.01599	0.798433	1.15653	1.0026	0.966269	1.15508
480	13.05	42.18	643708327	Hlac_1263	Pyridoxal-5'-phosphate-dependent protein beta subunit	10	0.902583	0.368804	1.32468	0.931176	0.627057	1.45751	0.875125	0.335773	1.4032	0.901545	0.508684	1.48728	0.970084	0.70886	1.23394	0.964113	0.602647	1.19694
481	12.93	31.7	643707957	Hlac_0892	diphthine synthase	7	1.0467	0.828193	2.21731	1.01945	0.940309	2.66491	1.07666	0.463167	1.42365	1.04674	0.821823	2.15467	1.02808	0.876294	1.96603	1.02209	0.896378	1.89316
482	12.9	19.09	643708354	Hlac_1290	2-succinyl-6-hydroxy-2, 4-cyclohexadiene-1-carboxylic acid synthase/2-oxoglutarate decarboxylase	10	0.962766	0.684485	1.25408	1.00754	0.925956	1.21866	0.959303	0.601004	1.21105	1.00312	0.966504	1.19916	0.997832	0.972617	1.16728	0.950381	0.435369	1.16693
483	12.89	29.57	643709044	Hlac_1973	Succinylglutamate desuccinylase/aspartoacylase	7	0.932377	0.619515	1.49742	1.14413	0.198457	1.29745	0.997449	0.987469	1.61096	1.22246	0.205416	1.48672	1.07364	0.396782	1.25771	0.808876	0.0596444	1.25631
484	12.85	22.15	643707453	Hlac_0389	hypothetical protein	9	1.00638	0.963006	1.43023	1.04437	0.696083	1.33238	0.897333	0.483391	1.47657	0.931262	0.643758	1.48574	0.89239	0.153011	1.19657	0.960221	0.623783	1.2366
485	12.84	55.61	643707769	Hlac_0703	phosphoribosylaminoimidazole carboxylase, catalytic subunit	10	1.00891	0.917005	1.2315	1.1556	0.0593941	1.16535	0.917621	0.295522	1.20836	1.04925	0.452268	1.16384	0.910514	0.175987	1.16532	0.869556	0.0842566	1.18193
486	12.79	58.42	643709350	Hlac_2277	Ribosomal protein L21e	8	0.487705	0.000318283	1.23407	0.506301	0.00578011	1.46151	0.435491	0.000115338	1.21767	0.453135	0.000200863	1.23427	0.896421	0.407044	1.36438	0.955413	0.672589	1.29887
487	12.75	37.61	643708355	Hlac_1291	GrpE protein	6	0.754788	0.0100482	1.20963	0.72728	0.00977285	1.23882	0.796056	0.0480186	1.25295	0.764983	0.00205472	1.14231	1.05625	0.461082	1.18054	1.03296	0.696384	1.20756
488	12.74	21.36	643708364	Hlac_1300	Mandelate racemase/muconate lactonizing protein	8	1.53152	0.0116985	1.32685	1.53857	0.00246633	1.21781	1.47644	0.0124561	1.30042	1.48314	0.00270651	1.20216	0.965766	0.684524	1.23104	0.991432	0.899382	1.18098
489	12.71	20.44	643709310	Hlac_2236	phosphoenolpyruvate carboxykinase (ATP)	9	0.726267	0.0161123	1.25935	0.830664	0.232159	1.42038	0.679931	0.0058702	1.24094	0.77603	0.0918251	1.36768	0.93783	0.324449	1.16306	0.875161	0.125483	1.20507
490	12.66	66.97	643707075	Hlac_0021	Non-histone chromosomal MC1 family protein	12	1.43004	0.265283	1.95572	1.47545	0.248081	2.01758	1.42145	0.139093	1.62481	1.46954	0.129461	1.67687	1.00112	0.99155	1.25531	0.957603	0.370818	1.1076
491	12.61	28.17	643707766	Hlac_0700	phosphoribosylaminoimidazole carboxylase, ATPase subunit	7	1.14616	0.24007	1.2813	1.13548	0.32703	1.32401	1.11835	0.316146	1.27282	1.10951	0.358657	1.27898	0.979104	0.687297	1.12372	1.00331	0.960288	1.16016
492	12.57	25.79	643708383	Hlac_1319	aminotransferase class I and II	7	1.02676	0.850403	1.43979	1.08784	0.355282	1.25081	0.981756	0.912918	1.55113	1.03973	0.736288	1.34924	0.958551	0.551431	1.19834	0.940974	0.464702	1.23266
493	12.55	76.56	643709411	Hlac_2338	30S ribosomal protein S17e	9	0.739784	0.00543383	1.18994	0.768083	0.0914517	1.37933	0.692128	0.00941926	1.27075	0.716143	0.08129	1.47756	0.936834	0.307582	1.15399	0.959663	0.560546	1.17771
494	12.52	17.09	643707773	Hlac_0707	respiratory-chain NADH dehydrogenase subunit 1	9	0.916455	0.348332	1.28443	0.988299	0.894743	1.29741	0.928852	0.417617	1.28464	1.00071	0.993599	1.29431	1.0149	0.863419	1.28587	0.923317	0.395244	1.29238
495	12.52	56.74	643708755	Hlac_1686	UspA domain protein	8	1.18866	0.029978	1.16121	1.284	0.00545442	1.15529	1.16592	0.0419329	1.15692	1.25827	0.00782331	1.1543	0.982353	0.774495	1.15645	0.921389	0.209688	1.15329
496	12.5	30.6	643709383	Hlac_2310	menaquinol--cytochrome-c reductase	7	1.14696	0.549411	1.73233	1.25318	0.21263	1.50126	1.05915	0.833448	1.94831	1.15898	0.449489	1.58814	0.933472	0.334552	1.18035	0.913278	0.511249	1.39093
497	12.47	44.04	643709004	Hlac_1933	hypothetical protein	10	0.889448	0.124524	1.17423	0.94291	0.443031	1.19149	0.927036	0.509445	1.30264	0.980903	0.906364	1.46901	1.04351	0.750975	1.36842	0.938623	0.368104	1.17267
498	12.46	66.67	643709500	Hlac_2427	ribosomal protein L15	16	0.709057	0.00128687	1.15974	0.657308	0.00268563	1.23263	0.617928	0.00166085	1.24366	0.572397	0.00234723	1.31083	0.87265	0.0786712	1.17058	1.06854	0.509668	1.26044
499	12.44	29.4	643708674	Hlac_1608	Pyridoxal-5'-phosphate-dependent protein beta subunit	10	1.1869	0.0336845	1.16388	1.14217	0.0748246	1.16449	1.24082	0.0333967	1.21001	1.19298	0.076953	1.22653	1.04719	0.601574	1.23721	1.03407	0.596291	1.16457
500	12.44	46.12	643708440	Hlac_1378	small GTP-binding protein	7	0.861665	0.659002	2.64021	0.921368	0.756593	2.15441	0.945038	0.802319	1.931	1.00951	0.964144	1.85407	1.10287	0.590169	1.67927	0.928039	0.542441	1.41459
501	12.42	71.57	643709466	Hlac_2393	Ribosomal protein S24e	23	0.646923	0.00157601	1.21564	0.626952	0.00414466	1.2897	0.622963	0.00150624	1.23408	0.6029	0.00290587	1.29211	0.9637	0.565424	1.16043	1.02656	0.666789	1.15231
502	12.38	27.9	643709165	Hlac_2095	ABC transporter related	7	0.995267	0.931609	1.13443	0.993497	0.904891	1.13263	0.961945	0.61655	1.19143	0.95865	0.448573	1.1325	0.968603	0.645004	1.16972	0.997044	0.956852	1.13298
503	12.37	47.44	643709211	Hlac_2141	deoxyribose-phosphate aldolase	8	1.08556	0.433297	1.28124	1.05647	0.514749	1.22329	1.1738	0.188504	1.31088	1.14281	0.194588	1.25761	1.08543	0.213248	1.1593	1.02284	0.758677	1.19595
504	12.23	53.89	643709733	Hlac_2661	KH type 1 domain protein	7	0.811125	0.257848	1.61302	0.683989	0.147071	1.86181	0.912189	0.570951	1.58576	0.77098	0.327195	2.03112	1.12756	0.206297	1.26824	1.18791	0.256964	1.48048
505	12.18	43.48	643708652	Hlac_1586	orotidine 5'-phosphate decarboxylase	7	1.05982	0.705236	1.4309	0.96837	0.797849	1.34141	1.09357	0.563506	1.43063	0.99934	0.99737	1.59669	1.03603	0.82727	1.46222	1.09252	0.41808	1.28283
506	12.15	25.96	643707903	Hlac_0837	phosphopantothenoylcysteine decarboxylase/phosphopantothenate/cysteine ligase	7	1.14072	0.696134	2.38784	1.05219	0.919512	3.71701	1.05735	0.78748	1.71105	0.961848	0.921328	2.79286	0.930938	0.682873	1.57115	1.11015	0.641389	1.78008
507	12.13	53.96	643708307	Hlac_1243	UspA domain protein	6	1.06451	0.493574	1.24326	1.12785	0.277942	1.28942	1.07478	0.449091	1.25341	1.13868	0.27408	1.31244	1.01173	0.854359	1.16777	0.93955	0.350582	1.16855
508	12.12	14.86	643707653	Hlac_0587	alpha amylase catalytic region	7	0.834663	0.0286768	1.16501	0.933801	0.303172	1.16589	0.949479	0.631538	1.29845	1.06155	0.559363	1.27852	1.13857	0.176449	1.23622	0.890002	0.108484	1.16595
509	12.12	29.77	643709349	Hlac_2276	protein of unknown function DUF198	7	0.520759	0.00329624	1.27275	0.46618	0.00627406	1.42286	0.56916	0.0182389	1.46478	0.505086	0.00300079	1.27693	1.09238	0.548075	1.51675	1.11507	0.407857	1.43475
510	12.09	36.6	643708695	Hlac_1629	DNA repair and recombination protein RadB	7	1.04672	0.805148	2.01238	1.10648	0.739222	3.12592	1.07206	0.728395	2.11748	1.12924	0.598583	2.32523	1.02519	0.79529	1.43604	0.945753	0.843217	2.91251
511	12.08	42.52	643707214	Hlac_0151	2-dehydro-3-deoxyphosphogluconate aldolase/4-hydroxy-2-oxoglutarate aldolase	9	1.20641	0.0240927	1.16292	1.2098	0.0231105	1.16349	1.20094	0.0569283	1.2105	1.20373	0.0471899	1.1997	0.997714	0.974741	1.19337	0.991588	0.891139	1.16281
512	12.07	85.98	643709275	Hlac_2203	BolA family protein	10	0.778351	0.122145	1.51582	0.780137	0.0960006	1.42944	0.87188	0.423646	1.80667	0.87395	0.32173	1.55912	1.12189	0.316535	1.45321	0.992163	0.93276	1.42652
513	12.06	11.83	643709767	Hlac_2693	amino acid permease-associated region	8	1.14572	0.11145	1.19863	1.23335	0.146978	1.36943	1.22413	0.0534118	1.22952	1.31474	0.148229	1.50947	1.07017	0.374151	1.19573	0.923189	0.498839	1.32572
514	12.04	74.02	643708609	Hlac_1543	hypothetical protein	7	0.907989	0.616492	1.73601	0.972952	0.904311	1.94988	0.994737	0.964866	1.4207	1.06471	0.758935	1.81054	1.09612	0.55158	1.54766	0.926967	0.542039	1.42167
515	12.03	20.67	643709694	Hlac_2622	aminotransferase class-III	7	1.06142	0.522793	1.2669	1.04817	0.749116	1.46398	1.16833	0.110571	1.2354	1.15227	0.0944582	1.19753	1.10144	0.43368	1.3614	1.00846	0.942387	1.35517
516	12.03	67.65	643707220	Hlac_0157	ribosomal protein S10	7	0.700298	0.0270553	1.34459	0.755803	0.0780637	1.38493	0.730579	0.0734239	1.42938	0.78713	0.168293	1.46553	1.04441	0.50489	1.16837	0.921219	0.25183	1.1769
517	12.01	31.2	643707261	Hlac_0198	Tubulin/FtsZ GTPase	7	0.914134	0.563404	1.48608	0.929298	0.717386	1.6885	1.06883	0.689039	1.53612	1.08048	0.339778	1.2195	1.1685	0.45583	1.68897	0.983539	0.920418	1.54222
518	12	47.64	643706680	Hlac_2860	2-dehydro-3-deoxyphosphogluconate aldolase/4-hydroxy-2-oxoglutarate aldolase	9	0.945005	0.444961	1.20383	0.875301	0.191358	1.26541	0.907516	0.354288	1.29351	0.843444	0.179602	1.33771	0.962051	0.614288	1.21752	1.0767	0.41798	1.25532
519	12	60.41	643708808	Hlac_1741	FAD-dependent pyridine nucleotide-disulphide oxidoreductase	11	1.2507	0.114213	1.42849	1.17715	0.187029	1.42682	1.40706	0.105092	1.6789	1.32458	0.152983	1.71044	1.12908	0.284181	1.43382	1.05842	0.561926	1.42543
520	11.94	31.62	643708501	Hlac_1440	PAS/PAC sensor signal transduction histidine kinase	8	0.588326	0.00901009	1.36398	0.665208	0.139028	1.84753	0.817283	0.535129	2.28524	0.91226	0.498657	1.4092	1.37507	0.294452	2.08229	0.886343	0.630188	1.90304
521	11.93	33.02	643709008	Hlac_1937	hypothetical protein	9	1.15389	0.32936	1.39098	1.16053	0.153597	1.24993	1.04599	0.717991	1.33723	1.05332	0.426198	1.16062	0.90897	0.188666	1.1706	0.988423	0.914483	1.28972
522	11.91	13.37	643708541	Hlac_1479	Fibronectin-binding A domain protein	8	1.02176	0.844499	1.29335	1.01346	0.93221	1.44612	0.985087	0.946796	1.69632	0.982093	0.932534	1.65024	0.969857	0.900958	1.78059	1.00169	0.988667	1.3222
523	11.91	51.75	643707173	Hlac_0110	Transcription factor CBF/NF-Y/histone domain protein	6	0.996797	0.965178	1.21133	0.999077	0.989998	1.21195	1.11072	0.36448	1.33001	1.11322	0.300013	1.28442	1.11599	0.332564	1.31865	0.993032	0.924726	1.21289
524	11.88	41.64	643708421	Hlac_1358	Pyridoxal-5'-phosphate-dependent protein beta subunit	6	0.841316	0.335944	3.59511	0.847012	0.350293	3.64796	0.919867	0.671434	6.49086	0.925009	0.585298	3.66589	1.095	0.535673	3.63329	0.987767	0.954434	8.85761
525	11.81	33.44	643707069	Hlac_0015	delta-aminolevulinic acid dehydratase	7	1.04	0.71269	1.31692	1.0763	0.383923	1.23236	1.17326	0.324234	1.4843	1.21346	0.201686	1.42183	1.13237	0.131398	1.20006	0.961918	0.6511	1.24716
526	11.8	85.57	643709149	Hlac_2078	translation initiation factor SUI1	11	1.22536	0.0205474	1.16933	1.24686	0.0155873	1.17079	1.24595	0.0175243	1.17601	1.26652	0.0220813	1.20382	1.01874	0.771098	1.16815	0.976671	0.714001	1.16932
527	11.77	48.28	643708429	Hlac_1367	hypothetical protein	10	1.69937	0.229392	3.06831	1.63806	0.282611	3.32754	1.47522	0.376815	3.30505	1.43179	0.54078	5.25724	0.87142	0.681858	2.63424	1.03541	0.87086	1.86998
528	11.77	10.45	643709740	Hlac_2667	protein of unknown function DUF162	5	1.33674	0.00239017	1.15178	1.61663	0.0168408	1.43111	1.23521	0.0645787	1.25703	1.50399	0.00141985	1.19638	0.927644	0.474152	1.27219	0.819952	0.171976	1.36789
529	11.77	25.91	643707621	Hlac_0556	dihydrodipicolinate synthetase	6	1.10457	0.337098	1.31999	1.02684	0.806431	1.37037	1.14682	0.213856	1.31941	1.0653	0.566631	1.36831	1.04032	0.618856	1.25541	1.07104	0.410459	1.25723
530	11.75	55	643708826	Hlac_1761	hypothetical protein	6	0.936207	0.651273	1.45528	0.875665	0.442344	1.54145	0.892066	0.566103	1.66135	0.840167	0.61372	2.42174	0.962591	0.900167	2.20823	1.06355	0.72288	1.56747
531	11.74	33.09	643708103	Hlac_1036	protein of unknown function DUF62	7	1.21534	0.0214709	1.16719	1.13901	0.473678	1.51699	1.17951	0.307376	1.43652	1.10717	0.231976	1.20607	0.974959	0.87147	1.44419	1.05746	0.742971	1.4889
532	11.73	27.96	643709661	Hlac_2589	acetyl-CoA hydrolase/transferase	8	0.994535	0.931579	1.16893	1.0936	0.262292	1.19979	1.00487	0.974911	1.45892	1.10263	0.336594	1.26667	1.01093	0.921717	1.31056	0.904436	0.215415	1.19977
533	11.66	30.34	643708774	Hlac_1706	UspA domain protein	6	1.48259	0.0664312	1.54154	1.41302	0.0576136	1.43639	1.60433	0.0276411	1.48482	1.52758	0.0279564	1.42682	1.08852	0.252069	1.1835	1.05058	0.475273	1.17871
534	11.65	20.32	643707354	Hlac_0291	cysteinyl-tRNA synthetase	8	1.06129	0.846075	2.11299	1.00419	0.97922	1.48137	1.08939	0.739418	1.86992	1.03608	0.804323	1.41736	1.03567	0.57876	1.16401	1.03892	0.874196	1.80241
535	11.6	35.62	643708786	Hlac_1719	peptidase U61 LD-carboxypeptidase A	7	1.1749	0.277322	1.5985	1.13918	0.382635	1.65738	1.0172	0.906654	1.73917	0.983823	0.939592	2.27046	0.867889	0.37852	1.72197	1.02684	0.775294	1.41826
536	11.53	18.17	643709372	Hlac_2299	formate/nitrite transporter	10	1.05894	0.574062	1.27759	0.999798	0.997479	1.17023	1.11741	0.349815	1.31894	1.05605	0.58304	1.2701	1.05721	0.437156	1.18467	1.05384	0.428659	1.16954
537	11.51	18.89	643708640	Hlac_1574	Amidohydrolase 3	8	0.971668	0.722487	1.23287	0.930563	0.623956	1.45747	1.0841	0.428533	1.29011	1.03574	0.818867	1.4899	1.11831	0.162794	1.19929	1.03796	0.760306	1.37245
538	11.44	29.74	643708503	Hlac_1442	protein of unknown function DUF147	6	1.17881	0.113342	1.24266	1.19154	0.246862	1.39693	1.31741	0.00763626	1.1868	1.33298	0.0719243	1.38046	1.11872	0.241629	1.23533	0.982739	0.845315	1.23264
539	11.37	24.1	643708495	Hlac_1434	GHMP kinase	13	1.03371	0.824548	1.54716	0.997591	0.988336	1.62196	0.96465	0.829318	1.62786	0.930138	0.569992	1.43671	0.934913	0.429829	1.26527	1.02987	0.800983	1.40523
540	11.36	29.04	643709220	Hlac_2150	naphthoate synthase	6	0.945063	0.536089	1.29439	0.818184	0.466849	2.15594	0.932438	0.461606	1.30259	0.800455	0.249253	1.64352	0.987947	0.936909	1.56649	1.15483	0.507195	1.84032
541	11.36	62.5	643707094	Hlac_0035	PUA domain containing protein	9	0.915907	0.385121	1.26793	0.91135	0.53835	1.43552	0.961317	0.68586	1.26681	0.952828	0.760629	1.47118	1.05133	0.457696	1.17348	1.00602	0.95272	1.28087
542	11.33	42.19	643709815	Hlac_2740	hypothetical protein	9	1.13447	0.0709138	1.15127	1.12667	0.0862819	1.15302	1.0891	0.185769	1.15003	1.07985	0.230561	1.15132	0.960809	0.513165	1.1512	1.00218	0.971125	1.15144
543	11.32	20.38	643709128	Hlac_2057	molybdate transport protein	7	0.493429	0.039648	1.92912	0.484047	0.0959184	2.48675	0.473193	0.017456	1.73516	0.463133	0.0622381	2.28728	0.968092	0.644465	1.18523	1.02547	0.84471	1.36809
544	11.23	52.67	643709051	Hlac_1980	UspA domain protein	7	1.15383	0.376147	1.46063	1.21551	0.174862	1.37369	1.16764	0.31334	1.42696	1.22882	0.13716	1.34919	1.01272	0.846916	1.17331	0.946395	0.414129	1.17248
545	11.23	36.7	643707082	Hlac_0023	regulatory protein Crp	8	1.03565	0.677887	1.24291	1.19806	0.311089	1.54185	1.12061	0.148266	1.19337	1.2969	0.0788866	1.36025	1.08338	0.275023	1.19237	0.859639	0.144436	1.26096
546	11.21	21.98	643709739	Hlac_2666	peptidase M29 aminopeptidase II	6	0.969456	0.656937	1.19694	0.945482	0.580095	1.29543	0.984896	0.825428	1.19656	0.963735	0.830461	1.56637	1.01717	0.831099	1.23079	1.01774	0.894606	1.4132
547	11.17	35.12	643707902	Hlac_0836	hypothetical protein	6	1.03888	0.788895	1.41501	1.00331	0.968992	1.2314	1.10431	0.215781	1.19731	1.06694	0.540849	1.28912	1.06343	0.648893	1.38646	1.02835	0.801878	1.31215
548	11.16	27.72	643709359	Hlac_2286	galactoside O-acetyltransferase 1; maltose O-acetyltransferase 1	6	0.9626	0.681565	1.30733	1.03028	0.793677	1.39408	1.07768	0.455354	1.32101	1.15353	0.160638	1.27763	1.12174	0.207696	1.25649	0.929318	0.606975	1.50277
549	11.05	39.56	643708313	Hlac_1249	phosphoribosylformylglycinamidine synthase I	7	1.00787	0.927117	1.23329	1.10202	0.606326	1.57544	1.02191	0.860607	1.35186	1.11929	0.17578	1.20178	1.01545	0.929108	1.5241	0.908338	0.528093	1.44017
550	11.04	39.11	643709779	Hlac_2704	IMP cyclohydrolase	8	1.1795	0.326365	1.47732	1.18622	0.399893	1.61181	1.13913	0.391368	1.42918	1.14409	0.457647	1.53754	0.96782	0.615198	1.17001	0.990304	0.896817	1.20159
551	11.03	53.68	643708623	Hlac_1557	uridine kinase	10	0.94091	0.367414	1.17128	0.954819	0.81733	1.62947	0.945458	0.550287	1.25267	0.957341	0.759654	1.41459	1.00608	0.95331	1.28827	0.981552	0.908819	1.48804
552	11.02	19.62	643709192	Hlac_2122	molybdenum cofactor synthesis domain protein	6	1.02822	0.865078	1.49192	1.03789	0.785477	1.395	1.0415	0.535416	1.17019	1.04604	0.680203	1.30306	1.00973	0.940016	1.36968	0.986406	0.930243	1.46571
553	11.01	35.68	643707236	Hlac_0173	hypothetical protein	6	1.28423	0.00399276	1.15546	1.41631	0.000475674	1.15234	1.31793	0.0161772	1.23334	1.45641	0.000292801	1.15301	1.03068	0.583465	1.12971	0.901994	0.11457	1.14377
554	11	26.55	643709592	Hlac_2520	extracellular solute-binding protein family 1	10	1.03013	0.740245	1.26097	0.876719	0.371206	1.43756	0.957783	0.570588	1.21416	0.81431	0.0833215	1.28194	0.930697	0.364752	1.21552	1.17067	0.0831069	1.20965
555	10.97	22.84	643708322	Hlac_1258	Rhodanese domain protein	6	1.06655	0.42769	1.22486	0.980639	0.912605	1.59113	1.10558	0.239705	1.22373	1.01809	0.935253	1.778	1.03751	0.738703	1.33086	1.07906	0.690126	1.63653
556	10.96	40.76	643707409	Hlac_0345	heat shock protein Hsp20	7	1.33674	0.0093482	1.19957	1.37809	0.0189977	1.27333	1.38091	0.00577983	1.19714	1.42386	0.0334008	1.36644	1.0344	0.649231	1.1971	0.96389	0.689737	1.25036
557	10.95	42.42	643708892	Hlac_1822	ribosomal protein S9	9	0.860631	0.369626	1.46043	0.924046	0.698007	1.60758	0.897768	0.482347	1.42258	0.95974	0.82928	1.56277	1.0459	0.529268	1.17883	0.923865	0.613045	1.43823
558	10.95	56.56	643707274	Hlac_0211	Glyoxalase/bleomycin resistance protein/dioxygenase	8	1.12568	0.319713	1.31732	1.07943	0.429889	1.25725	1.03173	0.772874	1.30162	0.988314	0.92947	1.38367	0.916168	0.322478	1.22768	1.03878	0.652265	1.22666
559	10.93	50	643708548	Hlac_1486	protein of unknown function DUF75	9	1.5051	0.0413719	1.46648	1.71476	0.00831808	1.3613	1.6028	0.0176053	1.39956	1.82651	0.00263133	1.28514	1.06853	0.383444	1.20702	0.873788	0.136572	1.22321
560	10.91	61.54	643708388	Hlac_1324	hypothetical protein	18	1.13542	0.407594	1.41777	1.16583	0.238943	1.33265	1.10203	0.435316	1.32904	1.13018	0.226272	1.24872	0.971681	0.709493	1.19711	0.97006	0.691036	1.19516
561	10.9	45.7	643709290	Hlac_2218	Ferritin Dps family protein	12	0.879158	0.448049	1.53033	0.804466	0.104427	1.33445	0.86845	0.40553	1.52428	0.794327	0.101178	1.35162	0.98922	0.908793	1.27974	1.08901	0.377686	1.26974
562	10.89	55.74	643707104	Hlac_0045	hypothetical protein	10	1.2103	0.442553	1.99034	1.20255	0.306237	1.61127	1.24647	0.307993	1.77232	1.23738	0.288833	1.69416	1.0326	0.713132	1.28722	1.00189	0.993021	1.88301
563	10.87	50.2	643709031	Hlac_1960	hypothetical protein	7	0.87443	0.163175	1.26132	0.861395	0.131461	1.25915	0.889907	0.206072	1.25951	0.87587	0.163103	1.25766	1.01913	0.810465	1.25912	1.01	0.899548	1.25952
564	10.79	52.87	643708775	Hlac_1708	Transcription factor TFIIE, alpha subunit	12	0.94323	0.767722	1.6707	0.899647	0.648443	1.81591	0.963866	0.850787	1.66407	0.919161	0.693129	1.7357	1.0254	0.796128	1.28676	1.04562	0.579246	1.22815
565	10.77	19.53	643708961	Hlac_1890	UspA domain protein	5	1.24393	0.0174842	1.17449	1.24729	0.016527	1.17397	1.28787	0.0558814	1.29996	1.29154	0.0424626	1.27513	1.0385	0.613617	1.19785	0.992358	0.906736	1.1736
566	10.72	50.97	643708624	Hlac_1558	putative transcriptional regulator, XRE family	7	1.43252	0.0613252	1.46646	1.55778	0.0400531	1.51494	1.55352	0.0265261	1.44597	1.68884	0.0128252	1.44249	1.08807	0.19459	1.15197	0.911761	0.321862	1.23295
567	10.68	23.13	643709182	Hlac_2112	hypothetical protein	9	1.14741	0.238916	1.42844	1.20794	0.149749	1.4274	0.991296	0.925488	1.42758	1.04274	0.662536	1.4265	0.864982	0.222387	1.42881	0.945371	0.566046	1.426
568	10.66	57.64	643708558	Hlac_1496	UspA domain protein	12	1.04742	0.564808	1.25674	1.10576	0.435537	1.42816	1.13046	0.261523	1.32683	1.19318	0.132184	1.31461	1.08132	0.353762	1.25521	0.942479	0.497698	1.27764
569	10.59	64	643708925	Hlac_1856	Protein of unknown function DUF54	6	1.10372	0.719587	2.79504	0.933685	0.792398	2.67444	1.07656	0.622874	1.73542	0.905468	0.588888	1.95418	0.976941	0.854236	1.61896	1.18644	0.315765	1.74089
570	10.53	44.12	643707086	Hlac_0027	Glyoxalase/bleomycin resistance protein/dioxygenase	6	1.29872	0.018295	1.20737	1.17446	0.0663733	1.19503	1.38999	0.0452806	1.37445	1.25968	0.0432624	1.24546	1.07383	0.466662	1.27897	1.10134	0.32234	1.2681
571	10.52	36.64	643708211	Hlac_1146	ABC transporter related	7	0.985445	0.859106	1.27305	1.06886	0.441979	1.27099	1.02521	0.766201	1.27558	1.11003	0.516282	1.57261	1.04124	0.669702	1.3138	0.91775	0.448541	1.36902
573	10.5	28.53	643708635	Hlac_1568	amidohydrolase	6	1.18242	0.106761	1.26324	1.1287	0.196766	1.26233	1.09606	0.482854	1.44112	1.04711	0.638314	1.32455	0.929012	0.471028	1.32954	1.04321	0.642777	1.29943
574	10.38	46.55	643707182	Hlac_0118	Protein of unknown function DUF1621	6	0.900815	0.372602	1.4836	0.946411	0.684355	1.65498	0.962472	0.779284	1.67245	1.00999	0.946034	1.74974	1.07074	0.536446	1.48815	0.94758	0.619956	1.48995
575	10.35	24.15	643707375	Hlac_0313	hypothetical protein	7	1.36463	0.0562067	1.38125	1.31181	0.0247861	1.24614	1.39517	0.147193	1.64794	1.34225	0.107192	1.47104	1.02954	0.753958	1.25362	1.03668	0.57754	1.16833
576	10.35	24.23	643707331	Hlac_0268	peptidase M24	6	0.966709	0.689591	1.24454	1.00205	0.975815	1.19262	0.969571	0.72097	1.25079	1.00305	0.970366	1.23873	1.00376	0.96096	1.22159	0.960079	0.557894	1.19379
577	10.29	18.91	643709402	Hlac_2329	TRAP transporter solute receptor, TAXI family	24	1.59903	0.0327676	1.45485	1.40176	0.132784	1.80404	1.48837	0.057339	1.53482	1.30526	0.270092	2.13634	0.932411	0.50378	1.45143	1.13581	0.299752	1.4844
578	10.28	14.58	643709369	Hlac_2296	Na+/H+ antiporter NhaC	10	0.791001	0.524941	2.5487	0.792412	0.825565	15.5734	0.768272	0.500544	2.68936	0.786868	0.833299	19.3481	0.969668	0.931716	2.55366	1.03072	0.967906	7.11541
579	10.21	17.24	643707471	Hlac_0407	protein of unknown function DUF21	7	0.927507	0.455966	1.42355	0.953576	0.76222	1.80549	1.02538	0.79143	1.4298	1.05308	0.643521	1.51053	1.1057	0.578636	1.93088	0.968511	0.800525	1.61321
580	10.21	40.47	643709258	Hlac_2188	GTP cyclohydrolase III	5	0.755966	0.421782	3.32374	0.813246	0.859126	83.1257	0.729525	0.33809	2.9643	0.780707	0.825607	70.3135	0.966877	0.753497	1.49623	0.993701	0.993892	23.2712
581	10.19	30.5	643707360	Hlac_0298	Succinylglutamate desuccinylase/aspartoacylase	6	1.04028	0.801922	1.58208	1.21144	0.185287	1.42812	0.837054	0.466766	1.97545	0.975717	0.950757	3.21087	0.809779	0.485368	2.33012	0.855293	0.476467	1.84576
582	10.18	40.53	643709376	Hlac_2303	Methyltransferase type 11	5	0.98326	0.822996	1.20216	0.938795	0.463969	1.22738	0.908417	0.235003	1.20078	0.864922	0.118875	1.21951	0.924344	0.319392	1.20083	1.04314	0.652277	1.25458
583	10.16	31.91	643708088	Hlac_1022	short-chain dehydrogenase/reductase SDR	6	1.05933	0.467331	1.20741	1.09244	0.408796	1.28689	1.06138	0.621909	1.33861	1.09318	0.424702	1.30167	1.00327	0.976161	1.30651	0.964885	0.589317	1.17286
584	10.12	32.46	643708900	Hlac_1830	aspartate/glutamate/uridylate kinase	7	1.03898	0.814521	1.60857	0.952688	0.825988	1.90281	0.961943	0.813401	1.61503	0.883085	0.559241	1.82955	0.926303	0.385542	1.27176	1.08129	0.663902	1.67841
585	10.1	51.7	643707142	Hlac_0081	hypothetical protein	10	1.18693	0.112482	1.26439	1.20648	0.137463	1.32467	1.22131	0.219688	1.46488	1.24085	0.157106	1.41138	1.02982	0.848805	1.49356	0.978594	0.771428	1.21316
586	10.08	75.86	643707889	Hlac_0823	Ribosomal LX protein	8	0.746601	0.115155	1.52597	0.725005	0.14611	1.68951	0.725979	0.104606	1.55624	0.70455	0.143468	1.76066	0.973314	0.775705	1.31806	1.02678	0.767192	1.2963
587	10.06	64.29	643708334	Hlac_1270	methylated-DNA--protein-cysteine methyltransferase	6	0.83867	0.332444	3.62004	0.936724	0.636391	3.64182	0.789556	0.291109	4.38095	0.88171	0.61967	10.497	0.943655	0.789598	8.56612	0.891345	0.459542	3.6205
588	10.04	35.68	643709459	Hlac_2386	uridylate kinase	7	1.06208	0.506311	1.28999	0.981634	0.83005	1.28669	1.11486	0.380198	1.4008	1.02869	0.873676	1.68247	1.04978	0.801185	1.75452	1.07653	0.422172	1.28795
589	10.03	32.32	643708946	Hlac_1876	shikimate kinase	6	0.999971	0.999689	1.28273	0.89669	0.482244	1.54307	1.01818	0.831491	1.2803	0.912162	0.578158	1.60083	1.01921	0.85262	1.34881	1.1112	0.427404	1.44262
590	10.03	25.71	643707225	Hlac_0162	ABC-type iron(III) transport system,substrate-binding protein	10	1.11882	0.248108	1.28383	1.03174	0.892176	1.96341	1.24086	0.139601	1.41015	1.14446	0.271779	1.37665	1.11173	0.51311	1.57717	1.07764	0.667776	1.65176
591	10.02	29.75	643707607	Hlac_0542	thioredoxin reductase-like protein	5	0.872221	0.100272	1.19509	0.879946	0.261038	1.3119	0.85324	0.181744	1.31379	0.856325	0.163076	1.28697	0.979508	0.815673	1.25972	0.988019	0.879024	1.22914
592	10.01	67.32	643708237	Hlac_1172	hypothetical protein	7	1.02867	0.869299	1.56431	1.06207	0.677187	1.452	1.0409	0.869418	1.88725	1.07563	0.653059	1.51792	1.01298	0.924882	1.42878	0.962744	0.748739	1.3595
593	10	38.4	643708073	Hlac_1007	protein of unknown function DUF75	8	0.885771	0.154661	1.21191	0.812773	0.0670146	1.25924	0.921367	0.521283	1.38234	0.844711	0.377614	1.60408	1.04301	0.773853	1.46268	1.08651	0.433175	1.30294
594	10	77.06	643707343	Hlac_0280	Vacuolar H+transporting two-sector ATPase F subunit	8	0.848607	0.122204	1.26245	0.901967	0.254833	1.24066	0.799117	0.0442675	1.23975	0.84819	0.102697	1.2421	0.942904	0.488198	1.23863	0.936598	0.448263	1.24173
595	10	29.46	643709391	Hlac_2318	purine or other phosphorylase family 1	5	0.87885	0.215864	1.30058	1.00349	0.984129	1.67162	0.837073	0.349947	1.6691	0.955151	0.751206	1.52232	0.953088	0.717372	1.4686	0.871545	0.436628	1.63017
596	10	58.11	643708912	Hlac_1843	Ribosomal protein S28e	8	0.749362	0.0102879	1.19172	0.756224	0.012889	1.1989	0.707854	0.007013	1.2072	0.713677	0.00596179	1.19203	0.945521	0.424324	1.1912	0.986365	0.839226	1.19252
597	10	40.61	643709013	Hlac_1942	glutamine amidotransferase of anthranilate synthase	6	1.36113	0.0664329	1.43353	1.37836	0.0752341	1.49448	1.27512	0.162014	1.61858	1.29001	0.0951912	1.44	0.938635	0.529436	1.43522	0.982246	0.891779	1.64987
598	10	87.41	643707136	Hlac_0075	histidine triad (HIT) protein	10	1.29108	0.0471204	1.28318	1.16509	0.634086	2.51156	1.45349	0.024301	1.32562	1.30533	0.346162	2.13929	1.12757	0.225167	1.28514	1.09687	0.797594	2.85849
599	10	82.02	643707436	Hlac_0372	Thioredoxin domain protein	10	0.95407	0.618688	1.27418	0.959593	0.554338	1.19441	0.972791	0.759032	1.26255	0.977774	0.74324	1.19449	1.02172	0.755121	1.19548	0.989582	0.877111	1.19296
600	9.96	22.58	643708158	Hlac_1092	Extracellular ligand-binding receptor	8	1.37627	0.356628	2.34343	1.43131	0.332866	2.47065	1.20189	0.524868	2.08273	1.24913	0.476733	2.19767	0.873133	0.130027	1.21905	0.954527	0.532294	1.20834
601	9.96	48.8	643708644	Hlac_1578	translation initiation factor eIF-5A	11	0.859505	0.0998318	1.21775	0.829856	0.131492	1.3148	0.833887	0.0631994	1.21852	0.804057	0.0375422	1.21852	0.971555	0.708288	1.22056	1.03069	0.692823	1.21837
602	9.92	32.93	643709370	Hlac_2297	GTP-binding protein HSR1-related	9	0.92585	0.427404	1.24798	0.861195	0.0823213	1.19184	1.03018	0.734414	1.22714	0.957299	0.54936	1.18339	1.11437	0.149623	1.17398	1.0709	0.460869	1.23713
603	9.92	61.9	643708908	Hlac_1838	hypothetical protein	7	0.88811	0.455072	1.48981	0.792399	0.489382	2.3385	0.868501	0.351068	1.44932	0.757403	0.228852	1.72204	0.978721	0.909628	1.63887	1.1485	0.457162	1.59597
604	9.87	27.03	643709090	Hlac_2019	3-hydroxy-3-methylglutaryl Coenzyme A reductase	11	0.879901	0.155296	1.22524	0.876147	0.114247	1.19989	0.999621	0.997334	1.34332	0.994753	0.957594	1.29451	1.13898	0.315492	1.37036	0.999232	0.991272	1.2011
605	9.86	15.17	643707385	Hlac_0323	FAD-dependent pyridine nucleotide-disulphide oxidoreductase	6	0.897992	0.49901	1.46191	0.986262	0.923537	1.4225	0.928693	0.350937	1.20316	1.01908	0.79877	1.19812	1.03643	0.691182	1.24417	0.905682	0.244228	1.21294
606	9.85	24.57	643709444	Hlac_2371	glyceraldehyde-3-phosphate dehydrogenase, type I	9	2.03848	0.00189308	1.3592	1.91475	0.0317805	1.76048	2.09772	0.0142625	1.67748	1.96779	0.0619961	2.0681	1.04694	0.628861	1.25767	1.05761	0.767873	1.5873
607	9.81	24.86	643708627	Hlac_1560	oxidoreductase domain protein	5	1.22899	0.542552	2.60616	1.2131	0.424421	1.94746	1.04189	0.824539	1.71611	1.01661	0.835184	1.26003	0.839811	0.400098	1.7645	1.0214	0.91136	1.74541
608	9.75	12.72	643707780	Hlac_0714	proton-translocating NADH-quinone oxidoreductase, chain N	5	0.883842	0.279294	1.43532	0.831292	0.159206	1.43618	0.942166	0.557891	1.44449	0.885035	0.310273	1.47713	1.06707	0.683935	1.80919	1.05818	0.571413	1.43726
609	9.73	18.67	643707203	Hlac_0139	pyruvate dehydrogenase (acetyl-transferring) E1 component, alpha subunit	6	0.968944	0.54441	1.1218	0.946137	0.295894	1.12095	1.05707	0.45083	1.17522	1.03179	0.61862	1.14955	1.09294	0.112043	1.12164	1.01964	0.777895	1.16616
610	9.73	29.91	643709600	Hlac_2527	protein of unknown function DUF1508	8	1.02976	0.629335	1.15159	1.06811	0.334581	1.16614	1.05419	0.37024	1.14264	1.09261	0.177288	1.15235	1.02531	0.663066	1.14284	0.95852	0.571401	1.18912
611	9.69	75	643708081	Hlac_1015	protein of unknown function DUF74	7	1.14921	0.325328	1.38813	1.12089	0.347073	1.32687	1.16971	0.174145	1.28981	1.14162	0.268397	1.31466	1.01987	0.763386	1.17246	1.01916	0.840959	1.25965
612	9.68	52.56	643709032	Hlac_1961	hypothetical protein	5	0.995645	0.971514	1.37563	1.15228	0.161658	1.25803	1.09837	0.304163	1.24749	1.2694	0.0194374	1.19147	1.10395	0.21893	1.20739	0.861664	0.205988	1.31527
613	9.65	51.02	643709620	Hlac_2548	hypothetical protein	6	0.917571	0.414428	1.30018	0.839246	0.380081	1.63812	0.912415	0.629627	1.62907	0.837083	0.504848	1.96319	0.992344	0.973765	1.84002	1.09082	0.628057	1.58508
614	9.62	63.16	643708950	Hlac_1880	hypothetical protein	5	0.806892	0.0613486	1.26311	0.801494	0.0629058	1.27566	0.878364	0.175686	1.26336	0.870895	0.194009	1.30185	1.08897	0.332334	1.26511	1.00262	0.973607	1.26116
615	9.59	47.37	643708348	Hlac_1284	aspartate carbamoyltransferase, regulatory subunit	6	0.927983	0.304766	1.19293	0.963066	0.692738	1.2787	0.994155	0.930997	1.19309	1.03017	0.665218	1.19353	1.07266	0.332154	1.19318	0.959803	0.554429	1.19333
616	9.58	46.39	643708945	Hlac_1875	Chorismate mutase	7	0.89216	0.167057	1.20668	0.80742	0.0407947	1.22062	0.943388	0.438396	1.20703	0.853259	0.0795601	1.20735	1.05831	0.451883	1.20799	1.09926	0.233905	1.20631
617	9.57	18.04	643708830	Hlac_1765	aminotransferase class V	6	0.801166	0.272294	3.61123	0.763237	0.241239	3.92335	0.82778	0.423644	6.58589	0.788435	0.443351	12.497	1.03429	0.79356	3.57688	1.04521	0.738827	3.639
618	9.56	21.68	643708628	Hlac_1561	aldo/keto reductase	6	0.952264	0.621316	1.32787	0.912057	0.653385	1.80302	1.00523	0.946046	1.25335	0.959828	0.752754	1.45934	1.05669	0.518574	1.27199	1.03949	0.833579	1.71277
619	9.55	39.44	643708528	Hlac_1467	UspA domain protein	5	1.01753	0.901077	1.5058	1.1276	0.371178	1.43939	1.04048	0.852969	1.86954	1.15127	0.494212	1.78152	1.02545	0.787977	1.31272	0.897387	0.242985	1.26823
620	9.54	10.91	643709167	Hlac_2097	inner-membrane translocator	6	1.00604	0.930282	1.19677	1.01645	0.813771	1.1973	0.900305	0.179827	1.19672	0.909229	0.327364	1.26737	0.896025	0.165581	1.19715	0.985373	0.831245	1.19705
621	9.48	13.49	643708212	Hlac_1147	inner-membrane translocator	7	1.22993	0.071964	1.26669	1.14725	0.318022	1.39736	1.20522	0.444956	1.84439	1.12381	0.640122	1.89965	0.988113	0.934837	1.46444	1.06295	0.644138	1.40463
622	9.47	15.17	643709227	Hlac_2157	PUA domain containing protein	8	0.933623	0.506861	1.26892	0.891399	0.18613	1.20739	1.1053	0.447101	1.3515	1.05491	0.629474	1.29354	1.18613	0.0269247	1.15426	1.04193	0.588426	1.1923
623	9.46	19.48	643708704	Hlac_1638	FAD dependent oxidoreductase	5	1.01898	0.876825	1.34492	1.0534	0.81814	1.73654	0.94655	0.595442	1.28304	0.973378	0.866036	1.47801	0.929868	0.536611	1.32568	0.966683	0.777145	1.33857
624	9.43	16	643709230	Hlac_2160	tRNA-guanine transglycosylase, various specificities	8	1.06914	0.598663	1.3842	1.13681	0.379533	1.43429	1.14301	0.11741	1.20494	1.21466	0.0464315	1.2086	1.06885	0.475439	1.26482	0.935814	0.436274	1.23753
625	9.43	38.71	643708967	Hlac_1896	short-chain dehydrogenase/reductase SDR	6	1.01993	0.937024	1.84174	0.916082	0.776987	2.12491	1.13941	0.557805	1.7068	1.02461	0.900007	1.60484	1.12232	0.669288	1.92404	1.10423	0.501418	1.42192
626	9.41	31.64	643709186	Hlac_2116	photosystem I assembly BtpA	6	1.20411	0.151513	1.32617	1.1241	0.271601	1.27569	1.14306	0.185488	1.25109	1.06586	0.479714	1.23964	0.951382	0.651759	1.30628	1.06539	0.509121	1.25758
627	9.37	34.21	643709326	Hlac_2253	uroporphyrin-III C-methyltransferase	5	1.18246	0.481191	1.94434	1.105	0.452259	1.44589	1.0471	0.839344	1.9406	0.978433	0.907668	1.73397	0.888697	0.269566	1.32039	1.06393	0.736929	1.7075
628	9.37	26.54	643708087	Hlac_1021	FAD-dependent pyridine nucleotide-disulphide oxidoreductase	5	0.822173	0.137404	1.41822	0.792562	0.297703	2.04834	0.967709	0.786111	1.57795	0.93226	0.673867	1.85639	1.17922	0.180791	1.4207	1.03361	0.886466	2.41155
629	9.23	53.23	643707934	Hlac_0869	Protein of unknown function DUF555	5	1.01072	0.875455	1.18088	1.02068	0.763847	1.18044	1.0192	0.908341	1.49758	1.02745	0.796085	1.29107	1.01003	0.935402	1.35143	0.984649	0.86279	1.24436
630	9.17	17.23	643709205	Hlac_2135	TOPRIM domain protein	7	0.771939	0.696673	585.434	0.829777	0.869873	92704	0.96082	0.886635	16.8042	0.986719	0.985965	2218.34	1.25411	0.565229	34.3415	0.984858	0.97437	123.06
631	9.14	18.7	643709398	Hlac_2325	carbamoyl-phosphate synthase, small subunit	6	0.563857	0.00208507	1.25133	0.561033	0.00497485	1.33141	0.590956	0.00138691	1.20295	0.587213	0.00153218	1.21165	1.05025	0.500551	1.202	1.00047	0.994731	1.20315
632	9.1	21.53	643707996	Hlac_0930	aminotransferase class I and II	6	0.97149	0.832505	1.6787	1.11872	0.593622	2.15433	1.00217	0.987546	1.69707	1.15416	0.438094	1.90065	1.03368	0.731359	1.43528	0.862935	0.220073	1.43325
633	9.08	11.3	643707740	Hlac_0674	extracellular solute-binding protein family 5	7	1.64116	0.108456	2.00585	1.74682	0.106879	2.17771	1.68411	0.140913	2.30289	1.78593	0.135254	2.48119	1.03741	0.742432	1.38304	0.932087	0.407658	1.26237
634	9	14.18	643709140	Hlac_2069	AAA ATPase central domain protein	8	1.08099	0.286007	1.18255	1.03978	0.799767	1.45482	1.01501	0.896465	1.3228	0.977046	0.911933	1.6708	0.942219	0.47398	1.21863	1.0326	0.791846	1.34475
635	9	47.8	643708914	Hlac_1845	nucleoside diphosphate kinase	13	0.966959	0.691693	1.27722	0.980842	0.853587	1.35839	0.934911	0.445972	1.2773	0.947604	0.638687	1.3896	0.968045	0.700943	1.27691	0.980491	0.878938	1.4599
636	8.96	26.49	643709348	Hlac_2275	transcriptional regulator, TrmB	9	0.997635	0.980337	1.26491	0.881491	0.500394	1.56317	1.03052	0.784568	1.30724	0.908925	0.48075	1.38048	1.03456	0.83204	1.47843	1.12593	0.40866	1.40251
637	8.92	57.75	643709657	Hlac_2585	UspA domain protein	6	1.65643	0.0416568	1.58035	1.70067	0.12426	2.43692	1.67278	0.154969	2.69276	1.71668	0.255957	4.37754	1.01306	0.935718	1.84562	0.967625	0.871218	2.16215
638	8.91	75.15	643707469	Hlac_0405	alkyl hydroperoxide reductase/ Thiol specific antioxidant/ Mal allergen	9	1.55156	0.140884	3.51026	1.43178	0.186388	3.95392	1.80791	0.105277	3.51041	1.66608	0.169492	5.86404	1.16669	0.362917	3.51051	1.07739	0.588762	3.5127
639	8.85	78	643708460	Hlac_1399	PRC-barrel domain protein	7	0.979484	0.771402	1.20332	1.06373	0.40864	1.20439	1.00623	0.930037	1.20274	1.09198	0.258122	1.20372	1.02836	0.727469	1.23077	0.916371	0.261036	1.20367
640	8.75	26.02	643709649	Hlac_2577	D-isomer specific 2-hydroxyacid dehydrogenase NAD-binding	5	1.2046	0.594619	2.32252	1.09674	0.772435	2.17631	1.28653	0.631522	3.55806	1.17573	0.746092	3.37422	1.12765	0.559389	1.63918	1.10281	0.470549	1.38054
641	8.66	22.99	643709217	Hlac_2147	ABC transporter related	6	0.91807	0.33143	1.26532	0.83869	0.131814	1.31267	0.987495	0.96047	2.10467	0.901153	0.6526	1.94412	1.07857	0.734471	1.90904	1.09309	0.310932	1.26228
642	8.66	21.62	643709109	Hlac_2038	beta-ribofuranosylaminobenzene 5'-phosphate synthase family	5	1.35419	0.232047	2.15856	1.3334	0.144662	1.69939	1.15776	0.553266	2.44151	1.13724	0.284381	1.46511	0.854797	0.281043	1.58645	1.01382	0.936272	1.92275
643	8.64	54.23	643707756	Hlac_0690	hypothetical protein	8	1.14757	0.242396	1.43453	1.03225	0.757405	1.47143	1.13641	0.455222	1.82012	1.02171	0.822299	1.43606	0.992333	0.942628	1.50306	1.10345	0.585718	1.93095
644	8.62	13.59	643707901	Hlac_0835	glutamyl-tRNA(Gln) amidotransferase, A subunit	6	0.830638	0.19905	1.38049	0.933249	0.598369	1.37168	0.883081	0.334349	1.34894	0.991642	0.944035	1.33964	1.066	0.346758	1.17148	0.885352	0.101726	1.1693
645	8.6	60.47	643708107	Hlac_1040	hypothetical protein	6	1.50106	0.395352	3.69175	1.32767	0.641787	5.7517	1.41302	0.0787569	1.52091	1.2498	0.450997	2.27263	0.930157	0.835144	2.7614	1.1185	0.540593	1.67792
647	8.59	34.47	643707708	Hlac_0642	Haloacid dehalogenase domain protein hydrolase	5	0.869206	0.16788	1.27933	0.852349	0.122803	1.2693	0.771846	0.0406495	1.26894	0.755993	0.0332776	1.26846	0.888944	0.215566	1.27044	1.01564	0.848615	1.26802
648	8.58	28.76	643707774	Hlac_0708	NADH-quinone oxidoreductase, chain I	5	0.971801	0.611892	1.13589	0.975573	0.7775	1.22035	0.923515	0.167814	1.13011	0.925748	0.320531	1.18612	0.951414	0.371818	1.1314	0.991757	0.886117	1.14087
649	8.56	60.16	643709038	Hlac_1967	ribosomal protein S8e	6	0.642719	0.286094	2.5192	0.633895	0.24569	2.38006	0.599303	0.174189	2.25435	0.591273	0.140222	2.13144	0.944534	0.37453	1.15672	0.998816	0.985619	1.16685
650	8.52	22.55	643709430	Hlac_2356	UspA domain protein	4	1.03422	0.58573	1.16019	1.00397	0.948097	1.16038	1.13488	0.130879	1.19746	1.10134	0.156693	1.16069	1.09904	0.203925	1.18083	1.02494	0.688868	1.16089
651	8.48	9.286	643708461	Hlac_1400	FAD linked oxidase domain protein	7	0.924545	0.562745	1.46933	0.899269	0.526654	1.60485	1.00083	0.996755	1.81482	0.972553	0.897531	1.88241	1.08667	0.346037	1.26762	1.02346	0.815153	1.33549
652	8.48	16.8	643708299	Hlac_1235	carbohydrate kinase, YjeF related protein	5	1.49892	0.163081	1.89012	1.54395	0.234382	2.28441	1.50387	0.141204	1.8235	1.59005	0.0697607	1.67931	1.00743	0.974279	1.75398	0.945197	0.716069	1.457
653	8.46	83.95	643708253	Hlac_1188	protein of unknown function UPF0044	6	0.794177	0.083654	1.32192	0.664567	0.0298078	1.40955	0.86005	0.451405	1.65216	0.719319	0.126675	1.60853	1.08606	0.53831	1.40629	1.19246	0.112498	1.27248
654	8.44	23.8	643707845	Hlac_0779	GTPase of unknown function domain protein	6	0.90243	0.512332	1.55388	1.01935	0.871375	1.41354	0.885072	0.416917	1.5123	0.999337	0.993869	1.28802	0.982579	0.819627	1.25212	0.880248	0.327516	1.41591
655	8.43	16.29	643707099	Hlac_0040	protein of unknown function DUF402	4	1.04483	0.805178	1.58727	0.927906	0.565925	1.39431	1.02326	0.944034	2.34991	0.917481	0.669571	1.68205	0.987934	0.948862	1.63847	1.11463	0.515082	1.52558
656	8.41	25.61	643707887	Hlac_0821	signal recognition particle-docking protein FtsY	8	0.962783	0.838521	1.72195	0.916806	0.687898	1.86673	1.03839	0.656416	1.27582	0.985786	0.876386	1.3089	1.0793	0.667037	1.66681	1.04852	0.580176	1.27617
657	8.37	33.43	643707721	Hlac_0655	3-dehydroquinate synthase	5	1.19566	0.299329	1.57492	0.952893	0.840345	2.01274	1.38957	0.101868	1.56631	1.10618	0.660956	1.9391	1.16635	0.124257	1.2599	1.2486	0.223519	1.58688
658	8.35	83.91	643708328	Hlac_1264	hypothetical protein	13	0.824613	0.566018	2.24199	0.637979	0.211988	2.24299	0.753324	0.0871361	1.40914	0.559501	0.0393276	1.71401	0.906918	0.686113	1.79716	1.36492	0.128391	1.55183
659	8.35	55.46	643707367	Hlac_0305	transcriptional regulator, PadR-like family	11	0.716514	0.110557	1.57294	0.773947	0.158653	1.50855	0.764828	0.1733	1.56792	0.825389	0.249602	1.48565	1.07045	0.348773	1.1951	0.920224	0.268398	1.19687
660	8.33	43.65	643707601	Hlac_0536	Ferritin Dps family protein	11	1.79086	0.677606	626628	2.44982	0.433121	10025.5	1.62028	0.7951	96907368	2.30898	0.586182	1185465	1.02829	0.946021	64.7561	0.757996	0.535217	51.0755
661	8.33	25.2	643709126	Hlac_2055	ABC transporter related	4	1.04132	0.854044	2.30511	1.01873	0.908746	1.85204	1.28834	0.542167	4.46798	1.26726	0.50096	3.4954	1.2563	0.502252	3.35253	1.02109	0.823179	1.42394
662	8.32	9.518	643707695	Hlac_0629	DNA mismatch repair protein MutL	5	1.00364	0.987211	2.37112	0.891373	0.676083	2.77856	1.14853	0.331199	1.59742	1.0114	0.95042	2.00366	1.14418	0.373224	1.66441	1.13958	0.26566	1.44407
663	8.31	75.21	643707860	Hlac_0795	hypothetical protein	12	1.06897	0.609162	1.39694	1.11507	0.401402	1.38041	1.25623	0.190958	1.4959	1.31128	0.036081	1.27426	1.17808	0.150627	1.29222	0.953234	0.672905	1.33964
664	8.29	82.43	643708296	Hlac_1232	protein of unknown function DUF1458	10	3.08465	0.0117439	2.03728	3.22445	0.00570466	1.82618	2.92488	0.0195529	2.20261	3.06397	0.0102472	1.97368	0.972581	0.753516	1.25792	0.956801	0.59522	1.23698
665	8.28	12.98	643707224	Hlac_0161	hypothetical protein	4	0.479522	0.100985	2.61422	0.45405	0.0552251	2.26554	0.651712	0.228713	2.30986	0.617477	0.136632	2.05466	1.37321	0.180807	1.72267	1.05001	0.613437	1.28098
666	8.27	16.41	643707714	Hlac_0648	menaquinol--cytochrome-c reductase (cytochrome bc complex) cytochrome b/c subunit	6	0.964665	0.835664	1.57015	0.813384	0.174158	1.41535	0.948923	0.561106	1.25849	0.797016	0.0655576	1.2843	0.982252	0.859458	1.30125	1.18593	0.151393	1.30657
667	8.23	48.94	643708932	Hlac_1862	UspA domain protein	8	1.65488	0.0648977	1.78754	1.60128	0.0730946	1.78605	1.60247	0.100205	2.00515	1.54933	0.11636	2.02546	0.969219	0.762565	1.47579	1.02868	0.790334	1.49364
668	8.2	20.85	643709101	Hlac_2030	translation factor pelota	5	1.09161	0.397931	1.42432	1.09569	0.414626	1.46978	1.15303	0.225971	1.42534	1.15562	0.220877	1.42488	1.05737	0.57068	1.42911	0.991908	0.930112	1.42314
669	8.19	54.08	643709464	Hlac_2391	hypothetical protein	11	0.79155	0.180183	1.64346	0.804057	0.165299	1.54929	0.779415	0.0940516	1.42529	0.791112	0.104675	1.42573	0.986643	0.886461	1.43051	0.979832	0.827058	1.42342
670	8.17	16.45	643708170	Hlac_1104	NAD-dependent epimerase/dehydratase	7	1.19108	0.264208	1.45367	1.09784	0.486005	1.40209	1.07557	0.5872	1.40921	0.987224	0.938853	1.54838	0.910278	0.672827	1.77492	1.0839	0.277867	1.1951
671	8.16	31.92	643709706	Hlac_2634	NCAIR mutase (PurE)-related protein	5	1.02771	0.881666	1.71133	0.957095	0.581658	1.25438	1.21111	0.230572	1.50125	1.12936	0.715479	2.62752	1.174	0.595798	2.37018	1.06384	0.790228	1.96873
672	8.16	86.75	643708314	Hlac_1250	phosphoribosylformylglycinamidine synthase, purS	8	1.51299	0.0112495	1.26527	1.60128	0.00785942	1.26552	1.31879	0.0383317	1.28229	1.39366	0.0377594	1.34514	0.873604	0.163833	1.26403	0.940334	0.467047	1.26571
673	8.15	36.67	643707964	Hlac_0899	NusG antitermination factor	7	0.897371	0.191283	1.21088	0.866889	0.204023	1.29889	0.973707	0.70513	1.19952	0.94247	0.660864	1.41585	1.08747	0.27054	1.19987	1.02676	0.862983	1.48955
674	8.15	34.87	643708578	Hlac_1516	Protein of unknown function DUF555	4	1.71844	0.0378271	1.63543	1.81655	0.0514873	1.82769	1.72721	0.0594973	1.78879	1.8229	0.0727554	1.99118	1.0126	0.869597	1.21966	0.94116	0.438195	1.21617
675	8.14	26.41	643706904	Hlac_3100	hypothetical protein	5	1.12421	0.361685	1.37148	1.24056	0.300111	1.65398	1.13653	0.559767	1.74934	1.25832	0.0354708	1.22671	1.01216	0.947429	1.61279	0.900852	0.579718	1.61866
676	8.12	13.02	643706785	Hlac_2975	hypothetical protein	6	1.18511	0.529798	10.6979	1.10903	0.712023	14.9641	1.28018	0.57059	50.6436	1.19985	0.682749	70.4184	1.08772	0.616345	4.7244	1.06763	0.627989	3.51517
677	8.1	33.81	643707212	Hlac_0149	protein of unknown function DUF296	4	1.11634	0.542554	1.66745	1.13459	0.456456	1.60188	1.04305	0.698892	1.37013	1.0587	0.639148	1.41797	0.938808	0.817405	2.22043	0.979389	0.798796	1.26876
678	8.08	5.456	643707476	Hlac_0412	hypothetical protein	6	0.892449	0.500031	1.53186	0.966966	0.643162	1.20491	0.915084	0.522825	1.4222	0.990188	0.925491	1.31649	1.02772	0.805551	1.3346	0.919193	0.625288	1.55707
679	8.06	45.65	643707893	Hlac_0827	Ribosomal protein L31e	7	0.620411	0.00885112	1.28277	0.604911	0.00703228	1.2735	0.602887	0.00666731	1.26981	0.586955	0.00596331	1.27363	0.974496	0.755897	1.27302	1.0186	0.82254	1.271
680	8.05	25.67	643707441	Hlac_0377	ABC transporter related	5	1.22528	0.0725075	1.26822	1.11421	0.24283	1.26777	1.04291	0.632873	1.28696	0.948118	0.525253	1.2668	0.852379	0.120156	1.266	1.09398	0.316514	1.26913
681	8.05	51.43	643708350	Hlac_1286	hypothetical protein	5	1.27022	0.164007	1.51435	1.35601	0.0799214	1.45031	1.17258	0.187715	1.34719	1.25066	0.0701206	1.2941	0.923142	0.399332	1.29648	0.931807	0.443745	1.29104
682	8.04	18.18	643708729	Hlac_1661	ATP-NAD/AcoX kinase	4	0.845599	0.116909	1.27679	0.935518	0.692434	1.62691	0.908581	0.435562	1.40477	1.0088	0.969457	1.95574	1.07608	0.402566	1.27116	0.901617	0.514341	1.5635
683	8.04	20.68	643707317	Hlac_0254	phosphoribosyltransferase	4	1.11021	0.328589	1.42068	1.24305	0.327793	2.07322	1.0603	0.544055	1.41593	1.18626	0.323408	1.76055	0.956183	0.635294	1.41632	0.888508	0.322062	1.47701
684	8.04	43.17	643709015	Hlac_1944	hypothetical protein	7	1.00287	0.982811	1.4773	0.935279	0.555372	1.37946	1.03528	0.680847	1.27529	0.964542	0.682365	1.28983	1.0334	0.796987	1.45076	1.06859	0.447751	1.27417
685	8.03	18.95	643708880	Hlac_1812	pseudouridylate synthase TruB domain protein	4	1.04436	0.805432	1.94594	0.90626	0.481721	1.63916	1.10004	0.52126	1.70241	0.958884	0.790339	1.81443	1.05576	0.781547	2.09057	1.14333	0.253969	1.43875
686	8.03	24.83	643706902	Hlac_3098	Cobyrinic acid ac-diamide synthase	4	1.19347	0.268131	1.65049	1.08559	0.556259	1.65635	1.06324	0.811525	2.6437	0.96953	0.901096	2.57869	0.895038	0.415015	1.59645	1.0969	0.387837	1.43834
687	8.03	60.87	643709515	Hlac_2442	ribosomal protein L29	10	0.657204	0.0223521	1.35881	0.624441	0.0457673	1.57491	0.681145	0.033524	1.38732	0.646831	0.0486699	1.53855	1.03779	0.672109	1.2873	1.04783	0.586122	1.27702
688	8.03	82.28	643709421	Hlac_2348	glutaredoxin	4	0.96592	0.787614	3.56526	1.03314	0.886503	9.96143	0.966983	0.888701	11.1914	1.02802	0.83232	3.67771	1.00208	0.993804	15.0726	0.931248	0.729435	7.38687
689	8.02	39.56	643708024	Hlac_0958	ThiJ/PfpI domain protein	7	0.940873	0.509025	1.29621	0.916051	0.690198	1.8874	0.986846	0.88286	1.30072	0.957079	0.784224	1.59416	1.05033	0.594421	1.301	1.02416	0.878885	1.58124
690	8.02	32.05	643707869	Hlac_0804	MaoC domain protein dehydratase	4	0.86453	0.402195	1.81113	0.978514	0.89266	1.84437	0.869019	0.414632	1.80695	0.982144	0.92828	2.14346	1.00661	0.947711	1.46674	0.881396	0.469395	1.84714
691	8.02	46.15	643708055	Hlac_0989	alkyl hydroperoxide reductase/ Thiol specific antioxidant/ Mal allergen	6	0.989407	0.919879	1.49649	0.9136	0.468293	1.54952	0.971297	0.914331	2.80261	0.900402	0.689521	2.65738	0.985486	0.954425	2.65129	1.07669	0.509276	1.49062
692	8	98.94	643707920	Hlac_0854	hypothetical protein	14	0.882062	0.599142	8.92136	0.788997	0.571349	43.5972	0.869712	0.474747	5.14623	0.778376	0.610717	93.7299	0.987273	0.93728	5.18921	1.10824	0.863492	401.927
693	8	22.7	643707102	Hlac_0043	ROK family protein	6	0.983242	0.865395	1.46016	0.996334	0.991396	3.6653	1.00038	0.99824	1.93207	0.996133	0.978093	1.7127	1.01775	0.942167	2.51958	0.986258	0.955129	2.5532
694	8	24.81	643707851	Hlac_0785	cytochrome c oxidase, subunit II	5	0.767927	0.182684	1.62682	0.801472	0.068212	1.28669	0.798653	0.0695201	1.29459	0.831789	0.0872124	1.26342	1.04129	0.632231	1.27441	0.956076	0.683821	1.37473
695	8	36.25	643709117	Hlac_2046	Like-Sm ribonucleoprotein core	7	1.14367	0.329377	1.57116	1.22639	0.222166	1.65152	1.20181	0.177102	1.47139	1.28744	0.142827	1.58708	1.05261	0.610666	1.44637	0.928061	0.484646	1.45899
696	8	48.18	643709084	Hlac_2013	hypothetical protein	5	1.51973	0.142616	2.14779	1.52291	0.0802122	1.72637	1.50375	0.0378382	1.42124	1.502	0.0380394	1.42121	0.986777	0.929454	1.77307	0.995843	0.96394	1.42082
697	7.97	21.13	643707738	Hlac_0672	peptidase M20	4	1.25476	0.55207	2.94898	0.835926	0.706197	3.95483	1.21039	0.651386	3.3701	0.790747	0.635121	4.1351	0.980202	0.871789	1.43669	1.53577	0.0646595	1.61219
698	7.93	37.12	643708412	Hlac_1348	OsmC family protein	6	0.998735	0.987613	1.26987	1.05107	0.65833	1.38272	1.02429	0.768003	1.26681	1.07605	0.392556	1.26378	1.02692	0.745377	1.26795	0.945554	0.503583	1.26495
699	7.89	31.03	643708326	Hlac_1262	SirA family protein	5	0.80986	0.0834453	1.30013	0.75527	0.0993802	1.45996	0.73552	0.0234884	1.25683	0.684893	0.0260283	1.34018	0.909319	0.277438	1.25673	1.06755	0.432285	1.25847
700	7.86	12.18	643709674	Hlac_2601	peptidase M50	5	1.06035	0.739019	1.66567	0.907509	0.74089	2.34314	1.10231	0.763771	2.56511	0.946247	0.695315	1.50314	1.0487	0.785344	1.66228	1.14754	0.734037	3.23644
701	7.85	41.51	643707688	Hlac_0622	hypothetical protein	4	1.01665	0.971872	3.3938	1.10704	0.724711	2.11065	0.942811	0.825148	2.00011	1.01462	0.949836	1.82547	0.920852	0.759345	2.00935	0.916288	0.712828	1.84783
702	7.85	23.61	643709247	Hlac_2177	hypothetical protein	4	0.836548	0.224201	1.45049	0.975658	0.840582	1.43015	0.977156	0.787758	1.2839	1.13763	0.212643	1.29693	1.16957	0.227276	1.38989	0.854275	0.136782	1.28174
703	7.83	26.37	643706693	Hlac_2874	Nucleotidyl transferase	7	0.861052	0.082531	1.19747	0.928074	0.315598	1.19814	0.843875	0.239119	1.4063	0.909636	0.364331	1.2932	0.981698	0.880049	1.37562	0.924271	0.293663	1.19842
704	7.83	46.79	643708523	Hlac_1462	phosphocarrier, HPr family	4	1.36192	0.0305575	1.28927	1.44416	0.0194438	1.2903	1.22164	0.328642	1.72865	1.29526	0.186568	1.62024	0.900422	0.446218	1.46473	0.938965	0.484569	1.28657
705	7.75	31.61	643708013	Hlac_0947	Protein of unknown function DUF54	6	0.984853	0.941727	1.66635	0.919792	0.59284	1.45732	0.950893	0.77391	1.53251	0.888239	0.47265	1.48064	0.967404	0.896861	1.86796	1.06551	0.626795	1.37048
706	7.75	13.67	643709653	Hlac_2581	hypothetical protein	4	0.888335	0.405355	1.6276	1.06345	0.559603	1.4646	0.806592	0.254941	1.79583	0.964379	0.884968	2.59352	0.910272	0.733132	2.80946	0.831837	0.192143	1.50487
707	7.68	12.44	643708150	Hlac_1084	phosphoglucomutase/phosphomannomutase alpha/beta/alpha domain I	5	1.135	0.43747	1.56995	1.03709	0.929819	3.35825	1.35121	0.1593	1.67198	1.20577	0.478329	2.08986	1.19218	0.31872	1.59834	1.09131	0.812375	2.92533
708	7.61	14	643709621	Hlac_2549	AMP-dependent synthetase and ligase	7	0.781777	0.353061	6.94215	0.480655	0.150174	9.36952	0.860519	0.766307	143.154	0.53039	0.107398	3.94455	1.10588	0.744504	20.3529	1.60874	0.386876	66.7929
709	7.59	25.09	643707415	Hlac_0351	Proline dehydrogenase	10	1.15177	0.44152	1.89379	1.18805	0.390348	1.97722	1.14557	0.247043	1.43532	1.182	0.18449	1.43483	0.994786	0.976233	1.95239	0.963839	0.70398	1.43564
710	7.55	41.67	643707326	Hlac_0263	hypothetical protein	4	1.59944	0.453778	8.94775	1.71991	0.502575	17.7703	1.39039	0.691084	21.921	1.43851	0.723991	47.1171	0.939977	0.820335	2.80451	0.889519	0.573017	2.12633
711	7.55	53.04	643709655	Hlac_2583	Cupin 2 conserved barrel domain protein	6	1.06293	0.476843	1.27062	0.943478	0.494336	1.26946	1.09756	0.396839	1.35044	0.974051	0.749339	1.26985	1.03429	0.682587	1.26851	1.12001	0.257933	1.29552
712	7.52	29.84	643707895	Hlac_0829	peptidase M20	7	1.04997	0.620513	1.32581	1.10286	0.564974	1.6212	0.847727	0.193623	1.37008	0.890844	0.27792	1.32076	0.808686	0.062797	1.26296	0.945994	0.767075	1.72446
713	7.5	20.76	643709236	Hlac_2166	thymidylate synthase	5	0.877178	0.164207	1.25547	0.766227	0.0623315	1.33888	0.905567	0.328198	1.31115	0.790128	0.158339	1.49324	1.03385	0.674458	1.25664	1.13883	0.207988	1.29511
714	7.49	57.89	643708608	Hlac_1542	MoaD family protein	4	1.09172	0.616276	1.56682	1.00346	0.98226	1.49924	1.05788	0.628431	1.34785	0.970195	0.739435	1.26563	0.96936	0.793891	1.36252	1.08113	0.295049	1.19708
715	7.48	11.72	643708760	Hlac_1691	TrkA-C domain protein	5	0.969379	0.820699	3.91857	0.771619	0.513877	31.2198	0.819758	0.294061	3.51541	0.65128	0.274953	12.3212	0.846697	0.342005	3.52357	1.25341	0.399077	7.99417
716	7.45	19.14	643708598	Hlac_1532	transcriptional regulator, TrmB	6	0.939251	0.538647	1.44299	0.958943	0.849248	2.30826	0.876869	0.260419	1.43885	0.894742	0.467626	1.71273	0.93483	0.511469	1.44228	0.974905	0.867755	1.78534
717	7.44	23.33	643707486	Hlac_0421	UBA/THIF-type NAD/FAD binding protein	6	1.14845	0.620519	2.22672	1.29705	0.396539	2.31351	1.00364	0.988862	2.14331	1.13237	0.657774	2.24204	0.878022	0.317464	1.41336	0.87789	0.162139	1.25175
719	7.4	16.9	643709200	Hlac_2130	putative transcriptional regulator, AsnC family	5	0.563947	0.235583	16.8321	0.517606	0.222167	21.0032	0.630361	0.314966	23.6479	0.57802	0.287957	29.4981	1.11943	0.479513	3.83441	1.08263	0.599526	4.00018
720	7.35	29.07	643706796	Hlac_2986	transcriptional activator, TenA family	4	0.965774	0.784524	3.51502	0.808899	0.278837	3.53255	1.04133	0.778025	4.11796	0.86953	0.393903	3.54224	1.07973	0.58075	3.52389	1.18742	0.333641	3.531
721	7.35	36.62	643708332	Hlac_1268	Mov34/MPN/PAD-1 family protein	7	1.08895	0.423976	1.44473	1.03002	0.763484	1.44732	0.99537	0.961475	1.44229	0.940762	0.549392	1.44499	0.915141	0.40803	1.4439	1.05242	0.611505	1.44591
722	7.34	32.6	643709656	Hlac_2584	fumarylacetoacetate (FAA) hydrolase	4	1.13907	0.705831	27.7114	1.12285	0.606147	7.90947	1.07263	0.888996	157.201	1.06329	0.671375	3.95101	0.947461	0.758101	5.56765	1.00908	0.986438	219.105
723	7.32	14.55	643708472	Hlac_1411	amidohydrolase	5	1.12032	0.833538	220.189	1.18207	0.574011	14.6915	1.1481	0.741064	58.7844	1.21167	0.341782	4.27154	1.02764	0.848802	4.18426	0.943724	0.831294	15.0567
724	7.31	43.23	643707384	Hlac_0322	pyridoxamine 5'-phosphate oxidase-related FMN-binding	5	1.05841	0.78368	1.8256	1.06995	0.728937	1.7602	1.01758	0.827763	1.26326	1.02703	0.793802	1.34609	0.960477	0.841576	1.80255	0.985438	0.854305	1.26294
725	7.31	44.29	643707100	Hlac_0041	hypothetical protein	4	0.777433	0.414141	2.33319	0.86832	0.611849	2.21633	0.844769	0.517857	2.08466	0.944485	0.803558	1.95265	1.09626	0.301141	1.2645	0.885712	0.182618	1.25058
726	7.29	24.51	643708008	Hlac_0942	Pyridoxal-5'-phosphate-dependent protein beta subunit	7	0.816424	0.146284	1.45706	0.919702	0.439595	1.45704	0.821502	0.261695	1.72724	0.924343	0.673392	1.99914	1.00689	0.957479	1.63432	0.883506	0.293056	1.45795
727	7.29	18.55	643709068	Hlac_1997	deoxyhypusine synthase	4	0.783553	0.273412	1.70537	0.778796	0.212417	1.59716	0.698997	0.174519	1.82742	0.693504	0.125674	1.69243	0.891292	0.218414	1.24485	1.00004	0.999634	1.24223
728	7.26	15.24	643709499	Hlac_2426	preprotein translocase, SecY subunit	6	0.840549	0.365079	1.60381	0.870974	0.339361	1.42446	0.880954	0.492985	1.59498	0.914156	0.52387	1.4293	1.05369	0.475927	1.20292	0.958143	0.539297	1.19368
729	7.21	17.8	643707797	Hlac_0731	dehydrogenase E1 component	4	0.955818	0.801117	1.59367	1.05298	0.768888	1.57726	0.979337	0.884264	1.45315	1.07804	0.600371	1.44372	1.02665	0.704207	1.196	0.90305	0.195377	1.19995
730	7.17	45.53	643708033	Hlac_0967	methylglyoxal synthase	4	1.67396	0.00130613	1.19499	1.68516	0.00125614	1.19555	1.52683	0.00269828	1.19414	1.53462	0.00813557	1.2756	0.91355	0.231638	1.195	0.988614	0.866758	1.19453
731	7.15	33.52	643707933	Hlac_0868	transcriptional regulator, XRE family	6	1.13158	0.272056	1.42511	1.15088	0.230466	1.42593	1.08947	0.405922	1.42336	1.10727	0.345325	1.43043	0.964383	0.70204	1.42407	0.978663	0.817944	1.42538
732	7.13	20.77	643709179	Hlac_2109	iron-containing alcohol dehydrogenase	5	0.921745	0.852785	3.13655	0.883382	0.829559	4.47383	1.16291	0.648542	2.34353	1.09809	0.851699	3.67983	1.27304	0.213013	1.57278	1.10857	0.641183	1.76557
733	7.11	43.45	643709473	Hlac_2400	hypothetical protein	5	1.3936	0.185088	3.5317	1.32368	0.263155	4.7723	1.2191	0.295361	3.52394	1.15651	0.380616	3.519	0.875553	0.408627	3.53307	1.04835	0.716579	3.51629
734	7.11	60.16	643707958	Hlac_0893	putative signal transduction protein with CBS domains	5	1.14761	0.436307	4.17951	1.30433	0.226763	3.51157	1.06049	0.659579	3.52532	1.20334	0.359543	4.43809	0.924941	0.574983	3.5166	0.876148	0.526777	6.21897
735	7.07	15.54	643707950	Hlac_0885	aldo/keto reductase	5	1.11377	0.271811	1.26474	1.1691	0.228059	1.35658	1.04153	0.661588	1.27046	1.09164	0.478755	1.36603	0.936387	0.42682	1.22936	0.94862	0.520841	1.23158
736	7.06	44.44	643707455	Hlac_0391	Methyltransferase type 11	5	0.995052	0.962851	1.36637	0.966258	0.664694	1.25612	1.10658	0.435478	1.43182	1.07491	0.447454	1.30166	1.11467	0.224274	1.2539	1.02842	0.722779	1.25712
737	7.06	74.19	643708913	Hlac_1844	Ribosomal protein L24E	7	0.863181	0.283019	1.43161	0.874821	0.353562	1.47497	0.844475	0.18738	1.37177	0.854855	0.26953	1.44678	0.979499	0.799626	1.26842	0.98301	0.836363	1.2741
738	7.03	11.66	643708165	Hlac_1099	amidohydrolase	5	1.08896	0.262217	1.18941	1.18566	0.0357194	1.1659	0.984272	0.874827	1.27872	1.07004	0.503966	1.2736	0.905864	0.175694	1.17494	0.914384	0.19433	1.16601
739	7.01	16.34	643709107	Hlac_2036	protein of unknown function DUF181	5	1.22064	0.484312	2.73975	1.04469	0.831738	2.1801	1.11852	0.504385	1.81712	0.954028	0.746102	1.72547	0.914376	0.630265	1.98265	1.16655	0.204087	1.42836
740	7	32.02	643707509	Hlac_0445	deoxycytidine triphosphate deaminase	4	1.10551	0.575759	1.58034	0.973124	0.824914	1.37747	1.09288	0.53549	1.43925	0.960502	0.565848	1.19601	0.987906	0.895265	1.27239	1.13469	0.277202	1.32194
741	7	18.81	643708701	Hlac_1635	protein of unknown function DUF124	4	1.17051	0.198991	1.43051	1.22361	0.136808	1.43209	1.18839	0.173765	1.43054	1.24107	0.122457	1.432	1.01641	0.863421	1.43214	0.952389	0.61685	1.43022
742	6.99	15.38	643707413	Hlac_0349	threonine dehydratase	4	1.04646	0.703227	1.36059	0.995984	0.983937	1.68452	1.22412	0.425095	1.88275	1.15059	0.678445	2.39276	1.1785	0.457014	1.74081	1.04651	0.755571	1.46011
743	6.98	61.67	643708407	Hlac_1343	nucleotide kinase	7	1.15317	0.281881	1.41416	1.13318	0.200274	1.27522	1.09076	0.579699	1.56289	1.07012	0.602139	1.4496	0.947883	0.583227	1.32028	1.01201	0.884675	1.27241
744	6.94	6.966	643708130	Hlac_1062	Oligosaccharyl transferase STT3 subunit	8	0.872512	0.24709	1.35346	1.02772	0.738439	1.26804	0.944749	0.757193	1.70583	1.11402	0.487451	1.54522	1.08593	0.54193	1.46572	0.845477	0.195559	1.37963
745	6.9	38.79	643707739	Hlac_0673	protein of unknown function DUF88	5	0.944681	0.598036	1.3182	0.901741	0.395058	1.35206	0.857589	0.248843	1.37204	0.818621	0.241286	1.49814	0.909786	0.216714	1.19616	1.04542	0.645155	1.28147
746	6.82	41.18	643709194	Hlac_2124	thioesterase superfamily protein	5	1.03265	0.754018	1.46987	1.014	0.879538	1.41691	0.986785	0.925875	1.72385	0.968701	0.795363	1.58853	0.95757	0.665501	1.45015	1.01414	0.878031	1.41588
747	6.8	70.9	643707897	Hlac_0831	6,7-dimethyl-8-ribityllumazine synthase	5	1.03637	0.881859	2.49325	1.46183	0.0487738	1.45451	0.84467	0.469299	2.27119	1.18768	0.242107	1.56909	0.814866	0.144166	1.45716	0.707973	0.227148	2.36978
748	6.76	20.56	643708873	Hlac_1806	ABC transporter related	4	0.962391	0.634271	1.21497	0.967686	0.648897	1.19067	1.14777	0.131768	1.21757	1.15239	0.170743	1.25618	1.19429	0.0557434	1.20197	0.989429	0.867736	1.16869
749	6.71	52.66	643708654	Hlac_1588	protein of unknown function DUF358	4	0.878564	0.420115	1.5559	0.998374	0.989116	1.41863	0.925102	0.419917	1.30433	1.05131	0.758042	1.603	1.05488	0.557235	1.29453	0.875811	0.521017	1.78997
750	6.7	7.411	643707183	Hlac_0119	DNA mismatch repair protein MutS	3	1.01007	0.965915	2.44525	0.884812	0.679435	3.00501	1.18091	0.17573	1.41558	1.0318	0.775275	1.51126	1.16654	0.446483	2.02433	1.13846	0.249889	1.41601
751	6.68	32.65	643707703	Hlac_0637	HSP20 type chaperone	4	1.25978	0.114139	1.37457	1.23098	0.139402	1.36795	1.2123	0.186717	1.39908	1.1847	0.0572743	1.19468	0.963159	0.686193	1.27087	1.01874	0.864311	1.32707
753	6.61	14.94	643707452	Hlac_0388	hypothetical protein	4	0.802146	0.123819	1.44629	0.7374	0.0703587	1.44393	0.976904	0.944371	3.58253	0.902727	0.767372	3.67585	1.21961	0.516092	2.98145	1.08341	0.446072	1.44247
754	6.61	30.21	643708633	Hlac_1566	hypothetical protein	4	1.37029	0.0233408	1.26348	1.4927	0.0120397	1.26267	1.33951	0.0675302	1.39306	1.45816	0.0434795	1.42813	0.979958	0.801836	1.265	0.913521	0.418498	1.36019
755	6.58	7.6	643708877	Hlac_1810	AAA ATPase central domain protein	3	1.175	0.794693	6.08064	1.01413	0.933058	1.63123	1.08693	0.790458	2.49294	0.939524	0.886582	3.59566	0.911117	0.783096	2.67552	1.10497	0.889555	8.19347
756	6.57	35.75	643708083	Hlac_1017	O-methyltransferase family 3	5	1.18844	0.234592	1.44818	0.965455	0.809637	1.53032	1.35437	0.303342	2.17891	1.1081	0.490458	1.51715	1.14675	0.465919	1.6871	1.21946	0.259914	1.57719
757	6.55	21.85	643707262	Hlac_0199	geranylgeranylglyceryl phosphate synthase family protein	4	0.925182	0.707277	2.16605	0.958177	0.823301	2.06288	0.886383	0.398735	1.62854	0.917715	0.482091	1.53963	0.95945	0.823947	2.02231	0.960672	0.725255	1.53302
758	6.52	23.16	643707612	Hlac_0547	imidazoleglycerol phosphate synthase, cyclase subunit	6	0.809588	0.3831	2.27042	0.815154	0.141423	1.44966	0.788973	0.364825	2.40358	0.793945	0.140657	1.51863	0.976257	0.804772	1.44383	0.983111	0.88952	1.59398
759	6.52	10.57	643708361	Hlac_1297	Haloacid dehalogenase domain protein hydrolase type 3	4	1.00145	0.996016	18.918	0.867552	0.695194	32.3908	1.08922	0.83232	56.0753	0.936801	0.852454	33.6077	1.07943	0.91218	1091.63	1.15527	0.40312	3.84264
760	6.52	36.36	643709414	Hlac_2341	translation elongation factor aEF-1 beta	5	0.73471	0.247507	1.98363	0.815233	0.269741	1.6183	0.753267	0.292588	2.02994	0.83477	0.306189	1.59522	1.02599	0.897088	1.7871	0.896956	0.3102	1.3285
761	6.5	14.11	643709232	Hlac_2162	PfkB domain protein	3	0.906952	0.7289	2.87226	1.08015	0.743157	2.41743	0.911201	0.40215	1.46138	1.08647	0.445582	1.4605	1.00403	0.989645	3.25719	0.834174	0.174468	1.45811
762	6.5	44.83	643707247	Hlac_0184	ArsR family transcriptional regulator	4	0.569217	0.0544647	1.79251	0.60095	0.0942554	1.95399	0.677975	0.092395	1.65958	0.711453	0.178818	1.85856	1.20105	0.167704	1.37956	0.952905	0.573659	1.27611
763	6.45	13.67	643708876	Hlac_1809	histidine kinase	3	1.51364	0.159528	3.85019	1.53288	0.285226	13.5796	1.31271	0.238395	3.89128	1.32998	0.249204	4.46158	0.868255	0.411097	3.86725	0.981277	0.92073	6.81204
764	6.44	36.69	643708411	Hlac_1347	beta-lactamase domain protein	7	1.42525	0.0561249	1.45834	1.3018	0.0953869	1.45954	1.41126	0.0582437	1.45396	1.28802	0.100976	1.45516	0.991476	0.930897	1.45648	1.0898	0.429152	1.45695
765	6.42	40.22	643709423	Hlac_2350	hypothetical protein	3	1.85342	0.00241825	1.32439	1.9172	0.00173109	1.31643	1.78948	0.0140405	1.4988	1.85223	0.00870152	1.46174	0.973058	0.714786	1.19903	0.962294	0.553139	1.16828
766	6.42	10.57	643708072	Hlac_1006	Thiolase	3	0.913795	0.394153	1.29998	0.935767	0.56256	1.33947	0.912625	0.27224	1.2208	0.934064	0.340066	1.19122	1.00274	0.981577	1.36227	0.971399	0.668902	1.19104
767	6.42	54.76	643707071	Hlac_0017	hypothetical protein	4	1.2674	0.359087	2.00959	1.28845	0.0859599	1.37665	1.13596	0.18257	1.26471	1.14791	0.32107	1.44798	0.895048	0.617599	1.88837	0.983828	0.91848	1.59446
768	6.4	9.254	643708056	Hlac_0990	AMP-dependent synthetase and ligase	5	0.893432	0.346909	1.48819	0.68583	0.31624	3.40274	0.998258	0.992527	2.03365	0.748696	0.19257	1.90302	1.11983	0.509703	1.84437	1.29031	0.444694	3.19459
769	6.38	25.46	643707662	Hlac_0596	beta-lactamase domain protein	6	1.32801	0.416881	3.32846	1.30505	0.520204	4.39886	1.50378	0.490124	8.1205	1.46826	0.549023	10.1032	1.16886	0.592574	2.89842	1.01604	0.865702	1.42933
770	6.34	11.69	643708664	Hlac_1597	sulfatase	3	0.961581	0.837813	1.74869	1.06437	0.610267	1.41907	0.888009	0.517012	1.67548	0.981862	0.85985	1.35394	0.924263	0.364266	1.26479	0.898171	0.458439	1.49584
771	6.33	30.83	643709581	Hlac_2509	hypothetical protein	4	0.838423	0.449953	2.25723	0.641984	0.302474	3.99597	0.819823	0.413227	2.30294	0.624434	0.28332	4.03211	0.97981	0.837322	1.45706	1.32881	0.163517	1.76237
772	6.3	7.888	643709776	Hlac_2702	DEAD/DEAH box helicase domain protein	5	0.883842	0.572952	7.22122	0.995511	0.972772	3.80332	0.958715	0.8262	6.77522	1.07946	0.599685	3.80266	1.0866	0.57433	3.80256	0.883558	0.567749	7.02333
773	6.3	23.26	643707712	Hlac_0646	hypothetical protein	3	0.925376	0.433288	1.31446	0.907466	0.579122	1.64588	0.919828	0.382006	1.29718	0.901317	0.28239	1.28784	0.99509	0.969855	1.46483	1.01455	0.890133	1.35792
774	6.29	23.93	643707666	Hlac_0600	dehydroquinase class I	4	0.959925	0.919871	60.7644	0.956037	0.733042	3.60192	1.01806	0.897958	4.082	1.01078	0.975402	33.9842	1.06182	0.82499	14.9163	1.00213	0.996514	138.653
775	6.28	22.22	643708831	Hlac_1766	IMP dehydrogenase/GMP reductase	4	1.64881	0.134324	2.18323	1.61469	0.116244	2.00601	1.99489	0.0431075	1.91598	1.93767	0.104458	2.49168	1.21579	0.537491	2.44894	1.02006	0.877367	1.45714
777	6.22	39.8	643707330	Hlac_0267	hypothetical protein	4	1.04158	0.876157	2.14828	1.07271	0.780429	2.08062	0.873597	0.317105	1.43202	0.897184	0.514424	1.59727	0.8373	0.474152	1.9982	0.97028	0.720562	1.27668
779	6.2	23.94	643709248	Hlac_2178	ribose-phosphate pyrophosphokinase	4	0.937908	0.675319	1.55458	0.907777	0.330328	1.30427	1.00309	0.98474	1.60563	0.971112	0.747957	1.30318	1.0721	0.466148	1.30481	1.027	0.889918	1.75644
780	6.19	8.68	643707337	Hlac_0274	Cobyrinic acid ac-diamide synthase	3	1.38102	0.0583006	1.40633	1.25515	0.0582093	1.27113	1.40165	0.0521406	1.40865	1.27335	0.0640927	1.30248	1.01858	0.803265	1.21167	1.09624	0.264773	1.21757
781	6.18	31.61	643707522	Hlac_0458	hypothetical protein	4	1.38515	0.234915	1.91056	1.36999	0.281076	2.01758	1.3108	0.169093	1.56569	1.29532	0.209658	1.61774	0.945228	0.544676	1.26684	1.00667	0.930596	1.22038
782	6.17	20.34	643708357	Hlac_1293	hypothetical protein	4	0.815153	0.133253	1.43023	0.938389	0.525425	1.43171	0.885975	0.283017	1.43068	1.01917	0.841124	1.43206	1.08825	0.41662	1.43084	0.864471	0.222724	1.43145
783	6.14	4.253	643706620	Hlac_2791	hypothetical protein	3	0.982842	0.877449	1.3396	0.896095	0.3037	1.29472	1.09313	0.314803	1.24018	0.994075	0.930273	1.19378	1.11323	0.17195	1.19629	1.09479	0.233625	1.19644
784	6.13	25.21	643707787	Hlac_0721	glutamine amidotransferase class-I	5	0.597645	0.179166	2.97384	0.543648	0.134488	2.92461	0.623246	0.132291	2.27988	0.56582	0.0956989	2.26591	1.04905	0.631827	1.4448	1.09671	0.408398	1.46638
785	6.12	9.382	643709802	Hlac_2727	cytochrome P450	3	1.02095	0.880672	1.6901	1.02849	0.76577	1.42579	0.993181	0.946207	1.47177	0.999551	0.996921	1.55982	0.974414	0.798301	1.46662	0.989119	0.956528	2.14904
786	6.11	16.71	643708685	Hlac_1619	oxidoreductase domain protein	5	1.3006	0.0462029	1.29128	1.28735	0.0903831	1.37097	1.37918	0.0138883	1.23784	1.36164	0.0100096	1.20463	1.06054	0.456483	1.21912	1.00518	0.952229	1.25249
787	6.11	7.059	643709544	Hlac_2472	hypothetical protein	4	0.808012	0.452919	10.3291	0.81737	0.468891	10.2104	0.942603	0.775648	7.70761	0.952812	0.81305	7.62172	1.16903	0.365977	3.61681	0.983361	0.897333	3.70808
788	6.11	11.69	643708140	Hlac_1074	NAD-dependent epimerase/dehydratase	3	0.710295	0.307983	2.96163	0.8505	0.515812	2.43599	0.70896	0.0660035	1.49233	0.846682	0.623921	3.48218	1.00154	0.993936	2.16882	0.836226	0.687222	5.22056
789	6.11	15.82	643709422	Hlac_2349	ATP/cobalamin adenosyltransferase	3	1.07324	0.613278	3.63994	1.13429	0.432432	3.64286	1.30016	0.235274	3.63986	1.37298	0.197708	3.64237	1.21297	0.308933	3.64592	0.941583	0.659448	3.63522
790	6.1	31.88	643709820	Hlac_2745	hypothetical protein	4	1.31159	0.0219902	1.2299	1.47595	0.0424432	1.44448	1.3714	0.103776	1.51848	1.54142	0.0650064	1.60916	1.05009	0.63364	1.30135	0.882998	0.305775	1.34233
791	6.1	22.29	643708547	Hlac_1485	RNA methylase, NOL1/NOP2/sun family	4	1.107	0.888318	1460.91	1.26994	0.673087	217.827	0.725592	0.492636	53.6488	0.82135	0.741026	331.693	0.681094	0.744514	98674	0.877233	0.53038	6.24141
792	6.09	13.47	643707647	Hlac_0582	glycosyl transferase group 1	4	0.886955	0.231352	1.29049	0.843097	0.20204	1.39601	1.30249	0.184256	1.63138	1.23805	0.498883	2.42499	1.4646	0.16832	1.95727	1.04311	0.830245	1.77651
793	6.09	23.11	643709014	Hlac_1943	molybdenum cofactor synthesis domain protein	3	0.897529	0.504897	1.57678	0.820948	0.487943	2.21695	1.08458	0.730245	1.97895	1	1	2.82793	1.21123	0.257786	1.54902	1.09101	0.590207	1.58595
794	6.08	8.873	643709717	Hlac_2645	DNA ligase, NAD-dependent	4	0.92217	0.566466	3.56273	0.843734	0.397022	4.72661	0.969181	0.806905	3.56404	0.885873	0.516985	5.07422	1.0523	0.700331	3.57145	1.08764	0.554077	3.54685
795	6.08	8.254	643709618	Hlac_2546	ERCC4 domain protein	3	0.700139	0.352648	16.4709	0.593631	0.357381	64.5183	0.690693	0.176562	3.81355	0.582448	0.193569	8.62813	0.989134	0.955623	7.30201	1.18113	0.363069	3.88331
796	6.08	69.49	643709413	Hlac_2340	Protein of unknown function DUF1610	3	0.791262	0.202065	1.71277	0.716598	0.144693	1.84821	0.775205	0.137431	1.57527	0.701309	0.0918716	1.64499	0.981076	0.845265	1.4494	1.10137	0.367662	1.43321
798	6.05	27.78	643708521	Hlac_1460	dihydroxyacetone kinase, phosphotransfer subunit	4	1.2048	0.240054	1.5003	1.16511	0.48154	1.83459	1.32407	0.17613	1.65979	1.28448	0.127151	1.46262	1.10368	0.625264	1.78385	1.02776	0.856556	1.55689
799	6.04	26.54	643708384	Hlac_1320	transcriptional regulator, AsnC family	5	1.07002	0.641548	3.90547	1.15521	0.406266	3.89497	1.12066	0.48227	3.93149	1.20892	0.349279	4.36464	1.04902	0.73461	3.94799	0.922062	0.585613	3.87146
800	6.03	33	643707096	Hlac_0037	ferredoxin	5	0.799806	0.144537	1.50902	0.756764	0.109737	1.54315	0.826534	0.165095	1.46542	0.78005	0.105754	1.45977	1.03487	0.735623	1.46298	1.05289	0.733064	1.7614
802	6.03	54.55	643707629	Hlac_0564	Ribosomal L37ae protein	9	0.679357	0.0195664	1.3083	0.577384	0.0208277	1.47808	0.765471	0.049762	1.30566	0.649021	0.0248144	1.38878	1.1284	0.220697	1.28305	1.17547	0.12302	1.27318
804	6.02	12.44	643706851	Hlac_3044	Mur ligase family CapB protein	3	1.03677	0.778378	1.62172	1.04725	0.852425	2.56377	0.974857	0.830959	1.57108	0.987341	0.89769	1.45774	0.94233	0.77706	2.20403	0.982766	0.891971	1.62706
805	6.02	73.15	643708666	Hlac_1599	Cupin 2 conserved barrel domain protein	6	1.01662	0.949047	13.6177	0.941427	0.91502	302.214	0.989818	0.935567	3.59837	0.908202	0.76433	23.3953	0.974026	0.916949	12.7897	1.08337	0.797479	21.97
806	6.02	20.32	643707231	Hlac_0168	NAD-dependent epimerase/dehydratase	8	0.949165	0.675335	1.58799	0.945005	0.738806	1.88901	0.906711	0.469442	1.60972	0.899661	0.569925	1.96472	0.957023	0.806344	1.9682	1.00163	0.986317	1.43603
807	6.02	57.45	643709067	Hlac_1996	MoaD family protein	4	0.99498	0.956172	1.41768	1.0558	0.57238	1.418	1.06292	0.556476	1.4553	1.12681	0.29701	1.44413	1.06949	0.494905	1.41807	0.938157	0.513593	1.41752
808	6.02	32.26	643709121	Hlac_2050	alkyl hydroperoxide reductase/ Thiol specific antioxidant/ Mal allergen	5	1.11872	0.305414	1.4241	1.08631	0.751484	2.66927	0.9889	0.904581	1.42521	0.963174	0.883437	2.64519	0.884949	0.274718	1.42334	1.02379	0.912799	2.26424
809	6.01	26.56	643707801	Hlac_0735	hypothetical protein	3	3.24278	0.0499564	3.24129	2.80028	0.0697584	3.44148	3.36596	0.00618752	1.51094	2.83897	0.0515213	2.88801	1.02383	0.95364	4.68305	1.15675	0.489831	2.11057
810	6.01	53.39	643708319	Hlac_1255	hypothetical protein	6	1.50069	0.232099	7.15921	1.61281	0.266022	14.8292	1.49207	0.155273	3.54415	1.60334	0.195758	6.71873	0.99431	0.963753	3.56817	0.924197	0.572224	3.52266
811	6.01	19.69	643708678	Hlac_1612	glycine cleavage system H protein	7	1.01264	0.89134	1.41853	1.02473	0.792	1.41841	0.995649	0.962198	1.42008	1.00685	0.940832	1.41989	0.984191	0.872281	1.45722	0.983307	0.855472	1.42004
812	6.01	21.35	643708871	Hlac_1804	extracellular solute-binding protein family 3	5	0.715281	0.433623	31.5282	0.696141	0.427427	38.7286	0.699685	0.274221	8.0458	0.679499	0.278692	9.95396	0.981976	0.896663	4.10083	1.0253	0.852752	3.85032
813	6	8.47	643708878	Hlac_1811	DoxX family protein	3	1.44825	0.167256	3.54512	1.33947	0.208571	3.53307	1.28695	0.322197	5.90983	1.19421	0.49408	9.14807	0.890385	0.707967	19.8266	1.07446	0.602234	3.54401
814	6	38.99	643708746	Hlac_1677	alkyl hydroperoxide reductase/ Thiol specific antioxidant/ Mal allergen	4	1.48129	0.0956048	1.75777	1.33828	0.227845	2.07428	1.57693	0.0950247	1.91853	1.42916	0.0911802	1.64666	1.06722	0.681375	1.80191	1.10245	0.362537	1.43144
815	6	85.88	643707791	Hlac_0725	Hypothetical protein MTH865	15	1.31283	0.0974142	1.48441	1.19699	0.238088	1.59215	1.27908	0.113298	1.47773	1.1664	0.456764	2.06231	0.975631	0.812553	1.48195	1.08922	0.60845	1.84249
816	6	27.78	643708036	Hlac_0970	Transcription factor TFIIS	3	1.28896	0.257927	3.98785	1.46455	0.22998	6.24465	1.1991	0.413385	5.76262	1.36122	0.327146	9.1314	0.931587	0.635185	4.03653	0.87574	0.433124	3.91301
817	6	53.23	643707961	Hlac_0896	putative signal transduction protein with CBS domains	7	1.55201	0.201112	6.20551	1.48963	0.228327	6.67388	1.51251	0.348411	24.6235	1.45077	0.385756	26.4665	0.980183	0.883138	3.9348	1.03683	0.777537	3.52951
818	6	41.61	643709001	Hlac_1930	UspA domain protein	3	1.11376	0.650095	2.40521	1.02649	0.884344	1.98036	1.12071	0.651534	2.54133	1.03301	0.855302	1.9654	1.00782	0.935911	1.44663	1.08333	0.519154	1.55907
820	6	39.39	643708451	Hlac_1390	ubiquitin-associated- domain-containing protein	5	1.0054	0.985829	3.17955	0.988435	0.979905	5.81845	0.946378	0.854052	3.11641	0.932773	0.873962	5.29441	0.942027	0.635713	1.59128	1.01521	0.925392	1.84789
821	6	61.19	643708637	Hlac_1570	UspA domain protein	5	1.40428	0.569899	217.689	1.16268	0.753872	110.419	1.63026	0.486389	383.703	1.35403	0.59814	194.034	1.17967	0.34488	3.53758	1.2136	0.302298	3.54139
822	5.96	18.23	643709081	Hlac_2010	Pyruvoyl-dependent arginine decarboxylase	3	0.97098	0.865816	1.66454	1.10593	0.251202	1.25349	0.956388	0.748091	1.4964	1.08929	0.315055	1.25372	0.986741	0.863315	1.2544	0.874157	0.431931	1.60416
823	5.94	22.58	643707936	Hlac_0871	3-isopropylmalate dehydratase, small subunit	3	0.960563	0.794769	4.62056	1.19286	0.344746	3.84901	0.7779	0.283597	4.5894	0.965345	0.796717	3.87825	0.81057	0.285505	3.61104	0.799574	0.504557	17.868
824	5.91	7.425	643709790	Hlac_2715	cobalamin synthesis protein P47K	4	0.999136	0.992469	1.30807	1.0397	0.629964	1.2607	0.963167	0.82558	1.64368	1.00238	0.987108	1.53787	0.966071	0.853293	1.7254	0.956202	0.606829	1.28242
825	5.91	50	643708842	Hlac_1776	hypothetical protein	4	1.1264	0.456958	3.74555	0.931221	0.667262	4.81442	1.10545	0.509397	3.71359	0.91274	0.535937	3.66591	0.982822	0.894123	3.71186	1.20317	0.408602	5.79177
826	5.87	24.63	643707202	Hlac_0138	hypothetical protein	3	0.905685	0.349405	1.42168	0.934499	0.523773	1.46316	0.876722	0.247368	1.41937	0.904419	0.342402	1.41934	0.969184	0.77468	1.50954	0.964249	0.699179	1.42073
827	5.79	12.29	643708807	Hlac_1740	hypothetical protein	5	1.00998	0.97722	34.0095	0.632778	0.551365	932.43	1.18869	0.482906	8.01587	0.707083	0.179197	3.57318	1.17144	0.78021	267.821	1.6458	0.3106	28.7732
828	5.77	9.685	643709224	Hlac_2154	L-carnitine dehydratase/bile acid-inducible protein F	3	0.946225	0.763126	1.99334	1.03724	0.73095	1.48923	1.01044	0.959692	2.18916	1.10732	0.446714	1.59515	1.07017	0.498393	1.42742	0.907664	0.387008	1.4622
829	5.76	6.159	643709786	Hlac_2711	carbon starvation protein CstA	4	0.815484	0.299617	1.88228	0.922657	0.642508	1.8962	0.857317	0.213872	1.44524	0.970165	0.898697	2.47208	1.0525	0.613872	1.4505	0.878971	0.697404	3.44301
830	5.75	62.65	643708918	Hlac_1849	S1 IF1 family protein	5	0.870634	0.154875	1.26239	0.81383	0.232661	1.55197	0.943603	0.608654	1.38284	0.881804	0.496382	1.6795	1.08585	0.33999	1.26055	1.06682	0.615945	1.44635
832	5.73	7.212	643707852	Hlac_0786	cytochrome c oxidase subunit I	4	0.64284	0.0121112	1.32534	0.59161	0.0859222	1.90122	0.65731	0.00542653	1.23721	0.601037	0.0506705	1.66765	1.02511	0.743371	1.21678	1.08758	0.643382	1.59388
833	5.71	22.82	643708639	Hlac_1573	UspA domain protein	3	1.08985	0.587583	1.57168	1.21227	0.428091	1.95447	1.14573	0.418116	1.58763	1.27525	0.289308	1.82675	1.05442	0.533275	1.27151	0.895243	0.303221	1.32848
834	5.66	8.314	643707387	Hlac_0325	dihydropteroate synthase	6	1.32369	0.0297251	1.25636	1.2618	0.157621	1.48414	1.08012	0.724965	1.8864	1.02951	0.899233	1.95881	0.822481	0.357474	1.77419	1.04229	0.726405	1.40915
835	5.64	29.07	643709589	Hlac_2517	haloacid dehalogenase, type II	7	1.70768	0.129057	4.04543	1.51371	0.257315	9.51737	1.67335	0.124052	3.63658	1.48039	0.185152	4.44607	0.980638	0.878451	3.61577	1.12374	0.460297	3.69898
836	5.63	32.29	643709467	Hlac_2394	Protein of unknown function DUF359	3	0.992457	0.940531	1.47214	1.03157	0.763513	1.47493	1.11368	0.664165	2.50634	1.1551	0.655204	3.30144	1.12301	0.692365	2.97949	0.95764	0.679381	1.47562
837	5.6	63.06	643708325	Hlac_1261	Rhodanese domain protein	4	1.19299	0.335688	3.68983	1.18376	0.348416	3.69206	1.07758	0.59905	3.67864	1.06814	0.636339	3.68109	0.904144	0.507422	3.70818	1.00348	0.978317	3.65868
838	5.58	31.18	643708077	Hlac_1011	Ribosomal protein L44E	3	0.621851	0.256738	13.1364	0.677221	0.335155	17.7806	0.55886	0.202976	11.4778	0.608244	0.260707	15.5182	0.898954	0.507364	3.99549	0.913294	0.548443	3.8291
839	5.57	12.34	643708478	Hlac_1417	basic membrane lipoprotein	5	1.035	0.823819	4.65974	0.675593	0.174218	4.04995	1.02238	0.864182	3.66247	0.670295	0.236188	7.22341	0.989159	0.931889	3.63128	1.50144	0.325885	18.2002
840	5.52	9.421	643707506	Hlac_0442	PHP domain protein	4	1.00032	0.998395	1.48286	0.95393	0.617727	1.25619	1.02775	0.915259	1.87569	0.986853	0.921248	1.38725	1.03884	0.793995	1.42709	1.04702	0.762766	1.44853
841	5.52	10.22	643707129	Hlac_0068	binding-protein-dependent transport systems inner membrane component	4	0.668286	0.038969	1.43984	0.723567	0.164865	1.75589	0.626069	0.0174482	1.36619	0.678237	0.02619	1.35129	0.939293	0.651359	1.48952	0.918934	0.439891	1.35377
842	5.51	35.29	643708100	Hlac_1033	hypothetical protein	3	0.58403	0.350101	65.954	0.640423	0.470296	173.634	0.533896	0.331124	96.2347	0.585887	0.435636	255.104	0.913294	0.536851	3.64799	0.917202	0.569271	3.92551
843	5.48	63.75	643709481	Hlac_2408	conserved hypothetical selenoprotein	3	1.10517	0.550712	4.44164	1.25745	0.513276	20.7968	1.01778	0.947902	15.3437	1.15857	0.7893	231.047	0.922878	0.74477	11.0877	0.874755	0.642652	14.9384
844	5.43	12.12	643707854	Hlac_0789	NAD-dependent epimerase/dehydratase	3	0.685029	0.406568	35.4647	0.590127	0.393347	117.053	0.81751	0.652968	68.1595	0.699309	0.466986	60.0989	1.19833	0.318417	3.51273	1.12709	0.884218	3889.31
845	5.42	27.27	643708753	Hlac_1684	LOR/SDH bifunctional protein conserved domain protein	6	0.565009	0.392347	170.422	1.18413	0.353818	3.79511	0.499365	0.444863	1658.21	1.02707	0.929387	21.0602	0.870777	0.57174	9.08678	0.473318	0.269147	71.9424
846	5.41	13.37	643708166	Hlac_1100	L-carnitine dehydratase/bile acid-inducible protein F	4	1.03696	0.789813	1.67131	1.14831	0.55958	2.35785	1.34013	0.492607	4.53966	1.46765	0.389269	4.54275	1.30852	0.384545	2.85126	0.896238	0.528377	1.86492
847	5.39	13.91	643709329	Hlac_2256	phosphoglucomutase/phosphomannomutase alpha/beta/alpha domain I	4	0.928663	0.368382	1.21231	0.895568	0.130515	1.16988	0.999431	0.995876	1.30903	0.963427	0.568927	1.17024	1.07891	0.333642	1.20025	1.03081	0.775692	1.29613
848	5.37	14.17	643709251	Hlac_2181	hypothetical protein	4	1.17839	0.503268	1.85935	1.00324	0.988402	1.78577	1.33671	0.26393	1.85976	1.13509	0.616187	1.91212	1.14865	0.148884	1.24057	1.17888	0.298112	1.46565
849	5.36	21.2	643709129	Hlac_2058	putative transcriptional regulator, ModE family	4	0.85218	0.355557	3.56086	0.736386	0.210522	3.799	1.03663	0.805773	4.26898	0.895055	0.523365	4.55444	1.2186	0.296003	3.5259	1.15121	0.389741	3.5127
850	5.35	36.54	643707600	Hlac_0535	hypothetical protein	4	1.3166	0.110321	1.53649	0.905548	0.951382	493.692	1.65804	0.166476	2.77251	0.951577	0.971275	191.607	1.27597	0.388071	2.60755	1.33041	0.866668	636.982
851	5.35	55.93	643708576	Hlac_1514	hypothetical protein	5	1.39905	0.0584702	1.44141	1.42549	0.116029	1.76919	1.4744	0.0443902	1.4394	1.49992	0.106947	1.86172	1.05522	0.592637	1.4429	0.975929	0.837149	1.567
854	5.31	34.4	643709454	Hlac_2381	heat shock protein Hsp20	4	1.3688	0.238188	1.974	1.36011	0.0247732	1.26304	1.35719	0.36164	2.47226	1.35877	0.0748638	1.43851	1.00217	0.981763	1.3206	1.00287	0.988163	1.76256
855	5.29	49.23	643708852	Hlac_1786	hypothetical protein	3	0.813883	0.140613	1.45183	0.710281	0.058709	1.45254	0.881809	0.28651	1.4562	0.770619	0.128605	1.56258	1.08445	0.525209	1.57977	1.13896	0.273663	1.45447
858	5.22	15.79	643707798	Hlac_0732	amine oxidase	5	1.31637	0.184096	1.80885	1.54258	0.2022	2.70935	1.02933	0.763986	1.43634	1.20553	0.219245	1.57642	0.783011	0.273928	2.02354	0.848619	0.252275	1.55818
859	5.21	15.44	643707574	Hlac_0509	Glyoxalase/bleomycin resistance protein/dioxygenase	4	1.22399	0.456477	2.58503	0.929343	0.680683	1.93806	1.21287	0.353135	1.99823	0.91984	0.590314	1.76137	0.990561	0.920947	1.43887	1.29782	0.321653	2.36109
860	5.2	10.47	643707324	Hlac_0261	hypothetical protein	3	1.26442	0.674087	201.359	1.24804	0.488852	15.1562	0.994782	0.986933	25.4938	0.977922	0.859191	3.53081	0.784143	0.377272	8.0078	1.00931	0.971154	13.4047
861	5.2	26.88	643708415	Hlac_1351	alkyl hydroperoxide reductase/ Thiol specific antioxidant/ Mal allergen	5	1.18442	0.453857	6.42004	1.20338	0.615875	30.3739	1.15368	0.406432	3.84949	1.17068	0.379855	3.89647	0.974454	0.899834	7.94492	0.979702	0.894305	4.73492
863	5.18	10.42	643708432	Hlac_1370	aldehyde ferredoxin oxidoreductase	4	1.04651	0.632138	1.41859	1.08177	0.481251	1.48312	0.992118	0.938323	1.47643	1.02479	0.795105	1.4275	0.949262	0.587821	1.41936	0.963409	0.840801	2.02054
864	5.15	21.59	643708020	Hlac_0954	endonuclease III	3	0.735401	0.234576	4.51659	0.775101	0.436432	14.1182	0.661956	0.473808	124.889	0.697881	0.293644	9.69461	0.901514	0.833599	137.643	0.943838	0.821575	12.8251
866	5.12	12.87	643708929	Hlac_1859	molybdenum cofactor biosynthesis protein A	4	1.36583	0.199867	3.61888	0.956864	0.738894	3.62748	1.3412	0.211913	3.63136	0.938685	0.645471	3.63732	0.983228	0.894857	3.63056	1.42062	0.17902	3.62769
867	5.1	17.05	643708084	Hlac_1018	HAD-superfamily hydrolase, subfamily IA, variant 1	3	1.00617	0.977465	1.89304	0.907969	0.505925	1.50342	1.13594	0.619331	2.08456	1.02729	0.879619	1.68221	1.13604	0.175946	1.25873	1.1031	0.281846	1.26942
868	5.09	19.22	643707710	Hlac_0644	hypothetical protein	3	0.86847	0.365866	1.68742	0.868157	0.853609	18.3004	0.831767	0.495111	2.60702	0.843677	0.847268	28.4081	0.958049	0.723242	1.57265	1.01287	0.983507	10.5722
869	5.08	43.75	643708079	Hlac_1013	methylmalonyl-CoA epimerase	3	0.841087	0.171666	1.42781	0.883924	0.273524	1.42635	0.887398	0.3422	1.51618	0.93262	0.596382	1.61791	1.05552	0.584074	1.43257	0.947674	0.580344	1.42433
870	5.07	15.53	643707439	Hlac_0375	imidazole glycerol phosphate synthase, glutamine amidotransferase subunit	4	1.08498	0.447554	1.45419	1.00699	0.96329	1.78011	1.07292	0.786748	2.66746	0.997911	0.994651	3.28348	0.991484	0.961859	1.97734	1.07298	0.482093	1.42477
871	5.06	44.57	643707686	Hlac_0620	RNA polymerase dimerisation	4	0.91518	0.41475	1.45303	0.966344	0.725889	1.44118	0.96182	0.688095	1.43447	1.01544	0.8728	1.43859	1.0521	0.608219	1.43753	0.941234	0.547719	1.43819
873	5.01	24.79	643709288	Hlac_2216	DNA-binding TFAR19-related protein	3	0.671642	0.0592402	1.53259	0.657474	0.0846058	1.69069	0.6286	0.0975415	1.85982	0.618	0.125829	2.0691	0.932773	0.43694	1.28088	1.02448	0.77078	1.27298
875	4.99	19.03	643707143	Hlac_0082	aldo/keto reductase	3	1.45442	0.301154	11.4286	1.72164	0.305945	36.5535	1.31271	0.222796	3.53194	1.55994	0.13966	3.52429	0.902858	0.782859	38.7834	0.837567	0.325436	3.53712
876	4.97	31.49	643706630	Hlac_2803	hypothetical protein	3	1.0627	0.606346	1.54047	1.13088	0.575223	2.22016	0.902256	0.354229	1.44778	0.958305	0.873831	2.77006	0.85111	0.401525	1.92828	0.935844	0.709514	1.94367
878	4.95	18.92	643707122	Hlac_0061	amidohydrolase	5	0.923393	0.57459	3.60697	1.05617	0.684892	3.6197	0.998745	0.996292	15.4919	1.1406	0.609685	10.7608	1.08382	0.668451	5.94734	0.86976	0.398416	3.60172
880	4.93	27.51	643708638	Hlac_1572	transcriptional regulator, XRE family	4	1.20845	0.373966	2.04949	1.38835	0.227638	2.27283	1.15824	0.211555	1.41722	1.33196	0.0714017	1.41701	0.958291	0.82712	2.09285	0.864864	0.214394	1.4161
881	4.91	19.84	643708409	Hlac_1345	fumarylacetoacetate (FAA) hydrolase	4	1.18453	0.363232	3.97851	1.27833	0.264517	3.96112	1.35229	0.22184	4.02733	1.45651	0.234278	6.31059	1.14299	0.436638	4.01381	0.922374	0.592634	3.97205
882	4.89	29.75	643709054	Hlac_1983	ribosomal protein L11	8	0.833808	0.0884864	1.25245	0.833321	0.216975	1.41295	0.820517	0.282492	1.55673	0.818593	0.164607	1.38696	0.985254	0.933444	1.59036	0.995245	0.963689	1.31411
883	4.85	24.8	643707211	Hlac_0148	nitrogen-fixing NifU domain protein	5	1.3464	0.46664	30.0395	1.34724	0.459268	27.967	1.184	0.369079	4.0765	1.18118	0.380716	4.22628	0.877593	0.787156	118.626	0.996477	0.979519	4.02742
884	4.84	23.08	643708811	Hlac_1744	Methyltransferase type 11	3	0.819153	0.292835	3.51041	0.811517	0.281392	3.51066	0.715821	0.182981	3.51044	0.708508	0.177806	3.51028	0.875023	0.405674	3.51027	1.00469	0.969868	3.51029
885	4.82	18.39	643707532	Hlac_0468	beta-lactamase domain protein	3	0.947707	0.685327	3.54779	0.861288	0.416387	4.28257	0.893389	0.459846	3.5332	0.809697	0.279227	3.51894	0.943924	0.67471	3.69852	1.09578	0.52563	3.52451
887	4.77	5.894	643708722	Hlac_1654	protein of unknown function DUF111	3	1.16696	0.520506	2.36267	1.32567	0.366739	2.85293	1.03877	0.8906	2.86253	1.17858	0.629089	3.49646	0.892109	0.295259	1.41865	0.874169	0.25072	1.43571
888	4.76	13.45	643708444	Hlac_1382	RNA methyltransferase, TrmH family, group 1	3	0.864787	0.185828	1.31043	0.925561	0.429985	1.31066	0.839733	0.163763	1.35365	0.897977	0.294403	1.31015	0.972426	0.763903	1.31072	0.929687	0.557299	1.42242
889	4.75	35.09	643709508	Hlac_2435	ribosomal protein S14	3	0.688177	0.0439017	1.41696	0.634476	0.17175	2.55116	0.704185	0.104405	1.69904	0.648457	0.230213	2.98275	1.02418	0.796191	1.418	1.08961	0.668501	2.10252
892	4.7	18.81	643708550	Hlac_1488	oxidoreductase molybdopterin binding	3	0.923118	0.523127	1.5662	0.645516	0.184569	2.57387	0.871415	0.532373	2.20693	0.608933	0.038223	1.53684	0.946598	0.843677	2.87219	1.42375	0.17672	2.09838
893	4.68	28.5	643709542	Hlac_2470	AMMECR1 domain protein	4	0.985434	0.907321	3.56638	1.02555	0.842818	3.56785	1.11511	0.616611	7.49192	1.15977	0.497727	6.48768	1.13402	0.430278	3.60165	0.956361	0.732563	3.55808
894	4.67	5.567	643709400	Hlac_2327	TRAP transporter, 4TM/12TM fusion protein	5	1.04951	0.555961	1.262	1.26967	0.0466236	1.26115	0.835692	0.254623	1.50151	1.00784	0.94234	1.37196	0.796806	0.0746109	1.30865	0.822776	0.0760721	1.26237
895	4.65	22.34	643709294	Hlac_2222	intracellular protease, PfpI family	3	1.54947	0.173294	2.47644	1.51017	0.131798	2.04799	1.33843	0.253013	2.20204	1.29751	0.374259	2.68547	0.862673	0.59267	2.73942	1.02477	0.805582	1.45592
896	4.64	18.54	643709006	Hlac_1935	hypothetical protein	3	1.42143	0.0723216	1.50806	1.31032	0.2832	1.93363	1.34383	0.0382103	1.30371	1.23735	0.407749	2.02528	0.946508	0.651003	1.41817	1.07974	0.679305	1.70782
897	4.64	16.15	643708106	Hlac_1039	putative signal transduction protein with CBS domains	3	0.871152	0.568374	8.81324	0.952129	0.907434	70.5597	0.989661	0.938155	3.87713	1.0768	0.829164	30.5434	1.13795	0.432096	3.75981	0.915833	0.683088	7.81167
898	4.63	7.03	643708260	Hlac_1195	hypothetical protein	4	1.053	0.464281	1.19407	1.01504	0.849658	1.22744	1.05792	0.476952	1.22067	1.01977	0.820514	1.25148	1.0064	0.925612	1.19495	1.03383	0.62987	1.19397
899	4.6	6.284	643709455	Hlac_2382	ABC-1 domain protein	4	1.12923	0.876123	2529.14	1.21651	0.837204	13694.4	0.989567	0.955501	6.70827	1.07585	0.838026	35.5855	0.866132	0.808482	359.887	0.914523	0.619982	5.31459
900	4.6	16.52	643708139	Hlac_1073	NAD-dependent epimerase/dehydratase	3	0.963098	0.902155	21.8446	0.863438	0.388722	3.68998	0.92603	0.780435	15.1497	0.830679	0.321822	3.68633	0.963294	0.776442	3.65836	1.09869	0.704134	10.8611
901	4.58	8.462	643708127	Hlac_1059	poly-gamma-glutamate synthesis protein (capsule biosynthesis protein)	4	1.02611	0.924915	2.83311	0.984945	0.91138	1.67995	0.998061	0.993026	2.33237	0.961239	0.865203	2.42105	0.976683	0.860654	1.66551	1.03514	0.889763	2.57909
902	4.58	11.52	643708560	Hlac_1498	acyl-CoA dehydrogenase domain protein	4	1.22869	0.265694	1.55616	1.23224	0.19673	1.45455	1.19585	0.208175	1.39258	1.19784	0.168438	1.34777	0.975497	0.76683	1.24233	0.99486	0.953812	1.26128
904	4.54	3.571	643709582	Hlac_2510	MCM family protein	2	0.953345	0.88082	24.6502	1.02801	0.827387	3.53511	0.978351	0.961131	94.5449	1.05731	0.675783	3.55361	1.03064	0.823286	3.84178	0.923245	0.816348	30.5478
905	4.54	12.81	643708377	Hlac_1313	short-chain dehydrogenase/reductase SDR	4	1.49507	0.00862456	1.26164	1.66478	0.0172645	1.43484	1.24761	0.0701437	1.28437	1.39001	0.0887511	1.50433	0.835667	0.0531158	1.20127	0.894577	0.344482	1.33476
906	4.54	48.21	643708515	Hlac_1454	hypothetical protein	4	1.3623	0.0223986	1.25359	1.3794	0.0290818	1.29639	1.32314	0.0289891	1.2532	1.33951	0.0258773	1.25311	0.972213	0.718712	1.25426	0.981661	0.810319	1.25212
907	4.53	27.71	643707305	Hlac_0242	hypothetical protein	3	0.701883	0.050056	1.42508	0.793679	0.258249	1.88839	0.682176	0.0912762	1.70664	0.771084	0.402389	2.88985	0.972282	0.808668	1.55078	0.879124	0.517882	2.03871
908	4.5	14.29	643706743	Hlac_2926	membrane-flanked domain protein	3	1.11599	0.344242	1.46879	1.07379	0.687854	1.93342	1.07264	0.511933	1.46455	1.03156	0.894659	2.4415	0.962208	0.708088	1.46824	1.03331	0.882733	2.32617
909	4.46	11.5	643709141	Hlac_2070	tRNA intron endonuclease	4	1.06027	0.660729	1.4096	1.212	0.0427617	1.19972	0.898174	0.417397	1.39096	1.02476	0.892897	1.60538	0.849165	0.443264	1.70582	0.87086	0.229003	1.31072
910	4.46	15.32	643708018	Hlac_0952	glutamate--cysteine ligase GCS2	5	1.07347	0.394285	1.25532	1.05648	0.662959	1.4375	0.945594	0.489875	1.25463	0.93083	0.580607	1.4468	0.881866	0.17677	1.25531	1.01001	0.898108	1.25571
911	4.44	13.38	643707682	Hlac_0616	putative exonuclease RecJ	2	0.945209	0.832631	14.3004	0.870442	0.646118	17.0811	1.04671	0.724997	3.51935	0.960391	0.772483	3.95569	1.10857	0.53512	4.31784	1.08537	0.561194	3.536
912	4.43	12.64	643709056	Hlac_1985	transcriptional regulator, TetR family	3	0.788504	0.412327	2.70583	0.812746	0.404049	2.33979	0.897538	0.559219	1.95386	0.922893	0.669725	2.00923	1.14304	0.268705	1.46139	0.968844	0.805795	1.62655
913	4.41	6.211	643707637	Hlac_0572	tRNA pseudouridine synthase D TruD	2	0.837385	0.380673	1.73461	0.736254	0.0447119	1.33984	1.12249	0.720504	2.54788	0.997422	0.987496	1.62061	1.35657	0.128205	1.59213	1.12664	0.514778	1.67392
914	4.38	25.18	643707575	Hlac_0510	cobalamin B12-binding domain protein	5	1.37341	0.194962	3.57779	1.33468	0.231919	4.05005	1.22581	0.291313	3.57501	1.1907	0.408225	5.23569	0.893634	0.463788	3.57848	1.02298	0.895313	5.69487
915	4.38	12.74	643708109	Hlac_1042	fibrillarin	4	0.975124	0.857817	1.50825	1.0179	0.864737	1.35598	0.909417	0.592456	1.65854	0.947019	0.807166	1.91577	0.934635	0.696005	1.6485	0.952536	0.712176	1.46435
916	4.37	17.86	643707304	Hlac_0241	Polyprenyl synthetase	3	0.656521	0.196243	2.24439	0.722726	0.156496	1.73194	0.740288	0.30681	2.17893	0.816728	0.416345	1.98367	1.13462	0.330719	1.41492	0.901546	0.587124	1.72282
917	4.37	16.09	643709074	Hlac_2003	hypothetical protein	2	0.973118	0.781201	1.44739	1.04314	0.736244	1.59992	1.03291	0.868685	2.1037	1.10531	0.670642	2.395	1.06491	0.627352	1.61043	0.925798	0.461581	1.44362
918	4.35	8.982	643709732	Hlac_2660	protein of unknown function RIO1	2	0.592409	0.120367	3.57147	0.720522	0.192379	3.66308	0.591771	0.176254	6.64724	0.718567	0.334424	11.4051	0.999097	0.9943	3.60656	0.817963	0.293861	3.56092
919	4.33	14.5	643708899	Hlac_1829	mevalonate kinase	4	1.15324	0.63506	3.0244	1.21128	0.542808	3.10974	1.09543	0.626475	1.99114	1.15241	0.305627	1.5641	0.951568	0.848097	2.6721	0.947743	0.593382	1.44329
922	4.3	36.57	643709214	Hlac_2144	transcriptional regulator, TrmB	4	0.944336	0.55766	1.42379	0.921352	0.422057	1.42181	0.90809	0.363092	1.4263	0.887433	0.390192	1.6036	0.962821	0.690122	1.42434	1.01921	0.83811	1.42322
923	4.28	10.79	643707942	Hlac_0877	hypothetical protein	3	1.0074	0.959945	4.42551	1.00305	0.992403	25.4994	1.25623	0.268659	3.67421	1.24838	0.277276	3.71248	1.24683	0.420802	8.84565	1.00039	0.998181	5.75603
924	4.27	23.81	643709281	Hlac_2209	ArsR family transcriptional regulator	2	0.968591	0.801232	3.51208	0.786484	0.248693	3.51397	0.892618	0.45624	3.51636	0.723846	0.189265	3.51862	0.922782	0.565731	3.51536	1.22582	0.287923	3.51467
925	4.26	27.66	643709817	Hlac_2742	hypothetical protein	3	1.00488	0.97124	1.67361	1.11453	0.366813	1.49673	0.991976	0.953221	1.68786	1.09994	0.361984	1.41877	0.9888	0.902863	1.42067	0.897411	0.42222	1.5924
927	4.25	6.877	643707886	Hlac_0820	AMP-dependent synthetase and ligase	3	1.22176	0.132519	1.41832	1.19074	0.16508	1.41928	1.32824	0.0728234	1.4176	1.29349	0.0914062	1.43326	1.08766	0.510279	1.57647	1.02073	0.824278	1.41873
928	4.25	8.982	643707174	Hlac_0111	nucleic acid binding OB-fold tRNA/helicase-type	4	0.904279	0.595597	5.66477	0.8375	0.323895	3.51388	0.755414	0.254698	4.51371	0.699029	0.17159	3.5143	0.836263	0.321889	3.51778	1.07383	0.761668	10.0105
929	4.24	9.336	643709314	Hlac_2240	Aldehyde Dehydrogenase	2	1.11921	0.658692	11.1161	0.808729	0.444547	9.62252	1.03013	0.845159	4.57203	0.747328	0.451212	23.8753	0.921077	0.571578	3.70799	1.35349	0.566059	114.443
930	4.24	17	643709142	Hlac_2071	hypothetical protein	3	0.715338	0.149244	1.87701	0.657695	0.132332	2.0761	0.762219	0.129546	1.59551	0.701325	0.289354	2.91164	1.06737	0.605873	1.58823	1.08192	0.815701	3.58794
931	4.23	11.99	643707727	Hlac_0661	arsenite-activated ATPase ArsA	4	0.799032	0.389427	7.38642	0.502189	0.0943155	3.69184	0.757775	0.437318	18.0039	0.475036	0.0876631	3.7086	0.949869	0.703603	3.67183	1.57142	0.205568	6.83226
932	4.23	11.04	643708579	Hlac_1517	8-oxoguanine DNA glycosylase domain protein	2	0.783849	0.246526	3.53249	0.947059	0.814773	10.0541	0.769563	0.462909	19.3222	0.924575	0.573093	3.51205	0.976974	0.91559	9.20049	0.829235	0.578352	21.1348
933	4.22	33.33	643707761	Hlac_0695	hypothetical protein	3	1.17416	0.418861	1.98197	1.18754	0.402855	2.01885	1.30798	0.149814	1.65844	1.31929	0.0893051	1.46583	1.11318	0.543813	1.88968	0.985008	0.872074	1.42809
935	4.22	36.96	643708552	Hlac_1490	Protein of unknown function UPF0058	3	0.82181	0.150689	1.44939	0.89629	0.42167	1.59991	1.13321	0.599886	2.39065	1.23984	0.169202	1.54993	1.37773	0.268507	2.48141	0.911435	0.501453	1.63333
936	4.21	11.26	643709375	Hlac_2302	homoserine kinase	2	0.995992	0.976852	1.50046	1.03477	0.838128	1.6299	0.867857	0.381009	1.55303	0.902723	0.524766	1.57415	0.873139	0.158967	1.26037	0.955533	0.782321	1.61466
937	4.19	10.8	643707283	Hlac_0220	putative transcriptional regulator, AsnC family	2	0.931352	0.517037	1.48042	1.07117	0.905063	8.96647	0.916501	0.437995	1.47765	1.05652	0.924194	9.02967	0.985272	0.885578	1.47988	0.859568	0.769195	6.96608
939	4.18	9.315	643708855	Hlac_1789	aminotransferase class V	2	1.04697	0.926416	151.865	0.978436	0.910305	7.04922	0.872561	0.528535	6.65118	0.812641	0.331752	4.54127	0.832793	0.591815	22.5295	1.06684	0.832824	21.288
941	4.17	12.8	643709305	Hlac_2232	CBS domain containing membrane protein	2	1.06942	0.753142	1.85856	1.18532	0.403574	1.74664	1.13092	0.402237	1.49523	1.25589	0.0570895	1.27207	1.06041	0.657379	1.46293	0.896192	0.387415	1.41303
943	4.16	7.775	643709168	Hlac_2098	inner-membrane translocator	2	0.782979	0.278214	4.27217	0.692684	0.172995	3.66903	0.83382	0.460015	7.65911	0.735443	0.352658	11.1904	1.0659	0.854474	32.6362	1.12642	0.450121	3.6415
944	4.15	25.97	643709234	Hlac_2164	UspA domain protein	4	2.13428	0.390459	880.439	2.01556	0.435118	1412.38	2.10477	0.433856	2143.25	1.98539	0.478257	3422.7	1.01229	0.921808	3.51513	1.05287	0.707979	3.7647
945	4.14	6.655	643707145	Hlac_0084	methyl-accepting chemotaxis sensory transducer	3	0.912523	0.53248	3.62669	0.649395	0.171835	4.56141	1.07131	0.621857	3.65472	0.760621	0.228358	3.68205	1.17527	0.357448	3.63538	1.40017	0.188204	3.6785
946	4.14	12.4	643708689	Hlac_1623	protein of unknown function DUF1611	4	1.04211	0.842913	2.20145	1.03703	0.748888	1.53177	1.02936	0.795773	1.52498	1.02178	0.882389	1.7392	0.988681	0.962578	2.52162	1.00145	0.989608	1.52628
947	4.14	28.18	643708464	Hlac_1403	ribosomal protein S10	3	0.920253	0.76876	2.89762	0.829183	0.577065	3.391	0.922046	0.737721	2.48077	0.829065	0.436839	2.30926	1.00786	0.967315	2.07248	1.11147	0.321547	1.41651
948	4.14	67.35	643707928	Hlac_0863	hypothetical protein	3	1.0277	0.785029	1.45885	1.11837	0.407156	1.58789	1.12884	0.789224	5.52952	1.22906	0.653674	5.47341	1.10063	0.792444	3.955	0.914072	0.416066	1.46236
949	4.13	17.52	643709399	Hlac_2326	transcriptional regulator, AsnC family	4	0.753557	0.376097	2.93997	0.765493	0.393605	2.9044	0.730264	0.234645	2.23517	0.742561	0.278851	2.38698	0.972625	0.769234	1.42774	0.976187	0.85738	1.66351
950	4.11	30.36	643707638	Hlac_0573	protein of unknown function UPF0099	2	1.01444	0.876034	1.41802	1.23805	0.196186	1.61745	1.05731	0.563069	1.41775	1.28954	0.107067	1.4771	1.04347	0.652889	1.41883	0.815011	0.129981	1.42289
952	4.1	6.861	643709284	Hlac_2212	AMP-dependent synthetase and ligase	3	0.79951	0.63322	5.62283	1.26015	0.669361	7.44981	1.0482	0.897257	4.00193	1.64097	0.368032	6.34755	1.33011	0.0760028	1.4322	0.624247	0.300054	4.31858
954	4.09	11.18	643707598	Hlac_0533	protein of unknown function RIO1	2	1.12743	0.558146	6.2422	0.954799	0.721639	3.51608	1.0858	0.736191	10.7806	0.919823	0.642104	5.3955	0.967394	0.794019	3.51153	1.17355	0.352866	3.52072
955	4.08	18.83	643708921	Hlac_1852	transcriptional regulator, ArsR family	5	0.713008	0.522904	101.385	0.929531	0.601464	3.61163	0.713708	0.628165	654.086	0.927327	0.586111	3.52791	0.998019	0.991406	6.46534	0.765201	0.667281	366.025
956	4.08	28.69	643708981	Hlac_1910	UspA domain protein	3	0.898989	0.520943	4.24217	0.974283	0.952388	82.9324	0.953686	0.717281	3.54799	1.0328	0.898015	12.6503	1.06184	0.755221	6.58021	0.918293	0.777865	19.6269
957	4.08	21.3	643708459	Hlac_1398	hypothetical protein	2	1.55568	0.213357	7.06788	1.39145	0.240331	5.28237	1.98152	0.373057	319.779	1.78077	0.40712	233.522	1.29804	0.538865	42.353	1.11422	0.477708	3.60104
958	4.07	10.63	643708283	Hlac_1218	hypothetical protein	3	0.608159	0.469639	312.072	0.61976	0.627072	9528.49	0.617659	0.560572	1658.65	0.632504	0.686989	52465.7	1.00966	0.952413	5.10728	0.992941	0.982686	27.3506
962	4.06	10.45	643709209	Hlac_2139	GCN5-related N-acetyltransferase	3	0.845087	0.460833	6.62218	0.96032	0.863151	10.551	0.95026	0.890345	41.5243	1.07559	0.861812	66.5645	1.12861	0.555985	6.26191	0.873825	0.403364	3.52183
964	4.06	24.44	643707614	Hlac_0549	hypothetical protein	3	0.74314	0.205483	3.53118	0.751787	0.213213	3.53109	0.767363	0.293518	5.31942	0.77551	0.315774	5.7434	1.03343	0.810351	3.89895	0.983785	0.89606	3.52873
965	4.06	14.12	643707752	Hlac_0686	transcriptional regulator, XRE family	2	0.999964	0.99978	3.99481	0.993508	0.967362	5.01733	1.03297	0.816578	4.01853	1.02556	0.857051	4.07133	1.03434	0.809827	4.02712	1.00168	0.992859	6.72264
968	4.05	25	643707679	Hlac_0613	hypothetical protein	2	1.30189	0.0887166	1.43722	1.04421	0.658024	1.43582	1.34419	0.0723684	1.43673	1.07616	0.612077	1.69995	1.03462	0.725267	1.43676	1.24058	0.124233	1.43558
970	4.04	20.97	643708770	Hlac_1701	protein of unknown function DUF127	3	0.906702	0.73078	15.8815	1.07457	0.796676	15.8508	0.952462	0.932449	333.686	1.12611	0.83807	331.714	1.05168	0.868462	21.2043	0.839721	0.341826	3.74809
975	4.04	9.924	643707227	Hlac_0164	glycosyl transferase family 2	2	0.326956	0.108365	11.4902	0.359555	0.241336	177.219	0.5527	0.302502	48.2348	0.602111	0.508846	755.667	1.6917	0.135172	4.22093	0.918818	0.765097	16.1514
976	4.03	8.834	643706656	Hlac_2831	chromosome partitioning protein ParA	5	1.38194	0.210063	4.08651	1.45121	0.28221	9.45616	1.32215	0.222628	3.6474	1.38874	0.190889	3.63291	0.957547	0.844816	9.17231	0.946961	0.687415	3.65122
977	4.03	9.798	643709552	Hlac_2480	hypothetical protein	2	1.02503	0.878797	5.10331	0.774455	0.400498	10.627	1.05467	0.881971	36.8163	0.796929	0.272721	3.7326	1.03266	0.86995	7.17829	1.31095	0.548214	54.8771
978	4.03	19.29	643709319	Hlac_2245	Methyltransferase type 11	3	1.1633	0.557031	9.98735	1.28607	0.543211	38.9804	0.885713	0.863273	1175.2	0.979821	0.874696	3.66523	0.763571	0.604037	119.213	0.901115	0.861077	389.961
981	4.02	5.429	643707189	Hlac_0125	von Willebrand factor type A	2	3.71322	0.255675	1187.07	2.27191	0.325221	345.178	4.60399	0.246714	2749.38	2.83403	0.296054	765.839	1.28743	0.266568	4.17315	1.6577	0.12843	3.71888
982	4.02	9.069	643708990	Hlac_1919	N-acylglucosamine 2-epimerase	3	0.870279	0.243618	1.44138	1.03983	0.859455	2.31005	0.926675	0.464543	1.44119	1.1055	0.634934	2.17763	1.06632	0.530017	1.44335	0.832471	0.307015	1.78677
986	4.02	8	643708475	Hlac_1414	inner-membrane translocator	2	0.88986	0.450079	3.54894	0.900561	0.48609	3.57469	0.947893	0.68663	3.55346	0.958302	0.744445	3.57848	1.06664	0.635083	3.56013	0.982873	0.893173	3.65397
989	4.01	12.58	643707427	Hlac_0362	TrkA-C domain protein	2	1.07958	0.790299	2.96323	1.1399	0.677235	3.21643	1.03519	0.731979	1.45973	1.09256	0.418161	1.45714	0.958235	0.873446	2.76618	0.942487	0.566841	1.45502
990	4.01	6.858	643708649	Hlac_1583	hypothetical protein	2	1.40786	0.229146	5.13295	2.23334	0.077922	3.51095	1.34094	0.470871	30	2.12825	0.132547	7.59493	0.957651	0.807982	5.85463	0.628425	0.145956	3.96478
993	4.01	13.67	643707164	Hlac_0103	NusA family KH domain protein	2	1.2584	0.272949	3.79968	1.2342	0.296473	3.83309	1.36103	0.210185	3.82741	1.33426	0.224714	3.85704	1.08347	0.587049	3.83317	1.01426	0.915127	3.82609
995	4.01	22.08	643708333	Hlac_1269	protein of unknown function DUF302	5	0.931652	0.613048	3.6438	0.922661	0.573282	3.63346	0.938544	0.649742	3.72059	0.928887	0.59922	3.62104	1.00893	0.944208	3.61671	1.0049	0.969471	3.64715
996	4.01	26.09	643707235	Hlac_0172	hypothetical protein	5	1.13862	0.417061	3.55135	1.18056	0.344418	3.55054	0.987513	0.929301	4.1863	1.02318	0.855992	3.54334	0.868479	0.390925	3.53641	0.960177	0.754239	3.56232
997	4.01	36.05	643707319	Hlac_0256	glutaredoxin	4	1.30355	0.162264	1.69176	1.26101	0.375831	2.41877	1.20617	0.234694	1.6156	1.17005	0.604369	3.03217	0.925859	0.679671	2.00001	1.02578	0.877688	1.87451
998	4.01	46.55	643707965	Hlac_0900	protein translocase SEC61 complex, gamma subunit	3	0.536734	0.364413	163.161	0.471767	0.411728	1349.73	0.50518	0.553938	29338.7	0.448892	0.564418	262332	0.91354	0.856335	149.118	1.1384	0.573067	7.97385
1004	4	11.89	643709701	Hlac_2629	TATA-box binding family protein	2	1.16889	0.370376	3.68449	1.07049	0.621149	3.59092	1.28255	0.288083	4.65158	1.17376	0.357348	3.59676	1.09913	0.521059	3.60782	1.08644	0.559951	3.57209
1005	4	21.59	643708000	Hlac_0934	arginase	4	1.12708	0.615068	9.02318	1.00882	0.958132	5.43899	1.06786	0.789374	11.3432	0.956374	0.765212	4.33382	0.949585	0.694658	3.53832	1.10797	0.794526	49.1669
1006	4	34.34	643707395	Hlac_0333	hypothetical protein	2	1.38034	0.279149	6.82446	1.28746	0.470284	18.6144	1.348	0.420392	19.0468	1.25728	0.595982	52.0005	0.978763	0.865983	3.58387	1.06695	0.643915	3.72567
1009	4	30	643708312	Hlac_1248	Glyoxalase/bleomycin resistance protein/dioxygenase	2	1.04087	0.755462	3.52299	1.06521	0.638807	3.52407	1.23147	0.381576	6.09502	1.26035	0.332233	5.42322	1.18484	0.439443	5.92757	0.97254	0.825705	3.52456
1010	4	35.9	643709664	Hlac_2592	CTP/GMP synthase operon protein	3	0.797759	0.359013	6.14533	0.766251	0.22868	3.56187	0.866888	0.598297	11.9906	0.832409	0.405793	5.61792	1.08889	0.55288	3.59169	1.03591	0.783183	3.54262
1011	4	32.14	643709108	Hlac_2037	Cupin 2 conserved barrel domain protein	3	1.33299	0.339127	8.61114	1.2573	0.451895	12.1797	1.21574	0.569588	22.0669	1.14581	0.703468	31.2024	0.914272	0.531337	3.51425	1.05428	0.688137	3.52337
1012	4	14.91	643706901	Hlac_3097	hypothetical protein	2	1.12671	0.470286	3.97699	1.05595	0.722952	4.42759	1.09055	0.573362	4.01376	1.02125	0.879461	4.03233	0.969002	0.82071	3.98646	1.06189	0.681037	4.02757
1013	4	13.33	643707156	Hlac_0095	putative signal transduction protein with CBS domains	3	0.901952	0.619517	6.86344	0.746511	0.211691	3.60675	0.848285	0.355618	3.6938	0.703044	0.196033	4.15293	0.941722	0.740145	5.83656	1.19964	0.382515	4.87984
1015	4	30.09	643707140	Hlac_0079	hypothetical protein	3	1.40899	0.736315	20122.6	1.49094	0.685026	12164.1	1.29314	0.794775	17656.6	1.36816	0.741731	10648.1	0.932291	0.626558	3.82015	0.950271	0.696672	3.51036
1016	4	20.97	643708012	Hlac_0946	hypothetical protein	2	0.896346	0.49593	3.94613	0.875003	0.432285	3.93246	0.898743	0.50434	3.95546	0.876731	0.437449	3.94153	1.00384	0.977523	3.9736	1.01973	0.885456	3.91596
1018	3.92	46.59	643707467	Hlac_0403	hypothetical protein	5	0.818628	0.347549	2.02844	0.859666	0.262462	1.52389	0.785708	0.270101	1.98816	0.822849	0.443548	2.42505	0.959679	0.901658	3.55092	0.947795	0.697483	1.67197
1019	3.9	7.372	643708979	Hlac_1908	multi-sensor signal transduction histidine kinase	3	0.573555	0.27858	27.2351	0.655122	0.147262	3.54562	0.591174	0.121753	3.6442	0.678116	0.326503	16.1083	1.03536	0.91324	25.0204	0.868931	0.644963	17.4949
1022	3.85	11.42	643707325	Hlac_0262	cobalamin (vitamin B12) biosynthesis CbiX protein	3	0.941875	0.623367	1.41811	0.868829	0.703986	2.9156	0.934139	0.750268	1.8617	0.853408	0.142161	1.29026	0.991082	0.976297	2.41995	1.08438	0.765571	2.20277
1023	3.84	9.719	643706631	Hlac_2804	ATPase	3	0.998055	0.983216	1.42333	1.11389	0.320537	1.42529	0.975149	0.897318	2.09957	1.08809	0.579173	1.73977	0.978829	0.917937	2.205	0.891487	0.298028	1.4256
1025	3.84	11.41	643707419	Hlac_0355	protein of unknown function DUF120	2	0.875212	0.425434	1.58569	0.828545	0.134369	1.34142	0.857098	0.122101	1.25799	0.809695	0.162544	1.43973	0.980546	0.866395	1.40692	1.05308	0.729012	1.54141
1026	3.77	9.286	643707093	Hlac_0034	Endonuclease/exonuclease/phosphatase	3	0.957583	0.882251	18.9815	0.858185	0.377784	3.70886	1.31481	0.343298	8.01263	1.17935	0.39049	4.37336	1.3766	0.201037	3.76908	1.10627	0.778969	34.6834
1027	3.75	8	643709703	Hlac_2631	orc1/cdc6 family replication initiation protein	2	0.980495	0.879873	3.70844	0.774767	0.370608	8.45158	0.835623	0.687277	71.1782	0.657405	0.157931	3.85727	0.854846	0.670244	33.0075	1.25632	0.500156	18.1886
1028	3.75	6.564	643707680	Hlac_0614	Na+/H+ antiporter NhaC	3	0.924833	0.834835	42.1284	0.907127	0.514093	3.64945	0.88778	0.462858	3.84005	0.873931	0.646784	15.8411	0.961763	0.873088	11.6103	1.00885	0.982372	56.946
1029	3.75	3.805	643707937	Hlac_0872	3-isopropylmalate dehydratase, large subunit	2	1.04846	0.783975	1.65283	1.04902	0.789354	1.68472	0.895992	0.670809	2.10543	0.897298	0.692333	2.20551	0.853416	0.158166	1.30949	0.995907	0.95889	1.26264
1032	3.68	28.57	643707999	Hlac_0933	hypothetical protein	3	1.2216	0.647481	61.1611	1.03167	0.891263	9.93987	1.27697	0.440447	13.1132	1.07538	0.596324	3.51035	1.04607	0.773798	4.67487	1.18486	0.446515	6.17454
1033	3.68	3.922	643709659	Hlac_2587	TRAP transporter, 4TM/12TM fusion protein	2	0.894333	0.464806	3.56139	0.81152	0.283724	3.55267	0.80557	0.276467	3.57554	0.730228	0.196093	3.56414	0.901924	0.489515	3.55755	1.09702	0.524775	3.56736
1035	3.66	14.64	643707127	Hlac_0066	oligopeptide/dipeptide ABC transporter, ATPase subunit	4	0.816652	0.155865	1.47906	0.935153	0.797053	2.6758	0.669157	0.047169	1.47602	0.766301	0.148514	1.64669	0.820649	0.225753	1.63494	0.869247	0.522589	2.19181
1036	3.66	5.394	643708161	Hlac_1095	fumarate reductase/succinate dehydrogenase flavoprotein domain protein	2	1.06847	0.62626	3.54212	1.37314	0.193648	3.54248	1.05304	0.69444	3.53026	1.3526	0.202135	3.5295	0.986784	0.915261	3.53422	0.774305	0.236039	3.53763
1037	3.66	48.15	643709226	Hlac_2156	hypothetical protein	2	0.848759	0.489575	7.51115	0.945749	0.775818	6.88058	0.76199	0.359909	8.94537	0.848244	0.501924	8.19829	0.898996	0.495181	3.79076	0.892578	0.468172	3.69254
1038	3.62	16.73	643707713	Hlac_0647	Cytochrome b/b6 domain protein	5	0.912924	0.541295	1.71082	0.909328	0.519763	1.69592	0.92041	0.412459	1.41559	0.915795	0.395352	1.42271	1.00939	0.918673	1.41709	0.999601	0.996504	1.41544
1040	3.58	50	643707783	Hlac_0717	Ribonucleoprotein complex SRP, Srp19 component	5	0.760023	0.30058	2.0131	0.911174	0.740662	2.26	0.798257	0.142098	1.43644	0.95836	0.820762	1.72919	1.05045	0.761596	1.60226	0.827621	0.156344	1.37692
1041	3.55	10.76	643709432	Hlac_2358	N2,N2-dimethylguanosine tRNA methyltransferase	4	1.04638	0.863677	14.1407	1.07163	0.638154	3.95976	0.972619	0.835024	3.78346	0.995071	0.98847	32.0051	0.930177	0.779339	12.7583	0.971172	0.933964	35.5268
1042	3.54	10.77	643708679	Hlac_1613	XPG I domain protein	4	0.789001	0.649204	134.293	0.722044	0.659665	1084.08	0.690035	0.345355	17.1448	0.625777	0.440309	138.678	0.877209	0.568003	7.88111	1.11107	0.634241	7.90195
1043	3.53	14.95	643709011	Hlac_1940	N-(5'phosphoribosyl)anthranilate isomerase (PRAI)	2	0.811726	0.298035	3.81959	0.990342	0.937908	3.52628	0.693216	0.167802	3.5127	0.8445	0.366279	4.02574	0.855328	0.359612	3.51972	0.816639	0.348995	4.81424
1044	3.51	13.08	643708194	Hlac_1129	transposase IS200-family protein	2	1.27499	0.477793	3.34394	1.39246	0.307921	2.85945	0.961083	0.888113	2.92326	1.04832	0.82622	2.25595	0.750629	0.101399	1.53136	0.91145	0.3949	1.44945
1045	3.5	24.2	643707195	Hlac_0131	DSBA oxidoreductase	4	0.819009	0.306569	3.76504	0.817346	0.355874	4.96861	0.860838	0.388769	3.79107	0.856634	0.382674	3.85095	1.05234	0.710799	3.77077	0.999037	0.994214	3.84398
1046	3.5	25.53	643707066	Hlac_0012	hypothetical protein	3	3.86454	0.384098	138068	3.65807	0.42189	384934	3.03568	0.320048	2340.17	2.88088	0.367906	6425.21	0.759228	0.531323	47.5821	1.03662	0.784091	3.65236
1049	3.47	16.98	643707746	Hlac_0680	Cupin 2 conserved barrel domain protein	2	1.7058	0.137086	4.4112	1.79134	0.126457	4.44152	1.73014	0.134166	4.43746	1.81529	0.124132	4.46474	1.01554	0.916528	4.4197	0.947541	0.727197	4.47597
1052	3.44	10.33	643707447	Hlac_0383	beta-lactamase domain protein	2	1.42983	0.186696	3.94267	1.35844	0.214514	3.91	1.29357	0.254037	3.97123	1.22781	0.344604	4.79572	0.905812	0.528802	3.95952	1.04717	0.741778	3.91072
1053	3.44	30.5	643707870	Hlac_0805	adenylyl cyclase CyaB	3	0.625682	0.202129	7.08459	0.708766	0.184975	3.6982	0.723778	0.213777	4.1937	0.81943	0.304161	3.70687	1.15919	0.386735	3.68708	0.879414	0.539363	6.34851
1056	3.38	9.059	643708385	Hlac_1321	aldo/keto reductase	2	0.94162	0.559885	1.4527	0.955675	0.657006	1.45906	1.06906	0.672253	1.79635	1.08441	0.702286	2.20478	1.13623	0.532071	2.08332	0.980732	0.845232	1.45919
1057	3.37	7.254	643707747	Hlac_0681	chaperone protein DnaJ	3	0.885949	0.442187	3.60314	0.821837	0.401421	6.17088	0.94907	0.694894	3.58974	0.881121	0.652752	14.1511	1.07254	0.613916	3.60628	1.06996	0.814614	17.5762
1058	3.36	7.536	643707187	Hlac_0123	von Willebrand factor type A	3	2.56689	0.284876	313.828	2.03527	0.303328	105.664	2.48534	0.193815	37.891	1.95855	0.185174	12.8952	0.96007	0.845875	8.13923	1.2731	0.247409	3.51197
1060	3.34	20.08	643708210	Hlac_1145	ABC transporter related	4	1.11283	0.320942	1.4214	1.12031	0.43235	1.65092	1.12299	0.385678	1.57352	1.13042	0.492018	1.88225	1.01078	0.907143	1.41895	0.989186	0.906961	1.4248
1062	3.3	29.69	643708893	Hlac_1823	RNA polymerase, N/8 Kd subunit	2	1.06691	0.797814	12.2258	1.08425	0.742505	11.0322	1.0699	0.803714	14.8129	1.08645	0.754263	13.3612	1.00521	0.968934	3.86445	0.97987	0.876459	3.72374
1063	3.29	10.6	643709591	Hlac_2519	AAA ATPase central domain protein	2	0.860917	0.212284	1.42812	0.973885	0.774607	1.41628	0.930469	0.466084	1.41518	1.05205	0.594007	1.41556	1.08201	0.494106	1.50518	0.879339	0.25233	1.41552
1066	3.23	10.33	643707567	Hlac_0502	phosphate binding protein	2	1.32486	0.45386	21.9858	1.35022	0.62364	293.982	1.00577	0.990544	137.098	1.02767	0.970572	1804.31	0.763299	0.311297	6.20956	0.973105	0.915766	13.5008
1067	3.21	38.38	643708743	Hlac_1674	hypothetical protein	3	1.05286	0.783716	6.3717	1.07065	0.615402	3.51363	1.07239	0.884713	127.71	1.098	0.686806	9.17489	1.02471	0.934412	20.0818	0.980288	0.939014	13.9088
1068	3.17	9.018	643708968	Hlac_1897	phytoene desaturase	5	1.16867	0.763215	160.245	1.01751	0.894514	3.74036	1.40485	0.180198	3.51236	1.23138	0.608054	42.0325	1.19011	0.736357	153.101	1.12408	0.76178	44.0061
1070	3.12	7.921	643706619	Hlac_2790	metallophosphoesterase	3	0.955575	0.745269	3.91631	0.955546	0.749193	4.01439	0.954397	0.739183	3.91838	0.95366	0.739448	4.01424	1.00009	0.999462	3.94557	0.993704	0.97509	7.76662
1072	3.11	34.3	643707737	Hlac_0671	diaminopimelate epimerase	6	0.746232	0.239118	2.13733	0.826115	0.387382	2.11671	0.724357	0.164471	1.90641	0.801331	0.374837	2.31947	0.973585	0.846271	1.688	0.897491	0.317953	1.4231
1075	3.07	19.74	643709133	Hlac_2062	hypothetical protein	2	0.879426	0.73691	41.3849	0.990759	0.987606	427.764	0.920046	0.752121	13.2036	1.03655	0.941104	136.44	1.04815	0.726475	3.6843	0.878519	0.608401	10.2683
1076	3.05	14.13	643707364	Hlac_0302	hypothetical protein	3	1.15451	0.388601	3.58608	1.13088	0.436739	3.59457	1.11305	0.527268	4.40523	1.09004	0.551106	3.62226	0.965867	0.789353	3.61309	1.01597	0.900591	3.59292
1080	2.98	11.46	643709088	Hlac_2017	hypothetical protein	3	0.874178	0.524981	6.34859	0.748336	0.220625	3.78192	0.746187	0.319523	7.70204	0.638554	0.146342	3.795	0.85502	0.372772	3.74238	1.15829	0.625281	16.3946
1082	2.88	6.78	643708730	Hlac_1662	putative circadian clock protein, KaiC	2	0.914132	0.596242	4.71507	0.629001	0.177588	5.40461	0.830001	0.325767	3.77957	0.568915	0.117929	3.83025	0.909094	0.526924	3.7359	1.45226	0.175945	3.83694
1086	2.83	27.59	643708952	Hlac_1882	hypothetical protein	3	1.19424	0.252667	1.61641	1.02395	0.890601	1.92398	1.10357	0.43942	1.55731	0.942633	0.598666	1.50719	0.925046	0.448976	1.43191	1.16627	0.293196	1.59741
1087	2.8	17.08	643708142	Hlac_1076	transcriptional regulator, TrmB	3	0.915187	0.761554	17.5419	0.94921	0.865906	22.1475	1.17119	0.503978	7.63761	1.21285	0.47481	9.6327	1.28307	0.241158	3.5275	0.960572	0.757895	3.59143
1088	2.79	9.452	643709035	Hlac_1964	preprotein translocase subunit SecD	4	1.16332	0.211002	1.35471	1.20276	0.093842	1.27425	1.10352	0.418829	1.39833	1.14048	0.181748	1.2732	0.949887	0.543566	1.2706	0.959577	0.627726	1.27622
1091	2.75	4.948	643707764	Hlac_0698	Tubulin/FtsZ GTPase	1	1.16202	0.223482	1.4488	1.08321	0.796115	3.21477	0.948373	0.791756	2.13299	0.888038	0.653616	2.66036	0.819151	0.34268	2.0055	1.06481	0.830586	3.03902
1093	2.71	29.31	643709116	Hlac_2045	Ribosomal protein L37e	2	0.780108	0.183561	1.70639	0.758499	0.168588	1.75433	0.679773	0.0667	1.57128	0.660174	0.0366681	1.42178	0.872812	0.238	1.42157	1.02261	0.811271	1.42471
1097	2.66	18.9	643708016	Hlac_0950	cytidyltransferase-related domain protein	2	0.835767	0.524517	11.7308	0.931893	0.694881	5.61002	0.89145	0.621943	8.69274	0.993301	0.961887	4.15732	1.06883	0.622643	3.51035	0.893476	0.459509	3.52461
1099	2.62	10.39	643709333	Hlac_2260	KaiA binding	3	0.669173	0.15454	3.53942	0.566381	0.217136	12.9859	0.893853	0.834473	212.616	0.756171	0.703337	1165.39	1.33247	0.568074	92.22	1.1758	0.441857	5.54238
1101	2.57	5.466	643707732	Hlac_0666	metal dependent phosphohydrolase	2	1.2247	0.239549	1.55385	1.02518	0.849824	1.46786	0.964576	0.855076	1.7808	0.807128	0.241931	1.59829	0.791154	0.213844	1.60638	1.19054	0.0968686	1.26156
1104	2.53	15.22	643707184	Hlac_0120	hypothetical protein	3	0.845763	0.554942	2.78867	0.837992	0.271371	1.65784	0.76601	0.264982	2.11317	0.760508	0.0929315	1.47197	0.910127	0.678151	2.3231	1.00224	0.989308	1.88836
1107	2.49	8.966	643708266	Hlac_1201	Glu/Leu/Phe/Val dehydrogenase	4	1.59656	0.549324	1038.18	1.70711	0.578392	6092.33	1.27184	0.512838	24.0745	1.35625	0.577331	140.975	0.793186	0.580238	44.6227	0.933097	0.705716	5.84628
1108	2.48	5.298	643708668	Hlac_1602	hypothetical protein	2	0.919899	0.872964	189.706	0.85398	0.886263	66586.2	0.686317	0.451426	60.5462	0.645395	0.189223	5.49718	0.765769	0.78169	13328.4	1.05179	0.929527	321.27
1109	2.47	8.879	643707602	Hlac_0537	ferrichrome-binding protein	3	1.08945	0.56658	1.71947	1.16843	0.314566	1.65388	1.15982	0.2141	1.4261	1.24278	0.118997	1.42638	1.06581	0.519441	1.42458	0.928209	0.46275	1.4274
1111	2.46	8.108	643708846	Hlac_1780	Methyltransferase type 12	4	0.852821	0.150805	1.30213	0.85757	0.625401	2.46413	0.809608	0.113821	1.35491	0.823548	0.591169	2.80283	0.950611	0.569017	1.28755	0.984204	0.9653	2.92356
1112	2.46	20.47	643708422	Hlac_1359	hypothetical protein	3	0.568481	0.121727	4.01131	0.518921	0.104295	3.96644	0.603428	0.135529	4.00432	0.550317	0.11425	3.96191	1.06266	0.674902	3.96828	1.09046	0.617723	4.98617
1114	2.42	17.96	643708926	Hlac_1857	dephospho-CoA kinase	4	1.0239	0.982719	63110.2	0.8309	0.854333	24502.1	0.75496	0.218512	3.58375	0.603783	0.126199	3.62452	0.744661	0.789318	54350.6	1.24286	0.277494	3.6207
1117	2.39	14.62	643708754	Hlac_1685	GCN5-related N-acetyltransferase	2	1.43271	0.236652	2.524	1.40511	0.207045	2.21477	1.05611	0.839094	2.76981	1.03672	0.903697	3.1086	0.755665	0.595693	6.8782	1.01673	0.861216	1.43381
1118	2.38	13.17	643709615	Hlac_2543	DNA binding protein, Tfx family	2	0.989553	0.947859	1.84417	0.977385	0.884469	1.81922	1.04556	0.782401	1.83691	1.03194	0.843774	1.83111	1.05963	0.55098	1.42001	1.00707	0.939148	1.42123
1123	2.32	5.595	643709576	Hlac_2504	Protein of unknown function DUF460	3	1.04719	0.83529	2.31683	1.04165	0.664819	1.41762	1.0651	0.831312	3.06866	1.06026	0.544979	1.41684	1.02037	0.826904	1.41776	0.999764	0.999268	2.70816
1124	2.32	3.519	643707131	Hlac_0070	protein synthesis factor GTP-binding	2	1.00062	0.998654	41.3716	0.714305	0.512901	85.776	1.13735	0.647058	14.0271	0.807114	0.568783	29.5266	1.13752	0.427998	3.68116	1.4099	0.179513	3.54116
1126	2.31	15.17	643707896	Hlac_0830	peptide methionine sulfoxide reductase	3	1.59567	0.294728	19.3674	1.63518	0.314677	28.9988	1.48081	0.368251	25.9736	1.51578	0.385646	38.8803	0.930993	0.601565	3.51471	0.970107	0.811094	3.52958
1131	2.27	5.643	643708213	Hlac_1148	inner-membrane translocator	1	1.37718	0.864775	1255.19	1.39706	0.865965	1848.05	1.28853	0.266404	2.04325	1.33638	0.334071	2.68684	0.900957	0.951069	650.515	0.957383	0.671008	1.46282
1133	2.26	5.53	643708027	Hlac_0961	Methyltransferase type 11	1	0.998476	0.995888	20.0858	1.12738	0.453008	3.71967	0.92415	0.847665	60.8409	1.04258	0.754365	3.68516	0.92671	0.595387	3.70997	0.882419	0.748812	45.4636
1135	2.25	17.47	643709614	Hlac_2542	deoxyribonuclease/rho motif-related TRAM	3	0.867755	0.390363	3.55448	0.891337	0.455007	3.55496	0.815028	0.288425	3.5437	0.834513	0.320383	3.54477	0.939953	0.646765	3.55895	0.97182	0.867352	5.57226
1137	2.23	12.4	643707440	Hlac_0376	phosphonate ABC transporter, inner membrane subunit	4	1.24867	0.401933	7.87152	0.964164	0.775041	3.51536	1.29457	0.556933	50.74	0.999636	0.998645	8.81245	1.04585	0.812085	6.51002	1.27743	0.325942	5.7451
1138	2.22	10.55	643707088	Hlac_0029	SpoVR family protein	5	1.18363	0.657202	36.089	1.40843	0.259195	6.53089	1.30844	0.688182	606.16	1.56394	0.439168	108.662	1.12489	0.684954	15.971	0.835815	0.410457	5.54846
1140	2.21	3.04	643708601	Hlac_1535	type III restriction protein res subunit	1	1.17693	0.600509	17.3548	1.321	0.40461	13.5896	1.08158	0.778954	15.7001	1.21294	0.507215	12.2936	0.920173	0.561509	3.61088	0.886091	0.438022	3.53661
1141	2.19	19.15	643707799	Hlac_0733	protein of unknown function Met10	3	1.27206	0.570863	45.9278	1.33513	0.558112	82.4689	1.22173	0.740543	362.894	1.27905	0.713803	652.711	0.973666	0.895182	7.69689	0.946773	0.678928	3.52234
1145	2.16	3.795	643708476	Hlac_1415	inner-membrane translocator	1	0.876137	0.408819	3.51354	0.979258	0.866959	3.51058	0.914181	0.695062	8.98233	1.02079	0.869317	3.51114	1.04509	0.746287	3.78463	0.890124	0.448283	3.51213
1146	2.15	9.804	643708318	Hlac_1254	cytidylate kinase	2	0.919879	0.86293	127.987	1.01136	0.979885	93.8962	0.742548	0.536129	69.2557	0.815677	0.62896	50.7496	0.806883	0.277343	3.55757	0.902219	0.487274	3.51193
1147	2.14	10.23	643707729	Hlac_0663	PUA domain containing protein	1	0.852014	0.484417	6.94226	0.957264	0.852416	10.4938	0.829466	0.314118	3.58802	0.931439	0.687962	5.42654	0.975048	0.841196	3.52633	0.885035	0.436713	3.56188
1151	2.12	21.05	643707333	Hlac_0270	hypothetical protein	2	1.09084	0.706035	9.20653	1.15695	0.390157	3.67869	0.888232	0.446852	3.5729	0.940723	0.650708	3.56142	0.814972	0.290891	3.58972	0.939078	0.643512	3.57497
1152	2.12	4	643708590	Hlac_1524	orc1/cdc6 family replication initiation protein	1	0.764422	0.226143	3.54732	0.893802	0.813153	112.171	0.651735	0.145595	3.54737	0.764357	0.609596	127.943	0.853604	0.357863	3.54983	0.853603	0.740068	104.483
1154	2.11	2.952	643709161	Hlac_2090	gamma-glutamyltransferase	2	0.881519	0.397648	1.66277	0.900325	0.353771	1.45831	0.93473	0.716219	2.00161	0.954474	0.741014	1.69679	1.06261	0.597139	1.52164	0.973741	0.787228	1.45037
1161	2.07	4.365	643707998	Hlac_0932	hypothetical protein	1	1.21366	0.361586	2.0347	1.10269	0.473104	1.61575	1.06069	0.630852	1.57046	0.958333	0.849736	2.34435	0.87672	0.672177	3.16976	1.10012	0.434862	1.52779
1163	2.06	13.79	643707243	Hlac_0180	hypothetical protein	2	0.910339	0.864875	254.342	0.75297	0.613621	179.834	1.21967	0.816311	4918.17	1.02242	0.977936	3382.26	1.38055	0.398463	19.3342	1.2154	0.299675	3.53011
1165	2.06	3.632	643706648	Hlac_2821	hypothetical protein	1	1.26398	0.254232	3.51206	1.06069	0.658597	3.52396	1.36861	0.433522	25.2964	1.15085	0.392801	3.54828	1.0889	0.698674	8.27286	1.18296	0.4808	7.46162
1171	2.05	4.494	643709702	Hlac_2630	putative RNA methylase	1	0.716501	0.535708	114.416	0.759538	0.620109	171.438	0.797289	0.742384	829.233	0.843327	0.812382	1252.21	1.12102	0.592084	7.00423	0.93782	0.65953	3.96272
1172	2.05	3.326	643707335	Hlac_0272	domain of unknown function DUF1743	1	0.966171	0.788023	3.5407	1.0815	0.576016	3.5501	1.27466	0.414117	10.4488	1.42832	0.1744	3.5712	1.32345	0.21874	3.57514	0.889436	0.447977	3.53721
1173	2.05	6.122	643707717	Hlac_0651	hypothetical protein	1	1.05913	0.696087	4.09999	1.0022	0.987385	4.10116	0.977134	0.936552	18.9006	0.924914	0.775791	14.859	0.924019	0.825672	35.679	1.05163	0.730107	4.12615
1177	2.05	9.059	643707425	Hlac_0360	hypothetical protein	1	1.5028	0.0815998	1.70563	1.42518	0.31822	3.1795	1.32634	0.362441	2.82463	1.26824	0.576589	4.69731	0.888309	0.418574	1.65576	1.04913	0.850267	2.62112
1178	2.05	6.393	643709798	Hlac_2723	protein of unknown function DUF21	1	0.869129	0.598782	11.509	0.864012	0.384678	3.60462	1.01586	0.902549	3.65556	1.0085	0.94698	3.62858	1.17061	0.369919	3.7224	1.00248	0.989458	6.70196
1179	2.05	5.229	643708069	Hlac_1003	pyridoxamine 5'-phosphate oxidase-related FMN-binding	1	1.11563	0.57552	5.85041	1.18404	0.651489	33.8256	1.15236	0.669887	23.5148	1.21771	0.700376	136.878	1.03691	0.795547	3.99234	0.935863	0.714703	5.76527
1182	2.04	2.439	643708133	Hlac_1066	sulfatase	1	1.0923	0.578144	1.78129	1.01494	0.931161	1.92336	0.923419	0.429344	1.41743	0.864029	0.55211	2.42951	0.846162	0.424713	2.0599	1.06838	0.663336	1.7558
1185	2.04	3.712	643709771	Hlac_2697	ABC transporter, periplasmic binding protein, thiB subfamily	2	1.07339	0.742679	8.19615	1.15633	0.575416	10.4249	1.00736	0.954036	3.62364	1.08358	0.572564	3.60957	0.939222	0.649776	3.66593	0.925116	0.580748	3.5898
1190	2.03	3.04	643709050	Hlac_1979	Tubulin	3	2.57863	0.534452	669624	2.31907	0.459619	12225.2	2.51205	0.522475	285061	2.26974	0.439166	5392.69	0.993836	0.963393	3.91465	1.13089	0.771263	64.1463
1203	2.02	9.091	643709265	Hlac_2194	Enoyl-CoA hydratase/isomerase	1	1.00194	0.987538	3.52408	0.923947	0.570996	3.5203	1.13376	0.736246	37.6098	1.04693	0.884545	23.9946	1.13449	0.685316	19.5893	1.0791	0.583114	3.5243
1205	2.02	14.5	643706779	Hlac_2968	hypothetical protein	1	1.18712	0.335329	3.5518	1.21014	0.754334	389.711	1.27954	0.245426	3.56459	1.29311	0.708745	760.31	1.07948	0.584333	3.56262	0.970919	0.959487	359.409
1206	2.02	16.99	643709479	Hlac_2406	cytidyltransferase-related domain protein	1	1.03505	0.903851	17.7448	1.09905	0.73924	15.8632	1.28938	0.479964	20.743	1.36601	0.426775	23.1515	1.23965	0.723619	360.463	0.938296	0.636776	3.52893
1208	2.02	5.705	643707181	Hlac_0117	NAD-dependent epimerase/dehydratase	1	0.817293	0.626437	47.2477	0.737363	0.574856	135.41	0.75288	0.434543	18.7636	0.678083	0.43236	53.7684	0.923451	0.568632	3.51658	1.10604	0.500254	3.60256
1210	2.02	5.294	643708321	Hlac_1257	hypothetical protein	1	1.11474	0.471443	3.53087	1.15924	0.376901	3.53463	1.00617	0.960603	3.53131	1.04555	0.731749	3.53525	0.903818	0.494465	3.53523	0.957133	0.735412	3.53045
1217	2.01	2.605	643708190	Hlac_1125	glycerol-3-phosphate dehydrogenase, anaerobic, C subunit	1	1.30257	0.66556	328.384	0.938432	0.844897	25.7431	1.14696	0.865921	3461.34	0.834582	0.749944	256.055	0.893426	0.64378	9.83691	1.39523	0.339585	12.17
1218	2.01	17.03	643706917	Hlac_3115	hypothetical protein	2	0.986685	0.977378	120.429	0.77434	0.244881	3.72649	0.728888	0.38247	15.698	0.571015	0.144982	5.20722	0.737592	0.308433	7.65555	1.25865	0.628181	83.267
1231	2.01	20.39	643706900	Hlac_3096	hypothetical protein	1	1.11059	0.487296	3.59876	1.19826	0.443851	6.85332	1.3616	0.369557	13.0956	1.47069	0.166483	3.71256	1.22857	0.51527	15.5509	0.921772	0.660322	5.76679
1289	1.82	13.87	643706866	Hlac_3060	transcriptional regulator, AsnC family	3	1.02038	0.891401	4.42821	0.976727	0.948811	40.9786	0.909147	0.582072	4.81025	0.869301	0.433738	4.23349	0.892581	0.71019	19.0973	1.0394	0.868104	10.341
1291	1.78	7.207	643707974	Hlac_0909	hypothetical protein	2	1.12961	0.483047	4.34101	1.35799	0.470169	34.4585	1.05308	0.84891	15.1335	1.26086	0.669709	173.822	0.934387	0.683803	4.90836	0.826701	0.499166	11.1538
1304	1.58	3.608	643708188	Hlac_1123	glycerol-3-phosphate dehydrogenase, anaerobic, A subunit	2	1.50268	0.827781	1196.96	1.54858	0.811647	1031.09	1.53185	0.58355	16.9943	1.64461	0.463807	10.8371	0.986644	0.990735	82.7093	0.926547	0.710406	2.15376
1305	1.56	4.667	643707188	Hlac_0124	hypothetical protein	2	2.80021	0.394304	11247.2	2.24164	0.246738	65.8175	2.29001	0.490745	27608.4	1.86745	0.36571	170.141	0.850282	0.348445	3.51105	1.27717	0.65902	188.245
1307	1.47	4.24	643709426	Hlac_2352	short-chain dehydrogenase/reductase SDR	1	1.06363	0.908856	229.881	1.0795	0.81888	27.7696	0.819754	0.542051	17.8696	0.828297	0.317284	3.67894	0.768243	0.413699	12.753	0.981947	0.930586	8.28568
1312	1.38	6.287	643707172	Hlac_0109	histone deacetylase superfamily	1	0.591622	0.120534	3.58953	0.615253	0.129321	3.56517	0.980204	0.944124	17.9415	1.01963	0.891954	4.22573	1.6563	0.215813	9.58951	0.957252	0.767196	4.26183
1503	6.11	11.69	643708140	Hlac_1074	NAD-dependent epimerase/dehydratase	3	0.710295	0.307983	2.96163	0.8505	0.515812	2.43599	0.70896	0.0660035	1.49233	0.846682	0.623921	3.48218	1.00154	0.993936	2.16882	0.836226	0.687222	5.22056

## Sheet: Table S10
Table S10 iTRAQ ratios of the second labelling experiment for Hrr. lacusprofundi whole cell proteins between stationary phase cultures from media lacking or containing ammonium (119:115, 121:115, 119:116, 121:116)
The ratio for the third and fourth biological replicates for stationary phase cultures from medium containing ammonium (115:116) and stationary phase cultures from medium lacking ammonium (119:121) were also included
N	Unused	%Cov(95)	Accession	Name	Peptides(95%)	119:115	PVal 119:115	EF 119:115	121:115	PVal 121:115	EF 121:115	119:116	PVal 119:116	EF 119:116	121:116	PVal 121:116	EF 121:116	115:116	PVal 115:116	EF 115:116	119:121	PVal 119:121	EF 119:121
1	105.72	50.03	643707977	Hlac_0912 ferredoxin-dependent glutamate synthase	63	1.69781	2.91405e-10	1.14077	1.66876	3.19429e-09	1.15009	1.79036	3.69245e-10	1.15744	1.74527	3.26281e-09	1.1644	1.0575	0.149219	1.07977	1.02171	0.345826	1.04647
2	98.91	82.44	643707215	Hlac_0152 translation elongation factor aEF-2	110	0.950242	0.212927	1.0849	0.980997	0.656839	1.09046	0.988369	0.821786	1.10987	1.01356	0.811372	1.11992	1.03847	0.341896	1.08252	0.972002	0.276548	1.05339
3	97.91	97.39	643707219	Hlac_0156 translation elongation factor EF-1, subunit alpha	200	0.964832	0.636636	1.16733	0.938853	0.582809	1.26404	1.05346	0.586094	1.21546	1.01908	0.886287	1.31057	1.09264	0.176549	1.14051	1.04545	0.527158	1.15398
4	83.68	50.44	643709384	Hlac_2311 phosphoenolpyruvate carboxylase	55	1.86505	1.74889e-08	1.19165	1.96177	8.06807e-10	1.18011	1.79493	4.18697e-07	1.21219	1.86575	3.25488e-06	1.25864	0.957859	0.681698	1.23511	0.956161	0.224211	1.07628
5	80.69	83.52	643707956	Hlac_0891 pyruvate flavodoxin/ferredoxin oxidoreductase domain protein	148	1.89319	6.92202e-15	1.09362	1.99976	1.32341e-13	1.1154	1.87654	8.73963e-12	1.12517	1.96193	4.99522e-10	1.16295	0.992742	0.870362	1.0947	0.9472	0.129339	1.07364
6	80.17	69.1	643709450	Hlac_2377 AAA family ATPase, CDC48 subfamily	52	0.549219	1.14737e-10	1.14568	0.552146	0.000282579	1.34914	0.678859	2.55698e-07	1.13222	0.675546	0.0153094	1.36669	1.23922	1.24012e-05	1.08972	1.007	0.963253	1.35667
7	77.12	44.18	643708787	Hlac_1720 carbamoyl-phosphate synthase, large subunit	59	0.823059	4.03832e-05	1.08699	0.828761	0.000358125	1.10058	0.891041	0.00331033	1.07684	0.890324	0.010473	1.09091	1.08024	0.0627012	1.08494	0.997445	0.925618	1.05695
8	76.49	59.77	643707658	Hlac_0592 phosphoenolpyruvate synthase	54	1.12841	0.00524001	1.08514	1.17352	0.0100286	1.12596	1.13956	0.00269994	1.08469	1.17696	0.0021858	1.10397	1.00782	0.861612	1.09495	0.964577	0.244982	1.06417
9	75.83	47.79	643707166	Hlac_0105 DNA-directed RNA polymerase subunit A'	62	1.19879	0.000323696	1.09579	1.18976	0.00163948	1.10821	1.21426	0.000403471	1.10506	1.19605	0.00155377	1.11099	1.01169	0.725558	1.06923	1.01011	0.816167	1.09142
10	71.04	29.27	643708565	Hlac_1503 glycoside hydrolase 15-related	39	0.972213	0.5994	1.11475	1.03609	0.523461	1.11894	1.09004	0.272109	1.17071	1.15175	0.110096	1.19167	1.11445	0.210048	1.18885	0.940875	0.209473	1.10204
11	69.79	52.93	643708591	Hlac_1525 malate dehydrogenase	44	1.28051	0.000115828	1.11872	1.31755	1.95422e-05	1.11507	1.22077	0.00648428	1.14862	1.24732	0.00359555	1.15253	0.954053	0.408101	1.12189	0.974437	0.511341	1.08324
12	68.75	54.92	643707159	Hlac_0098 aconitate hydratase	53	1.26163	0.00274577	1.15566	1.22172	0.000216004	1.10102	1.23056	0.00153908	1.12844	1.18345	0.00288137	1.11122	0.974385	0.53626	1.08871	1.03366	0.51738	1.10912
13	68.62	66.58	643707672	Hlac_0606 band 7 protein	50	0.957044	0.211816	1.07386	0.926225	0.0884184	1.0935	0.924587	0.100249	1.09974	0.889111	0.0305448	1.11093	0.964943	0.336293	1.07885	1.03584	0.31196	1.0737
14	66.33	76.97	643709447	Hlac_2374 glutamine synthetase, type I	233	2.48667	1.17863e-13	1.11934	2.57091	5.05841e-13	1.1342	2.46113	5.71726e-13	1.12848	2.52371	3.19198e-11	1.16588	0.990504	0.836226	1.09946	0.96942	0.412888	1.08039
15	65.72	63.41	643709734	Hlac_2662 thermosome	55	0.333004	1.04248e-11	1.22633	0.3386	1.22419e-06	1.43424	0.4114	2.54074e-11	1.18694	0.414572	3.41986e-05	1.44235	1.25537	1.68033e-05	1.09402	1.01607	0.930129	1.44628
16	62.23	64.04	643709061	Hlac_1990 succinate dehydrogenase or fumarate reductase, flavoprotein subunit	51	1.15856	0.00807293	1.11072	1.13754	0.0460185	1.13475	1.14137	0.0248895	1.12075	1.1132	0.138283	1.15545	0.983451	0.792931	1.13883	1.02174	0.63876	1.09805
17	61.11	52.43	643708783	Hlac_1716 AAA family ATPase, CDC48 subfamily	40	0.633186	0.000506168	1.26597	0.658034	0.000886949	1.25676	0.714305	0.00375526	1.24219	0.732644	0.00296658	1.21494	1.13704	0.0426179	1.13182	0.975819	0.742705	1.16406
18	60.63	67.18	643707168	Hlac_0107 RNA polymerase beta subunit	45	1.11879	0.02062	1.09821	1.13159	0.00475631	1.08605	1.13883	0.00234468	1.08281	1.14342	0.000516201	1.07247	1.01662	0.584495	1.06293	0.993451	0.815208	1.05869
19	60.04	42.79	643708378	Hlac_1314 DNA topoisomerase VI, B subunit	36	0.942804	0.287611	1.11827	0.951747	0.347577	1.11243	0.997251	0.977102	1.21638	1.00235	0.975888	1.1721	1.05873	0.432026	1.15881	0.993218	0.908203	1.1281
20	59.8	75.81	643708955	Hlac_1884 ATP-grasp protein-like protein	45	1.00325	0.933566	1.08315	0.854369	0.0350856	1.15644	0.934992	0.114311	1.08848	0.792273	0.00242153	1.15142	0.929755	0.0731288	1.08357	1.17915	0.0208758	1.14721
21	59.71	79.29	643709403	Hlac_2330 isocitrate dehydrogenase, NADP-dependent	55	0.899615	0.0233438	1.09446	0.872146	0.0281701	1.12862	0.920809	0.0739281	1.09537	0.87988	0.0253267	1.11726	1.02129	0.625985	1.09181	1.04056	0.271694	1.0755
22	59.28	70.43	643707493	Hlac_0428 FAD dependent oxidoreductase	37	0.823427	1.68142e-05	1.07708	0.802543	8.34629e-06	1.08311	0.916502	0.0351637	1.08393	0.8863	0.00560153	1.08515	1.11065	0.0146607	1.08575	1.03068	0.447755	1.08431
23	58.91	62.74	643707994	Hlac_0928 pyruvate flavodoxin/ferredoxin oxidoreductase domain protein	43	0.879751	0.0146469	1.10597	0.905529	0.10637	1.12972	0.896315	0.0510171	1.11629	0.914585	0.191212	1.14659	1.01551	0.829187	1.15627	0.977124	0.497233	1.07155
24	58.75	53.87	643707130	Hlac_0069 extracellular solute-binding protein family 5	84	1.02493	0.573088	1.09538	0.996311	0.943384	1.11523	1.01351	0.792691	1.1128	0.978621	0.73689	1.14402	0.987148	0.763193	1.094	1.0298	0.640343	1.14021
25	58.37	61.74	643707167	Hlac_0106 RNA polymerase Rpb2 domain 6	47	1.03062	0.657609	1.14878	1.05535	0.482259	1.16858	1.04071	0.579698	1.158	1.0576	0.504453	1.18597	1.00746	0.8934	1.11993	0.979126	0.527501	1.07027
26	57.86	63.28	643707344	Hlac_0281 ATP synthase, A subunit	51	0.970008	0.59533	1.12328	0.938542	0.264955	1.12112	0.993806	0.915883	1.12702	0.952989	0.357309	1.11127	1.02219	0.567235	1.08085	1.03756	0.571586	1.14123
27	57.56	69.17	643708217	Hlac_1152 Aldehyde Dehydrogenase	61	1.19258	2.32107e-05	1.07142	1.18803	1.96153e-05	1.06889	1.28133	0.000983104	1.14555	1.26672	0.000611113	1.13125	1.07422	0.212898	1.12258	1.00549	0.868455	1.06996
28	56.6	78.09	643709797	Hlac_2722 D-3-phosphoglycerate dehydrogenase	59	0.743156	0.000384828	1.1576	0.730811	2.00341e-05	1.1267	0.735996	4.22429e-05	1.13183	0.719229	3.25742e-06	1.11563	0.988834	0.762472	1.07926	1.02108	0.563073	1.07664
29	55.89	81.43	643708256	Hlac_1191 periplasmic solute binding protein	131	1.68742	8.66134e-08	1.10531	1.66462	1.20346e-07	1.1057	1.34238	3.43875e-05	1.10557	1.31538	0.000537287	1.13631	0.793562	0.00163449	1.13276	1.01612	0.734507	1.10557
30	54.83	75.66	643709144	Hlac_2073 seryl-tRNA synthetase	35	1.00244	0.951047	1.08489	1.00653	0.879161	1.09176	0.941456	0.106615	1.0772	0.938417	0.151667	1.09281	0.937109	0.144029	1.093	0.998933	0.974215	1.07004
31	54.65	47.31	643708682	Hlac_1616 nucleic acid binding OB-fold tRNA/helicase-type	37	1.01894	0.723713	1.11459	1.02547	0.523267	1.08359	1.02928	0.637425	1.13315	1.02925	0.556113	1.10502	1.00833	0.849872	1.0938	0.996561	0.914311	1.0677
32	53.22	80.1	643708114	Hlac_1046 Luciferase-like monooxygenase	109	0.45236	8.44473e-10	1.14786	0.331633	2.38619e-06	1.39872	0.501427	1.55207e-09	1.13301	0.359731	2.0689e-06	1.35987	1.10792	0.0172827	1.08544	1.40995	0.00860485	1.27654
33	50.97	64.35	643707345	Hlac_0282 H+transporting two-sector ATPase alpha/beta subunit central region	60	0.979162	0.588288	1.08358	0.932088	0.645241	1.37104	0.945191	0.209982	1.09537	0.897127	0.505978	1.39944	0.962644	0.392548	1.0956	1.05161	0.743268	1.37422
34	50.16	82.25	643709522	Hlac_2449 ribosomal protein L3	52	0.679059	5.97079e-08	1.10745	0.669599	1.58974e-09	1.09012	0.739329	2.6348e-08	1.07889	0.724895	1.66432e-09	1.07185	1.08769	0.0568137	1.09058	1.01493	0.651487	1.06929
35	49.99	81.76	643707516	Hlac_0452 hypothetical protein	43	0.4466	4.24729e-09	1.20473	0.450573	3.81563e-08	1.2311	0.554388	3.10213e-08	1.16421	0.554228	2.37902e-07	1.18686	1.24614	1.06602e-06	1.07264	0.999435	0.986153	1.06881
36	49.9	45.65	643707748	Hlac_0682 chaperone protein DnaK	43	0.494878	4.38078e-05	1.34109	0.483155	4.26728e-05	1.35373	0.578297	0.00486869	1.44081	0.560284	0.00321454	1.44221	1.19009	0.00914583	1.13528	1.03528	0.480242	1.10479
37	48.85	72.22	643709118	Hlac_2047 beta-lactamase domain protein	51	1.26283	0.00011445	1.10893	1.21107	0.0117097	1.15543	1.2767	0.000246332	1.12302	1.21241	0.0183231	1.16972	1.01085	0.778334	1.08168	1.04672	0.345564	1.10322
38	48.51	66.79	643707480	Hlac_0416 thermosome	36	0.587059	1.24526e-07	1.15804	0.576629	1.26429e-05	1.22872	0.685875	1.86511e-06	1.13123	0.665959	6.48851e-05	1.18865	1.16884	0.000319076	1.07934	1.04149	0.568462	1.15644
39	48.3	55.66	643708533	Hlac_1472 aspartyl-tRNA(Asn) amidotransferase, B subunit	27	0.935565	0.285027	1.1346	0.972455	0.692654	1.15601	0.947187	0.412379	1.14447	0.977916	0.805737	1.20503	1.01142	0.856053	1.13727	0.964276	0.461063	1.10602
40	48.15	59.33	643708311	Hlac_1247 dihydroxy-acid dehydratase	28	0.992209	0.862993	1.09917	1.0379	0.559168	1.14134	1.13126	0.250848	1.24539	1.17825	0.0660196	1.19273	1.13451	0.290224	1.2771	0.958447	0.309551	1.08952
41	47.75	49.72	643707511	Hlac_0447 methionyl-tRNA synthetase	28	1.05182	0.438038	1.14246	1.03034	0.749171	1.21208	1.03858	0.518516	1.12766	1.0109	0.898577	1.1915	0.986786	0.819634	1.12761	1.02442	0.683367	1.12928
42	47.41	72.93	643707157	Hlac_0096 hypothetical protein	31	1.02474	0.464244	1.07008	0.934403	0.143511	1.09696	0.970828	0.449334	1.08258	0.878607	0.0101391	1.10059	0.945865	0.112682	1.07222	1.09993	0.00627012	1.06796
43	47.28	59.75	643707772	Hlac_0706 NADH-ubiquinone oxidoreductase chain 49kDa	33	1.10389	0.204734	1.17008	1.08337	0.234102	1.14564	1.07282	0.296575	1.14636	1.04703	0.484879	1.14389	0.969741	0.589882	1.12384	1.01554	0.858298	1.19423
44	47.21	72.75	643708274	Hlac_1209 inosine-5'-monophosphate dehydrogenase	50	1.01433	0.882384	1.21969	1.01283	0.891316	1.21254	1.07501	0.621187	1.35169	1.06124	0.688919	1.35802	1.06189	0.566863	1.24068	1.00672	0.88879	1.1039
45	46.76	35.43	643707952	Hlac_0887 isoleucyl-tRNA synthetase	29	1.07618	0.298858	1.15473	1.03866	0.610269	1.16555	0.994348	0.916141	1.11761	0.954072	0.513103	1.1591	0.920339	0.276704	1.16782	1.03746	0.503968	1.11964
46	46.62	79.21	643709714	Hlac_2642 O-acetylhomoserine/O-acetylserine sulfhydrylase	133	0.772433	0.000676682	1.13191	0.62169	0.000368632	1.2356	0.71406	1.72917e-05	1.11278	0.573305	0.00065799	1.30475	0.922323	0.325445	1.18749	1.23965	0.0504998	1.24035
47	46.14	44.22	643708829	Hlac_1764 threonyl-tRNA synthetase	27	0.977606	0.761676	1.16496	0.925801	0.409058	1.20888	1.02455	0.742216	1.16271	0.96242	0.699811	1.22505	1.04572	0.403647	1.11485	1.0592	0.433971	1.16116
48	45.95	75.35	643708725	Hlac_1657 aspartyl-tRNA synthetase	37	0.847418	0.00873944	1.12673	0.824392	0.00943133	1.1512	0.875155	0.129658	1.19204	0.842745	0.108063	1.23594	1.03012	0.685057	1.16154	1.03221	0.534385	1.10977
49	44.73	53.51	643708615	Hlac_1548 catalase/peroxidase HPI	34	0.472021	0.000773792	1.48518	0.51652	0.0158381	1.68671	0.476722	0.000389776	1.4382	0.520311	0.0159684	1.67822	1.01233	0.907988	1.2441	1.01027	0.940843	1.32798
50	44.4	79.28	643707417	Hlac_0353 branched-chain amino acid aminotransferase	41	1.11203	0.134568	1.15353	1.0959	0.241916	1.17324	1.03975	0.653916	1.19826	1.01628	0.869425	1.22753	0.933723	0.269173	1.13542	1.01946	0.654384	1.09371
51	44.33	46.6	643707788	Hlac_0722 PilT protein domain protein	23	0.778698	1.75887e-06	1.08276	0.777156	0.00179926	1.15814	0.765243	0.003779	1.18641	0.759533	0.00230174	1.17938	0.980341	0.783326	1.15983	1.00723	0.926007	1.17275
52	44.19	35.23	643709448	Hlac_2375 ribonucleoside-diphosphate reductase, adenosylcobalamin-dependent	27	0.763064	0.00550155	1.19744	0.689713	0.0016677	1.23539	0.832705	0.00456762	1.12615	0.741475	0.00598487	1.22357	1.08825	0.318646	1.18915	1.1331	0.158453	1.19533
53	44.16	49.92	643709131	Hlac_2060 translation initiation factor aIF-2	27	0.814687	0.00404237	1.14075	0.815348	0.000394451	1.10546	0.8924	0.0220245	1.10037	0.888425	0.00674961	1.08512	1.09583	0.0597351	1.10036	1.00095	0.977404	1.07151
54	44.09	62.08	643708387	Hlac_1323 adenylosuccinate synthetase	28	1.04194	0.293384	1.08324	1.09901	0.0427981	1.09525	1.03161	0.535828	1.10949	1.07995	0.12898	1.10706	0.988787	0.777319	1.08632	0.951618	0.198071	1.08126
55	43.75	64.61	643709277	Hlac_2205 fumarate lyase	40	1.06091	0.34818	1.1373	1.0577	0.294439	1.11503	1.09452	0.288333	1.18894	1.08403	0.352539	1.19386	1.03171	0.636568	1.14573	1.0065	0.860071	1.07886
56	43.53	46.49	643708032	Hlac_0966 beta-lactamase domain protein	26	1.05537	0.20497	1.08974	1.04816	0.343122	1.10655	1.02986	0.655651	1.14558	1.01555	0.792193	1.12845	0.973385	0.689025	1.14906	1.01051	0.829188	1.10527
57	43.49	83.65	643707955	Hlac_0890 pyruvate ferredoxin/flavodoxin oxidoreductase, beta subunit	47	1.80397	1.02545e-07	1.16826	1.85127	2.40024e-07	1.18692	1.67651	0.00489273	1.40745	1.70005	0.00671264	1.44349	0.940027	0.639942	1.31131	0.977675	0.507144	1.07207
58	43.21	41.98	643709477	Hlac_2404 phosphoesterase RecJ domain protein	31	0.997135	0.982992	1.32066	0.965115	0.744074	1.25151	1.03919	0.674129	1.20732	1.00067	0.993785	1.19479	1.04099	0.688811	1.22968	1.03503	0.704305	1.20566
59	43.13	53.72	643709666	Hlac_2594 CTP synthase	30	0.769128	0.000369995	1.13028	0.803047	0.00302527	1.14154	0.843741	0.00392065	1.11221	0.873789	0.024411	1.12178	1.09549	0.155247	1.13868	0.961212	0.348468	1.09101
60	43	83.79	643708749	Hlac_1680 Luciferase-like monooxygenase	34	0.591797	0.00058016	1.30284	0.527468	0.00972598	1.59173	0.548048	7.22226e-05	1.28013	0.484383	0.00514238	1.61341	0.925541	0.0871722	1.09402	1.16289	0.380401	1.42275
61	42.86	47.88	643707929	Hlac_0864 nitrite and sulphite reductase 4Fe-4S region	30	1.57928	5.41161e-05	1.20533	1.55331	0.000271198	1.23172	1.48608	0.000234334	1.20303	1.44767	0.0017203	1.23785	0.944197	0.271055	1.11162	1.01934	0.622369	1.08316
62	42.51	51.32	643707867	Hlac_0802 Glu/Leu/Phe/Val dehydrogenase	30	1.00909	0.871141	1.12254	1.02305	0.614912	1.09803	0.999847	0.998003	1.13052	1.00671	0.898254	1.11439	0.990381	0.78615	1.07652	0.989008	0.773372	1.08267
63	42.22	66.83	643707165	Hlac_0104 DNA-directed RNA polymerase, subunit A''	28	1.15567	0.0363777	1.14353	1.14958	0.0616189	1.15855	1.14429	0.105667	1.18193	1.12979	0.182167	1.20498	0.988928	0.813502	1.10444	1.0086	0.855519	1.10412
64	42.18	57.77	643707238	Hlac_0175 FeS assembly protein SufB	30	1.57771	7.71644e-07	1.13558	1.52103	8.57888e-07	1.1251	1.57672	1.25234e-05	1.17153	1.51408	1.48426e-06	1.12925	1.00038	0.993973	1.11018	1.04092	0.289437	1.08046
65	41.64	87.46	643707276	Hlac_0213 HpcH/HpaI aldolase	88	1.09852	0.383449	1.25106	1.04577	0.654317	1.23345	1.11513	0.231817	1.20564	1.05412	0.582326	1.2224	1.0169	0.767204	1.12646	1.04828	0.401304	1.12395
66	41.47	83.87	643709521	Hlac_2448 ribosomal protein L4/L1e	41	0.657592	3.56318e-08	1.10905	0.620904	5.70164e-06	1.17913	0.691764	2.00179e-05	1.15048	0.640116	1.40892e-05	1.17952	1.04499	0.498513	1.14213	1.07653	0.0906238	1.09033
67	41.11	31.13	643707430	Hlac_0366 leucyl-tRNA synthetase	24	0.824426	0.00285943	1.12257	0.88219	0.0277274	1.11583	0.911882	0.207527	1.16094	0.970275	0.609679	1.13125	1.10315	0.211286	1.17376	0.935969	0.101079	1.08407
68	40.59	91.03	643708756	Hlac_1687 Rhodanese domain protein	111	1.47466	9.21365e-05	1.16654	1.31204	0.000809657	1.14694	1.28184	0.0181172	1.2203	1.13347	0.213467	1.22896	0.868412	0.0354423	1.13885	1.12659	0.132387	1.17352
69	39.78	58	643708455	Hlac_1394 S-adenosylmethionine synthetase (MAT)	38	0.755678	2.13923e-07	1.07736	0.736507	3.3979e-06	1.10409	0.732291	3.09346e-07	1.0887	0.708785	7.48515e-07	1.10499	0.967643	0.347299	1.07405	1.03015	0.392794	1.07368
70	39.61	56.82	643707991	Hlac_0925 phosphoribosylglycinamide formyltransferase	25	1.14132	0.00485804	1.0896	1.15144	0.0727181	1.16837	1.13653	0.0103408	1.09791	1.13499	0.0881135	1.15928	0.994177	0.915694	1.12202	0.994839	0.928437	1.12775
71	39.16	85.55	643708338	Hlac_1274 predicted phospho-2-dehydro-3-deoxyheptonate aldolase	42	0.417944	2.90399e-07	1.26095	0.39294	1.91741e-06	1.32952	0.475398	3.49478e-06	1.26787	0.442772	4.00942e-06	1.30058	1.141	0.130915	1.19138	1.07766	0.164382	1.1145
72	39.1	89.94	643707218	Hlac_0155 homoserine dehydrogenase	36	0.431951	2.62161e-09	1.15457	0.410603	5.82291e-09	1.17535	0.366252	5.95174e-09	1.20034	0.346165	1.24707e-08	1.22591	0.843564	0.00180996	1.10061	1.05728	0.180435	1.08817
73	38.94	34.42	643709318	Hlac_2244 Kinetochore-Ndc80 subunit Spc25	22	0.887239	0.370727	1.326	0.963965	0.792827	1.35008	0.935132	0.6158	1.3309	1.00904	0.948566	1.35002	1.05576	0.444114	1.16238	0.926171	0.119825	1.10528
74	38.69	76.72	643707239	Hlac_0176 FeS assembly ATPase SufC	38	1.4963	1.40487e-05	1.14585	1.48097	1.57627e-05	1.14346	1.41335	0.000776431	1.192	1.38876	0.00218023	1.20879	0.943999	0.308049	1.12343	1.01262	0.763857	1.09125
75	38.45	79.02	643709650	Hlac_2578 acyl-CoA dehydrogenase domain protein	29	1.05485	0.447215	1.15581	1.04398	0.540162	1.15634	1.06018	0.46718	1.18032	1.04371	0.669301	1.23086	1.00359	0.962966	1.17395	1.01234	0.867725	1.16535
76	38.14	64.82	643709105	Hlac_2034 glycine hydroxymethyltransferase	34	1.06811	0.350196	1.15748	1.11681	0.0553356	1.12005	1.02945	0.589987	1.11953	1.068	0.434174	1.19156	0.961073	0.516043	1.13635	0.959912	0.624382	1.19158
77	38.13	68.33	643709519	Hlac_2446 ribosomal protein L2	25	0.690613	3.30252e-05	1.15018	0.673267	2.0138e-05	1.15398	0.819482	0.000627394	1.1057	0.794079	0.00130083	1.13493	1.18255	0.0111975	1.13243	1.02825	0.562921	1.10474
78	38	64.87	643708341	Hlac_1277 3-dehydroquinate synthase	25	0.964	0.490081	1.11553	0.966853	0.621608	1.15145	0.927442	0.19805	1.12571	0.923122	0.290465	1.16686	0.960864	0.290322	1.08003	1.00058	0.987856	1.08149
79	37.78	68.59	643708141	Hlac_1075 NAD-dependent epimerase/dehydratase	37	1.01736	0.67595	1.08914	0.989264	0.915769	1.23635	1.02209	0.634777	1.09999	0.987691	0.908423	1.25086	1.00224	0.957952	1.0924	1.03249	0.695532	1.18468
80	37.05	46.39	643709012	Hlac_1941 anthranilate synthase component I	24	1.39373	0.00455386	1.23319	1.26277	0.0169943	1.20226	1.50448	0.000797545	1.22526	1.35123	0.00505923	1.21306	1.08224	0.305435	1.17351	1.10902	0.134632	1.15038
81	36.71	56.2	643709727	Hlac_2655 phosphoglucomutase/phosphomannomutase alpha/beta/alpha domain I	20	0.949458	0.403409	1.1358	0.961114	0.573089	1.15625	0.921486	0.20081	1.13812	0.925449	0.361916	1.19006	0.970149	0.720107	1.19116	0.99056	0.892121	1.15588
82	35.94	67.5	643708895	Hlac_1825 enolase	25	0.972293	0.792157	1.25511	0.986551	0.914362	1.30819	1.00199	0.988215	1.33326	1.01164	0.926858	1.30874	1.02896	0.816273	1.29948	0.986457	0.823349	1.13907
83	35.89	57.51	643708003	Hlac_0937 FAD-dependent pyridine nucleotide-disulphide oxidoreductase	30	0.821651	0.0520099	1.21942	0.833096	0.072629	1.22302	0.879255	0.104635	1.17161	0.886359	0.150305	1.18408	1.06786	0.436029	1.18966	0.989008	0.781789	1.08641
84	35.65	58.06	643707161	Hlac_0100 ribosomal protein S7	39	0.698919	0.000224704	1.16578	0.687168	0.000572553	1.19622	0.731272	0.00576833	1.22749	0.712784	0.00587637	1.24906	1.04583	0.355014	1.10619	1.01902	0.733969	1.12434
85	35.55	75.35	643707378	Hlac_0316 DRTGG domain protein	28	1.4609	3.05557e-05	1.15034	1.58264	2.00848e-05	1.17748	1.40535	5.05233e-06	1.11359	1.51059	2.11549e-05	1.1589	0.961857	0.643689	1.1911	0.925692	0.0618918	1.08496
86	35.5	34.26	643706848	Hlac_3040 aconitate hydratase 1	21	1.2233	0.00536692	1.13832	1.29772	0.000419164	1.12504	1.36576	0.000595959	1.15858	1.43351	0.000763467	1.19183	1.11469	0.120047	1.15184	0.946412	0.191951	1.09068
87	35.32	64.48	643708257	Hlac_1192 ABC transporter related	38	1.09539	0.178014	1.14694	1.08356	0.166043	1.12439	1.01952	0.728431	1.12296	1.00112	0.982441	1.11159	0.929012	0.131425	1.10317	1.01454	0.703003	1.08206
88	35.27	52.99	643709242	Hlac_2172 20S proteasome A and B subunits	35	0.712907	5.87675e-05	1.1256	0.714605	7.20204e-05	1.12778	0.71861	6.21136e-05	1.12329	0.715157	0.000134598	1.13775	1.00647	0.884434	1.10014	1.00102	0.981534	1.0997
89	35	29.8	643708105	Hlac_1038 Sigma 54 interacting domain protein	26	0.766487	0.00205158	1.15951	0.828433	0.0155486	1.15673	0.729891	0.0011191	1.17501	0.783523	0.00211934	1.14612	0.950637	0.34866	1.11975	0.928498	0.154146	1.11213
90	34.55	45.12	643706798	Hlac_2988 phosphomethylpyrimidine kinase	28	1.17787	0.0151634	1.13673	1.20707	0.00245264	1.11893	1.13186	0.116159	1.17077	1.15253	0.188977	1.24415	0.961399	0.649024	1.19565	0.979085	0.707202	1.1234
91	34.52	90.42	643708349	Hlac_1285 aspartate carbamoyltransferase	31	0.963613	0.465955	1.1119	0.972706	0.849991	1.36083	1.01004	0.89456	1.17208	1.01231	0.929944	1.34069	1.04742	0.416927	1.12615	0.993873	0.96586	1.35329
92	34.4	69.14	643707248	Hlac_0185 26S proteasome subunit P45 family	23	0.729575	0.000282747	1.14562	0.692277	0.00217082	1.22913	0.811211	0.00579461	1.14585	0.764396	0.0126354	1.22128	1.11009	0.0238855	1.09204	1.05931	0.252127	1.11
93	34.38	48.96	643709609	Hlac_2536 carboxyl transferase	24	0.952303	0.318818	1.10628	0.937328	0.20194	1.10888	0.934125	0.202556	1.11513	0.915415	0.223874	1.16003	0.979382	0.578189	1.08124	1.02077	0.729942	1.13266
94	34.35	53.02	643709279	Hlac_2207 succinyl-CoA synthetase, beta subunit	41	0.913993	0.217815	1.15983	0.865314	0.102895	1.19373	0.941019	0.762319	1.51796	0.885758	0.582807	1.5795	1.02647	0.905502	1.58012	1.06025	0.21985	1.10176
95	34.16	53.29	643707990	Hlac_0924 adenylosuccinate lyase	18	1.10849	0.113666	1.13957	1.05195	0.539335	1.18747	1.14197	0.163328	1.21287	1.0741	0.51589	1.25724	1.02988	0.611716	1.12863	1.05731	0.354302	1.13229
96	33.76	43.59	643707627	Hlac_0562 pyruvate kinase	19	1.42224	0.00374172	1.23867	1.50596	0.00123695	1.23681	1.41822	0.0115295	1.29131	1.48896	0.00781099	1.31275	1.00091	0.992042	1.21361	0.945705	0.219368	1.09841
97	33.56	51.12	643709178	Hlac_2108 Methionine synthase vitamin-B12 independent	25	0.888271	0.0756014	1.14172	0.876397	0.00990596	1.09906	0.894801	0.100075	1.14523	0.877774	0.0131562	1.10311	1.00684	0.867925	1.09066	1.01493	0.715913	1.08988
98	33.45	59.02	643708359	Hlac_1295 phosphoribosylamine/glycine ligase	20	1.95987	4.68072e-07	1.17111	2.16458	1.98404e-06	1.22905	2.01988	3.12608e-05	1.27661	2.21174	4.07602e-05	1.32742	1.03645	0.550073	1.13432	0.9065	0.0427957	1.09905
99	33.22	48.54	643709471	Hlac_2398 protein synthesis factor GTP-binding	19	1.01027	0.865345	1.13397	1.06682	0.102332	1.08235	1.0305	0.607976	1.12945	1.08169	0.0718967	1.09022	1.01807	0.654429	1.08679	0.949202	0.296473	1.10783
100	33.2	89.14	643709738	Hlac_2665 hypothetical protein	24	0.69094	6.24886e-05	1.14378	0.600302	1.39329e-05	1.17162	0.77668	0.0259802	1.2422	0.670536	0.00380916	1.27574	1.11622	0.253655	1.22117	1.15601	0.00571862	1.09871
101	33.17	46.12	643708563	Hlac_1501 DNA mismatch repair protein MutS domain protein	18	1.07501	0.574143	1.32393	1.0195	0.887374	1.34959	1.08985	0.320758	1.20349	1.02652	0.824273	1.29562	1.00523	0.965481	1.30387	1.05696	0.347981	1.13492
102	33.14	60.28	643709358	Hlac_2285 Acetamidase/Formamidase	25	3.74494	1.18904e-05	1.56651	3.6272	1.01476e-05	1.54043	3.48827	8.87087e-05	1.66525	3.35494	7.8504e-05	1.62954	0.970574	0.695037	1.1719	1.04115	0.407814	1.1058
103	33.11	54.63	643709436	Hlac_2362 aldo/keto reductase	19	1.33655	0.000834499	1.15833	1.36063	0.000295958	1.14835	1.35127	1.89285e-06	1.08655	1.36404	0.000257074	1.14716	1.00579	0.943129	1.18591	0.984859	0.760573	1.11106
104	32.99	33.79	643709017	Hlac_1946 PAS/PAC sensor signal transduction histidine kinase	21	1.02545	0.702527	1.14751	1.03121	0.596085	1.12854	0.975416	0.667489	1.12868	0.973823	0.65931	1.13392	0.950507	0.448508	1.14911	0.996853	0.947515	1.10555
105	32.65	70.34	643708741	Hlac_1672 glyceraldehyde-3-phosphate dehydrogenase, type II	24	0.606854	3.848e-05	1.19901	0.594823	4.45711e-06	1.167	0.628517	0.000568964	1.25203	0.610935	1.79856e-05	1.18111	1.03577	0.671861	1.19037	1.02274	0.632244	1.10362
106	32.5	94.92	643708002	Hlac_0936 Protein of unknown function DUF293	32	1.26658	0.00225842	1.14693	1.28451	0.000171515	1.1136	1.32218	0.00347042	1.18745	1.33296	0.000742302	1.15619	1.04472	0.397282	1.11293	0.988977	0.81953	1.10708
107	32.37	26.57	643706618	Hlac_2789 SMC domain protein	20	1.02069	0.659238	1.10373	1.05213	0.501648	1.17333	1.06334	0.306085	1.13336	1.08767	0.255028	1.16554	1.03976	0.468084	1.12007	0.974062	0.614304	1.11704
108	32.29	49.34	643708693	Hlac_1627 putative signal transduction protein with CBS domains	26	1.24334	0.000491444	1.10919	1.26991	3.75612e-05	1.09048	1.386	0.000463429	1.1668	1.40553	0.00022114	1.15961	1.11211	0.114309	1.14492	0.982521	0.66776	1.0901
109	31.95	40.18	643707535	Hlac_0471 phosphoribosylformylglycinamidine synthase II	20	1.08272	0.128122	1.11265	1.136	0.101749	1.17078	1.07928	0.114238	1.10322	1.12367	0.146176	1.17924	0.994413	0.901923	1.10379	0.955883	0.518125	1.16192
110	31.95	49.34	643706689	Hlac_2869 Alpha-galactosidase-like protein	18	1.1651	0.0843823	1.19447	1.17644	0.179887	1.2854	0.998157	0.979778	1.17133	0.994227	0.95683	1.2616	0.854947	0.0709262	1.18865	0.997367	0.973616	1.18911
111	31.81	63.88	643709445	Hlac_2372 phosphoglycerate kinase	21	1.19455	0.157455	1.29423	1.12406	0.356471	1.30658	1.13266	0.148758	1.19312	1.05772	0.422175	1.15969	0.944936	0.529055	1.21142	1.06475	0.387463	1.16587
112	31.54	74.06	643709608	Hlac_2535 ribosomal protein L1	51	0.795191	0.020352	1.20614	0.798188	0.37087	1.69095	0.807267	0.0897994	1.28698	0.818288	0.485139	1.82731	1.01661	0.788655	1.13889	0.997315	0.990834	1.6411
113	31.43	32.92	643709695	Hlac_2623 Rh family protein/ammonium transporter	36	8.42451	2.77242e-05	2.07802	8.37649	4.86768e-05	2.16474	8.38469	3.28369e-05	2.10077	8.28487	5.36427e-05	2.17283	1.04244	0.544734	1.1564	0.996509	0.944198	1.11167
114	31.39	45.21	643709612	Hlac_2540 Carbamoyl-phosphate synthase L chain ATP-binding	19	0.973346	0.588857	1.10864	0.999632	0.993739	1.10163	0.9394	0.16634	1.09533	0.95953	0.435138	1.11487	0.963261	0.38623	1.0926	0.97605	0.503832	1.07752
115	31.36	69	643709106	Hlac_2035 hypothetical protein	18	0.676488	0.0037931	1.2687	0.607047	0.000109274	1.21276	0.731295	0.00324034	1.20453	0.653795	0.0025677	1.27661	1.07916	0.53193	1.29424	1.11295	0.227494	1.20121
116	31.23	68.86	643707346	Hlac_0283 V-type ATPase, D subunit	22	1.01327	0.869892	1.18476	1.01002	0.887518	1.16001	1.04652	0.534419	1.16546	1.03628	0.65601	1.1829	1.03139	0.557043	1.11649	1.00628	0.914594	1.13093
117	31.2	28.85	643708566	Hlac_1504 alpha amylase catalytic region	19	1.24952	0.172446	1.3973	1.16781	0.30008	1.36631	1.26815	0.0564237	1.27789	1.16979	0.157634	1.25449	1.017	0.875956	1.25912	1.06512	0.492604	1.21436
118	31.16	48.12	643709607	Hlac_2534 ribosomal protein L10	26	0.659163	0.000538833	1.2098	0.628692	9.98195e-05	1.18825	0.716134	2.03024e-05	1.10928	0.67742	4.83465e-06	1.10941	1.08367	0.208936	1.14168	1.05284	0.296087	1.10884
119	30.97	41.63	643709744	Hlac_2671 phenylalanyl-tRNA synthetase, alpha subunit	18	0.936414	0.165777	1.10187	0.946301	0.463936	1.17231	1.00015	0.998678	1.20557	1.00132	0.989891	1.24817	1.06656	0.345877	1.15386	0.993898	0.922803	1.14427
120	30.9	37.54	643707232	Hlac_0169 arginyl-tRNA synthetase	23	1.12565	0.0724511	1.13961	1.13976	0.0726704	1.15554	1.13181	0.189141	1.21217	1.13824	0.198027	1.22819	1.00672	0.918684	1.14826	0.991479	0.839338	1.09293
121	30.8	64.4	643708172	Hlac_1106 phosphoadenosine phosphosulfate reductase	45	0.531318	0.000508201	1.34011	0.424046	8.18825e-06	1.28705	0.543817	0.000159416	1.27849	0.43092	1.06692e-06	1.22527	1.02439	0.624986	1.11035	1.25977	0.0062879	1.16448
122	30.47	55.01	643709652	Hlac_2580 Mandelate racemase/muconate lactonizing protein	21	1.26291	0.000325381	1.11604	1.29242	0.000930626	1.14496	1.27489	0.0164473	1.21233	1.29509	0.0315814	1.26227	1.00805	0.926367	1.19766	0.978652	0.678451	1.11399
123	30.36	66.99	643709713	Hlac_2641 band 7 protein	40	0.995386	0.95332	1.18006	0.985636	0.900681	1.27494	0.890331	0.124784	1.16445	0.875835	0.14904	1.20411	0.891045	0.0953315	1.1481	1.0145	0.864955	1.19393
124	30.2	42.68	643707646	Hlac_0581 peptidase S9 prolyl oligopeptidase active site domain protein	21	1.26118	0.00060468	1.11603	1.33439	0.00260707	1.18074	1.22752	0.0427031	1.21783	1.28942	0.0361032	1.26462	0.975061	0.723554	1.16412	0.948696	0.297705	1.11118
125	30.12	41.09	643707279	Hlac_0216 sodium:dicarboxylate symporter	19	0.706967	0.00151939	1.20608	0.686983	0.0085772	1.29988	0.764349	0.0377504	1.28528	0.734873	0.0232895	1.29551	1.07883	0.231949	1.13963	1.04937	0.725125	1.33603
126	30.1	57.96	643709177	Hlac_2107 Cobalamin-independent synthase MetE domain protein	52	0.401097	3.25626e-05	1.34838	0.347725	0.000158689	1.51388	0.413631	1.97027e-06	1.23928	0.356716	0.000179938	1.50803	1.03765	0.658864	1.1964	1.17547	0.22257	1.31684
127	29.95	48.55	643708479	Hlac_1418 phosphoglucomutase/phosphomannomutase alpha/beta/alpha domain I	21	0.920313	0.284562	1.17531	0.847916	0.0728564	1.20062	0.897218	0.0664286	1.12419	0.813101	0.0121053	1.16502	0.973561	0.682186	1.14929	1.10449	0.0363647	1.09631
128	29.95	53.21	643709516	Hlac_2443 ribosomal protein S3	37	0.794393	0.0154761	1.19623	0.767744	0.0240235	1.25115	0.920958	0.335735	1.19384	0.880379	0.228211	1.24217	1.15685	0.00418739	1.09584	1.0534	0.301416	1.1096
129	29.63	40.53	643707971	Hlac_0906 type I phosphodiesterase/nucleotide pyrophosphatase	14	1.14288	0.0209229	1.11642	1.12058	0.129453	1.16366	1.07045	0.311616	1.14925	1.04118	0.634946	1.19526	0.934674	0.223283	1.12043	1.02282	0.592343	1.09234
130	29.58	51.15	643707342	Hlac_0279 ATP synthase A1, C subunit	28	0.866469	0.0985238	1.18971	0.764847	0.0195316	1.2437	0.851013	0.130384	1.24029	0.741703	0.017714	1.26943	0.982906	0.786307	1.14319	1.14038	0.0293829	1.12318
131	29.28	38.98	643708284	Hlac_1219 hypothetical protein	15	0.962051	0.379535	1.09576	0.971931	0.703121	1.16998	0.994962	0.94229	1.15836	0.996164	0.964191	1.19763	1.03245	0.49957	1.10388	0.99311	0.921558	1.1594
132	28.93	44.7	643708688	Hlac_1622 Mandelate racemase/muconate lactonizing protein	18	1.09443	0.418744	1.26153	1.18135	0.0907573	1.21749	1.06844	0.421239	1.18693	1.14479	0.0908351	1.17318	0.972323	0.684656	1.15625	0.930243	0.19604	1.12102
133	28.9	56.95	643709271	Hlac_2199 aminotransferase class-III	23	1.26438	0.00506516	1.16369	1.26902	0.00325826	1.15525	1.24768	0.00149623	1.12821	1.24209	0.0016805	1.12749	0.982125	0.793747	1.15624	1.00062	0.987538	1.08784
134	28.89	53.58	643707588	Hlac_0523 cell division protein FtsZ	23	1.27532	0.0249503	1.22831	1.32589	0.0483225	1.32253	1.44497	0.00761778	1.27925	1.48181	0.0489001	1.47837	1.1299	0.270508	1.26274	0.963995	0.698358	1.2273
135	28.83	82.83	643707733	Hlac_0667 dihydrodipicolinate synthase	42	0.577686	2.89295e-05	1.20161	0.550165	2.20837e-06	1.16716	0.610329	4.535e-06	1.1468	0.575898	7.1822e-07	1.13689	1.05824	0.449277	1.17081	1.05699	0.269327	1.10992
136	28.67	50.11	643708336	Hlac_1272 tryptophan synthase, beta subunit	19	0.958869	0.611363	1.19335	0.95572	0.583531	1.19302	1.3028	0.00287621	1.16495	1.288	0.0100845	1.19677	1.34641	0.0116294	1.24196	1.00644	0.894731	1.10999
137	28.59	58.07	643707898	Hlac_0832 aminotransferase class I and II	22	1.07583	0.30214	1.16022	1.15607	0.0589405	1.16362	1.08705	0.529437	1.32701	1.16001	0.307413	1.35694	1.01201	0.889091	1.20219	0.933655	0.166697	1.10741
138	28.53	44.87	643709029	Hlac_1958 AAA ATPase central domain protein	17	0.697945	0.00135041	1.20791	0.747568	0.017427	1.25869	0.757263	0.000916246	1.1488	0.805456	0.0103727	1.16805	1.08161	0.352822	1.19346	0.93723	0.188442	1.1066
139	28.43	40.81	643708370	Hlac_1306 acetate/CoA ligase	18	2.5183	9.08577e-05	1.44159	2.44181	0.000221729	1.47471	2.53118	0.000129869	1.4647	2.42938	0.000348663	1.50094	1.0149	0.840557	1.1674	1.04971	0.257512	1.09216
140	28.34	48.68	643709295	Hlac_2223 Vitamin B6 biosynthesis protein	24	1.04889	0.432516	1.13507	1.13001	0.0521513	1.1315	1.07293	0.288734	1.14674	1.14847	0.040191	1.14033	1.02102	0.76961	1.16112	0.930261	0.0900635	1.08889
141	28.3	69.38	643708690	Hlac_1624 tetrahydrofolate dehydrogenase/cyclohydrolase	16	1.19023	0.177646	1.30491	1.33722	0.000844649	1.15131	1.22589	0.0448851	1.21911	1.36995	0.00103943	1.16996	1.03195	0.590082	1.13285	0.891245	0.177148	1.19212
142	28.22	45.6	643707966	Hlac_0901 cell division protein FtsZ	24	0.978539	0.676633	1.1161	1.07869	0.270571	1.15278	1.09259	0.3194	1.20291	1.19593	0.116133	1.25807	1.11759	0.138436	1.1643	0.910204	0.1151	1.12788
143	28.17	61.82	643709060	Hlac_1989 succinate dehydrogenase and fumarate reductase iron-sulfur protein	20	1.22198	0.00265153	1.11914	1.27542	0.000740765	1.11996	1.14175	0.0243529	1.11795	1.1826	0.0186449	1.14252	0.932712	0.214475	1.12421	0.961224	0.455936	1.12031
144	28.08	43.11	643708963	Hlac_1892 Tubulin/FtsZ GTPase	21	1.23446	0.00205469	1.12719	1.3123	0.00137015	1.15777	1.21869	0.0165041	1.1686	1.28612	0.00898835	1.19494	0.987411	0.865196	1.17018	0.943207	0.186028	1.09438
145	28.08	32.5	643709263	Hlac_2193 Chlorite dismutase	16	0.940331	0.229294	1.11164	0.922919	0.622976	1.41395	0.935947	0.143665	1.09658	0.897464	0.427524	1.33248	0.992782	0.867111	1.09673	1.03356	0.817958	1.35753
146	28.02	26.23	643707072	Hlac_0018 valyl-tRNA synthetase	16	0.942342	0.337207	1.1382	0.973018	0.721373	1.17731	0.868176	0.105058	1.19208	0.887405	0.0858308	1.14921	0.918747	0.369294	1.2189	0.97294	0.648825	1.13653
147	27.82	39.51	643709651	Hlac_2579 Mandelate racemase/muconate lactonizing protein	20	1.34886	0.0171872	1.2662	1.43786	0.0136729	1.31545	1.33605	0.0425994	1.32096	1.41287	0.0356994	1.37491	0.990827	0.848331	1.10822	0.938406	0.173854	1.10055
148	27.81	77.78	643707450	Hlac_0386 Electron transfer flavoprotein alpha subunit	26	0.810621	0.0396024	1.21869	0.845185	0.120724	1.24726	0.822276	0.0850229	1.25621	0.851085	0.234003	1.32794	1.01438	0.832838	1.15816	0.961679	0.437201	1.11358
149	27.73	55.34	643709654	Hlac_2582 short-chain dehydrogenase/reductase SDR	33	1.19738	0.028987	1.17153	1.19469	0.0346418	1.17672	1.12956	0.0893315	1.15445	1.11896	0.109769	1.15235	0.941484	0.201097	1.10201	1.00609	0.891716	1.09977
150	27.71	59.67	643707674	Hlac_0608 20S proteasome A and B subunits	40	0.85518	0.0136335	1.12272	0.886846	0.0762258	1.14526	0.877756	0.0261154	1.11733	0.904561	0.202548	1.17948	1.02421	0.659764	1.12622	0.967481	0.50796	1.11458
151	27.68	47.79	643709325	Hlac_2252 porphobilinogen deaminase	15	0.804841	0.00341002	1.13726	0.809182	0.0180566	1.18284	0.816407	0.0588919	1.23603	0.814997	0.0638742	1.24431	1.01174	0.891286	1.20155	0.997284	0.954439	1.10786
152	27.68	65.71	643708883	Hlac_1815 Alcohol dehydrogenase zinc-binding domain protein	31	1.2659	0.00929521	1.18064	1.31289	0.10265	1.39896	1.28963	0.0302216	1.25308	1.35126	0.272194	1.76819	1.01947	0.891746	1.35284	0.96285	0.82931	1.4541
153	27.51	37.62	643707461	Hlac_0397 ABC transporter related	19	0.781722	0.185988	1.47159	0.728999	0.0748215	1.425	0.853295	0.314247	1.39597	0.787113	0.155158	1.41463	1.11288	0.265187	1.2237	1.07731	0.547513	1.30542
154	27.51	45.92	643707753	Hlac_0687 3-phosphoshikimate 1-carboxyvinyltransferase	20	0.917528	0.325862	1.20228	0.847896	0.0735652	1.20158	0.845528	0.141993	1.26298	0.778431	0.0316512	1.25115	0.920789	0.12279	1.11479	1.08545	0.0798838	1.09805
155	27.49	39.28	643709085	Hlac_2014 peptidase M29 aminopeptidase II	19	1.02025	0.802985	1.19637	1.02239	0.782143	1.19548	0.977442	0.857216	1.32732	0.973661	0.830523	1.32094	0.957555	0.584891	1.19212	1.00006	0.999245	1.12738
156	27.43	61.79	643709431	Hlac_2357 hypothetical protein	14	0.682965	0.000549733	1.19513	0.72395	0.000380937	1.15529	0.703142	0.0012684	1.20134	0.740972	9.12333e-05	1.12025	1.02961	0.591853	1.12234	0.944741	0.357834	1.1383
157	27.43	70.7	643709502	Hlac_2429 ribosomal protein S5	25	0.783782	0.000924202	1.13314	0.797272	0.0164301	1.19523	0.861463	0.0928152	1.19402	0.870557	0.0512876	1.14973	1.09693	0.324904	1.2147	0.985859	0.747511	1.0975
158	27.36	35.62	643707205	Hlac_0141 catalytic domain of components of various dehydrogenase complexes	15	0.951636	0.623568	1.23468	0.956816	0.568664	1.17516	0.984967	0.96373	2.00992	0.993749	0.985273	2.03809	1.04698	0.886658	1.96371	0.997627	0.971011	1.14684
159	27.34	47.54	643709665	Hlac_2593 GMP synthase, large subunit	15	0.897	0.0172646	1.0902	0.91899	0.0850148	1.10271	0.883644	0.0241815	1.11072	0.896939	0.0619194	1.12186	0.982899	0.672131	1.08936	0.979447	0.609163	1.08891
160	27.01	56.01	643709718	Hlac_2646 amidohydrolase	22	1.02868	0.720497	1.18177	1.10807	0.142055	1.15236	1.00096	0.987714	1.14159	1.07019	0.356248	1.16553	0.971314	0.704694	1.17617	0.930583	0.132327	1.10161
161	26.99	44.77	643707654	Hlac_0588 pyruvate carboxyltransferase	18	0.703453	0.00350704	1.23573	0.693606	0.00116749	1.20738	0.743614	0.00530008	1.20928	0.726304	0.00175271	1.19015	1.05314	0.425079	1.1464	1.01923	0.717573	1.1186
162	26.97	55.06	643708029	Hlac_0963 20S proteasome A and B subunits	34	0.818892	0.000648747	1.10006	0.845479	0.00235896	1.09997	0.727928	9.64192e-06	1.09961	0.746694	0.00024487	1.13181	0.886781	0.0299932	1.11226	0.971898	0.524886	1.09948
163	26.9	41.62	643707789	Hlac_0723 2-methylcitrate synthase/citrate synthase II	17	0.801395	0.0192019	1.1954	0.793677	0.0210652	1.20901	0.856347	0.00318325	1.09634	0.840219	0.00225187	1.10315	1.06623	0.386444	1.16822	1.01628	0.706749	1.09564
164	26.88	61.41	643708962	Hlac_1891 NAD-dependent epimerase/dehydratase	20	1.76275	7.62504e-06	1.18006	1.84341	1.21796e-05	1.20593	1.62298	2.94751e-05	1.17634	1.68209	0.000138026	1.22916	0.91925	0.139001	1.12273	0.959195	0.344337	1.0966
165	26.77	41.93	643708344	Hlac_1280 peptidase M32 carboxypeptidase Taq metallopeptidase	18	0.939637	0.335531	1.14577	0.816526	0.0280409	1.19295	0.967146	0.646038	1.1685	0.830362	0.106987	1.26251	1.02634	0.698521	1.15479	1.1605	0.0996518	1.19987
166	26.74	18.74	643708060	Hlac_0994 DNA gyrase, A subunit	14	1.09588	0.214687	1.16448	1.14984	0.151532	1.21974	1.0379	0.735549	1.26422	1.07841	0.625907	1.38924	0.945489	0.462909	1.17477	0.95493	0.546561	1.17581
167	26.73	35.57	643708477	Hlac_1416 ABC transporter related	14	0.960894	0.664945	1.21625	0.93281	0.49046	1.23745	0.981612	0.880996	1.30269	0.944486	0.648431	1.30491	1.02249	0.81803	1.22884	1.0354	0.463649	1.1053
168	26.72	38.83	643707315	Hlac_0252 extracellular solute-binding protein family 5	18	1.03482	0.905265	1.85628	1.0391	0.8994	1.92041	0.996151	0.990611	2.02364	0.99568	0.989816	2.07402	0.956214	0.670743	1.25312	1.01301	0.906586	1.26742
169	26.71	21.2	643708389	Hlac_1325 hypothetical protein	15	1.08728	0.263683	1.16598	1.09966	0.217981	1.17051	1.04008	0.620157	1.17994	1.04297	0.524647	1.14754	0.953994	0.363159	1.11295	0.992659	0.899177	1.12958
170	26.57	50.74	643707438	Hlac_0374 aldo/keto reductase	18	0.826841	0.0559221	1.21628	0.827452	0.133252	1.29208	0.798888	0.112996	1.33128	0.79223	0.0544519	1.26889	0.961245	0.691561	1.23602	1.0045	0.951708	1.17119
171	26.42	32.72	643709760	Hlac_2686 oligoendopeptidase F	21	0.910954	0.101146	1.12158	0.932045	0.248983	1.1357	0.852387	0.0871183	1.20584	0.867097	0.0972479	1.18906	0.933267	0.349296	1.16824	0.980036	0.659147	1.10287
172	26.39	42.65	643707606	Hlac_0541 hypothetical protein	22	0.9529	0.532419	1.17766	0.629879	0.0751385	1.67688	1.8571	0.0299518	1.72971	1.26756	0.474001	2.01154	1.9821	0.00722215	1.58656	1.52653	0.0628271	1.56757
173	26.38	48.51	643709087	Hlac_2016 Acetamidase/Formamidase	22	1.02076	0.734869	1.14229	1.03278	0.541049	1.12169	1.00749	0.90212	1.14271	1.0125	0.848994	1.15418	0.985784	0.788107	1.12408	0.99267	0.887084	1.12068
174	26.33	64.43	643707759	Hlac_0693 phosphate uptake regulator, PhoU	17	1.45701	0.000983798	1.20478	1.37105	0.00203527	1.18889	1.40889	0.011114	1.28102	1.31627	0.0405353	1.29776	0.967016	0.664201	1.17998	1.06411	0.316749	1.13927
175	26.28	39.08	643709691	Hlac_2619 argininosuccinate synthase	17	1.08825	0.191006	1.14221	1.16645	0.00955085	1.11511	1.06005	0.356685	1.14176	1.12866	0.0273683	1.11075	0.972562	0.510903	1.0936	0.93524	0.133475	1.09487
176	26.17	63.43	643707557	Hlac_0492 hypothetical protein	19	1.75649	3.49362e-06	1.16455	2.0066	5.89494e-08	1.13739	1.61851	0.010386	1.41311	1.83953	0.000378863	1.31283	0.925242	0.487983	1.26697	0.877565	0.0434104	1.13436
177	26.09	56.12	643709688	Hlac_2616 lysine biosynthesis enzyme LysX	14	0.837439	0.0643115	1.20896	0.838312	0.0185134	1.15159	0.963252	0.713626	1.24246	0.959867	0.65889	1.21797	1.14954	0.0250439	1.12599	1.00128	0.987236	1.18628
178	25.99	54.87	643708304	Hlac_1240 glycine cleavage system T protein	19	1.00303	0.969894	1.18682	0.994294	0.960493	1.27957	0.973266	0.805335	1.26409	0.957891	0.750639	1.33412	0.969261	0.61152	1.13935	1.01489	0.80539	1.13642
179	25.96	79.62	643707863	Hlac_0798 phosphoribosyltransferase	21	1.09493	0.070307	1.10473	1.12596	0.0237261	1.1047	1.02024	0.718134	1.12643	1.04237	0.478521	1.13257	0.929756	0.174522	1.11676	0.975251	0.592456	1.10523
180	25.88	33.05	643709475	Hlac_2402 PBS lyase HEAT domain protein repeat-containing protein	19	1.07924	0.442627	1.2396	1.00967	0.929723	1.27114	0.987302	0.893563	1.23372	0.917882	0.299988	1.19273	0.915322	0.515327	1.34387	1.06852	0.453033	1.21066
181	25.85	30.32	643708810	Hlac_1743 3-hydroxyacyl-CoA dehydrogenase NAD-binding	16	1.06255	0.478048	1.19785	1.02091	0.823745	1.21901	1.02289	0.700279	1.13325	0.975604	0.708288	1.15079	0.9593	0.633258	1.20314	1.04546	0.316441	1.0971
182	25.79	47.24	643707736	Hlac_0670 diaminopimelate decarboxylase	17	0.827358	0.172673	1.33111	0.905195	0.421652	1.30037	0.74962	0.00655272	1.2089	0.818563	0.0195171	1.17505	0.906888	0.33404	1.23728	0.91477	0.133254	1.12856
183	25.79	58.89	643707993	Hlac_0927 pyruvate ferredoxin/flavodoxin oxidoreductase, beta subunit	18	0.838049	0.200273	1.33894	0.901286	0.378933	1.29349	0.876793	0.309444	1.32233	0.936956	0.551638	1.27337	1.04768	0.381133	1.12288	0.931127	0.192946	1.12272
184	25.42	32.06	643708771	Hlac_1702 putative circadian clock protein, KaiC	17	1.00281	0.972237	1.18913	0.93812	0.327298	1.14699	1.00748	0.864471	1.09848	0.934477	0.364578	1.17083	1.00224	0.966168	1.12028	1.06975	0.430481	1.1988
185	25.36	35.11	643709818	Hlac_2743 aspartate kinase	17	1.11721	0.106738	1.14814	1.10592	0.0716873	1.11729	1.05887	0.340239	1.13293	1.04179	0.464464	1.12448	0.945132	0.316723	1.12418	1.01122	0.788727	1.09212
186	25.32	49.78	643708173	Hlac_1107 type I phosphodiesterase/nucleotide pyrophosphatase	22	1.10073	0.123969	1.13475	1.09742	0.0756777	1.1098	1.14402	0.148898	1.20934	1.13473	0.0678326	1.14709	1.03849	0.55556	1.14535	1.00477	0.909501	1.09339
187	25.28	54.37	643707734	Hlac_0668 dihydrodipicolinate reductase	15	0.661833	0.000194527	1.18569	0.685541	0.00113722	1.21385	0.690603	0.00128735	1.21312	0.709998	0.00360954	1.22997	1.04241	0.406013	1.11083	0.970058	0.526521	1.10689
188	25.2	72.85	643709385	Hlac_2312 Ribosomal protein S19e	24	0.631371	0.000153688	1.1901	0.581043	9.34787e-05	1.21306	0.687864	1.90046e-05	1.11639	0.626369	2.50104e-05	1.15272	1.08818	0.241952	1.16345	1.09517	0.0761959	1.10786
189	25.18	49.37	643708676	Hlac_1610 glycine cleavage system P-protein	16	1.08248	0.597796	1.38277	1.16011	0.377969	1.43144	1.00555	0.962189	1.28856	1.07106	0.624552	1.35382	0.927914	0.365425	1.19222	0.937933	0.444307	1.19634
190	25.04	41.16	643709386	Hlac_2313 Hydroxymethylglutaryl-coenzyme A synthase domain protein	15	0.972516	0.687559	1.16012	0.947257	0.311251	1.11891	0.960654	0.807335	1.42427	0.930301	0.626675	1.3741	0.981607	0.874467	1.28747	1.02933	0.516229	1.0995
191	25.02	52.83	643706690	Hlac_2870 PfkB domain protein	19	0.9824	0.904971	1.37702	1.0001	0.999368	1.25972	0.969623	0.764507	1.24744	0.978982	0.741359	1.14811	0.983274	0.81865	1.17127	0.986685	0.854379	1.17002
192	25.01	67.73	643707357	Hlac_0294 putative signal transduction protein with CBS domains	17	0.890491	0.228902	1.22535	0.840098	0.193788	1.324	0.877827	0.459892	1.46491	0.822037	0.350226	1.56816	0.98849	0.907619	1.24535	1.06798	0.431838	1.19816
193	24.9	34.31	643707992	Hlac_0926 FAD dependent oxidoreductase	12	1.04382	0.616042	1.19644	0.998412	0.987662	1.24165	1.02399	0.766817	1.18317	0.975124	0.713031	1.15483	0.981497	0.8171	1.18528	1.04787	0.283574	1.09412
194	24.9	51.51	643707935	Hlac_0870 isocitrate/isopropylmalate dehydrogenase	14	0.889686	0.0682266	1.13538	0.924066	0.533132	1.30529	1.03327	0.535587	1.11751	1.06089	0.589371	1.25949	1.15436	0.0530115	1.15683	0.968494	0.744035	1.23036
195	24.84	53.65	643709322	Hlac_2248 cysteine desulfurase, SufS subfamily	21	0.561752	0.00402983	1.34348	0.531396	0.00330363	1.36225	0.57126	0.0119328	1.45261	0.535529	0.00230756	1.32492	1.0171	0.791564	1.16927	1.06847	0.598473	1.354
196	24.78	59.03	643709623	Hlac_2551 O-acetylhomoserine/O-acetylserine sulfhydrylase	22	0.946732	0.681358	1.33893	0.856119	0.171977	1.26718	0.965415	0.702048	1.22331	0.867141	0.368411	1.4057	1.01886	0.908964	1.43248	1.11403	0.274015	1.23329
197	24.78	81.82	643708115	Hlac_1047 NADPH-dependent FMN reductase	28	0.665584	0.00997277	1.29614	0.576936	0.0054256	1.35264	0.627361	0.00408267	1.27053	0.539909	0.00245845	1.32537	0.941556	0.377947	1.17364	1.15966	0.065567	1.17593
198	24.72	39.13	643707307	Hlac_0244 extracellular solute-binding protein family 5	33	1.30072	0.159554	1.56732	1.25534	0.252665	1.6691	1.27672	0.0874774	1.3642	1.22155	0.170264	1.4254	0.97866	0.805281	1.29051	1.0408	0.643876	1.28208
199	24.72	50.41	643709658	Hlac_2586 TRAP transporter solute receptor, TAXI family	27	1.23664	0.0113267	1.16515	1.10348	0.223855	1.18434	1.18504	0.0465946	1.18135	1.05009	0.625214	1.24119	0.956691	0.503739	1.15284	1.12349	0.0879215	1.14706
200	24.66	46.83	643709291	Hlac_2219 histidyl-tRNA synthetase	18	0.998119	0.972036	1.12377	0.982922	0.849213	1.21738	1.00613	0.931407	1.16692	0.984197	0.873893	1.24353	1.00636	0.911343	1.13164	1.01888	0.825373	1.20196
201	24.53	55.71	643709280	Hlac_2208 succinyl-CoA synthetase, alpha subunit	29	0.962245	0.634027	1.19326	0.972917	0.775854	1.23574	0.995569	0.972054	1.32162	0.99975	0.998608	1.39006	1.0358	0.624652	1.17008	0.992517	0.899911	1.14034
202	24.4	45.69	643708539	Hlac_1477 amidophosphoribosyltransferase	15	1.32946	0.00134275	1.15525	1.43256	0.000693635	1.18043	1.35386	0.00331419	1.19267	1.44912	0.00196677	1.22012	1.01648	0.835726	1.18661	0.929899	0.129286	1.1029
203	24.32	43.84	643707719	Hlac_0653 peptidase M28	14	0.900947	0.600759	1.52635	0.931137	0.7448	1.59476	0.887721	0.464775	1.41016	0.911993	0.620246	1.4839	0.980841	0.821082	1.20003	0.965936	0.472894	1.10728
204	24.24	42.73	643707424	Hlac_0359 ribonuclease II	17	1.09354	0.257183	1.18034	1.15308	0.159117	1.23193	0.979775	0.86807	1.30618	1.02659	0.855838	1.36834	0.896253	0.130824	1.15983	0.950344	0.553343	1.20323
205	24.22	82.09	643707487	Hlac_0422 methylthioadenosine phosphorylase	15	0.871108	0.155948	1.23681	0.855392	0.250816	1.36246	0.864382	0.101534	1.2057	0.840103	0.149695	1.30128	0.990677	0.883173	1.16854	1.02722	0.825218	1.34546
206	24.14	42.26	643709622	Hlac_2550 homoserine O-acetyltransferase	15	1.04818	0.594002	1.20764	0.983432	0.874201	1.25472	1.14319	0.425338	1.42731	1.06968	0.659739	1.38774	1.08751	0.599039	1.40643	1.07191	0.356892	1.17225
207	24.11	48.32	643708315	Hlac_1251 formyl transferase domain protein	14	1.09737	0.554303	1.41507	1.06849	0.466069	1.22092	1.06429	0.718863	1.46993	1.0284	0.802904	1.28443	0.968932	0.657264	1.17113	1.03083	0.832389	1.37739
208	24.04	75.93	643707915	Hlac_0849 Shwachman-Bodian-Diamond syndrome protein	22	1.01002	0.931831	1.28828	0.937223	0.642713	1.35256	0.966769	0.58503	1.14277	0.888547	0.290073	1.26577	0.954249	0.62778	1.23196	1.08921	0.305309	1.19268
209	23.82	88.51	643708463	Hlac_1402 NUDIX hydrolase	21	0.664456	0.00416418	1.28386	0.643706	0.125955	1.79592	0.716744	0.00491216	1.23249	0.690504	0.260356	1.98751	1.08251	0.408996	1.22544	1.05615	0.833057	1.74561
210	23.78	93.75	643708714	Hlac_1647 hypothetical protein	36	0.892944	0.0908278	1.14393	0.753305	0.0110063	1.22665	0.713718	0.000603903	1.16932	0.59635	0.000168673	1.2268	0.797719	0.00092423	1.1173	1.1886	0.0382429	1.17536
211	23.75	42.94	643708519	Hlac_1458 dihydroxyacetone kinase, DhaK subunit	16	1.54904	0.000672161	1.20689	1.53866	0.000349634	1.18242	1.53742	0.00300646	1.26653	1.51916	0.00190492	1.23677	0.994357	0.919767	1.13375	1.01057	0.853473	1.13558
212	23.74	42.89	643707120	Hlac_0059 adenosylhomocysteinase	18	0.928364	0.252147	1.15126	0.976123	0.800801	1.24368	0.941125	0.422337	1.18342	0.983135	0.88705	1.31403	1.01168	0.872474	1.17936	0.952951	0.537597	1.19227
213	23.69	60.15	643709533	Hlac_2459 deoxyribose-phosphate aldolase/phospho-2-dehydro-3-deoxyheptonate aldolase	36	1.10606	0.224392	1.18611	1.0929	0.263923	1.17861	1.11109	0.239533	1.20272	1.09004	0.363395	1.21861	1.00388	0.945682	1.12808	1.01512	0.780728	1.1208
214	23.66	62.66	643707200	Hlac_0136 nucleic acid binding OB-fold tRNA/helicase-type	19	0.877213	0.192825	1.23248	0.907689	0.236729	1.18701	0.825291	0.0125818	1.15141	0.847597	0.0438851	1.17331	0.93838	0.384201	1.16848	0.969264	0.537335	1.11504
215	23.66	50.3	643707204	Hlac_0140 Transketolase central region	15	0.939096	0.537714	1.24531	0.908395	0.20838	1.17253	1.01051	0.932966	1.31014	0.972844	0.837391	1.33802	1.0755	0.47869	1.24653	1.03718	0.498161	1.12267
216	23.62	50.85	643709505	Hlac_2432 Ribosomal protein L32e	18	0.733369	0.00194642	1.19124	0.74183	0.00844791	1.2327	0.783768	0.0655018	1.29893	0.786338	0.063888	1.29211	1.06909	0.527881	1.24779	0.992821	0.875117	1.10137
217	23.55	33.33	643708270	Hlac_1205 acyl-CoA dehydrogenase domain protein	11	0.811714	0.00586133	1.14781	0.82108	0.0180348	1.17109	0.8332	0.0080395	1.13519	0.836503	0.0214269	1.1594	1.02593	0.506628	1.08391	0.991167	0.837815	1.09555
218	23.51	22.02	643708061	Hlac_0995 DNA gyrase, B subunit	14	1.06839	0.519733	1.24475	1.05949	0.682657	1.35381	1.09145	0.391498	1.241	1.07258	0.606968	1.33808	1.02091	0.764499	1.15987	1.01308	0.84979	1.15896
219	23.51	41.34	643707941	Hlac_0876 pyruvate carboxyltransferase	13	0.803932	0.0041148	1.1381	0.744459	0.00220992	1.17098	0.87453	0.124919	1.19631	0.803139	0.0517802	1.24771	1.08522	0.128158	1.11674	1.08378	0.251539	1.16012
220	23.5	65.66	643708233	Hlac_1168 aldo/keto reductase	15	0.918116	0.177535	1.14022	0.956805	0.681822	1.26241	1.00446	0.930421	1.11712	1.03925	0.669724	1.21559	1.09146	0.215815	1.15902	0.962516	0.575066	1.15822
221	23.46	22.92	643707339	Hlac_0276 V-type ATPase 116 kDa subunit	15	0.913054	0.313115	1.21235	0.923205	0.497134	1.29104	0.863709	0.0139111	1.115	0.867433	0.0785712	1.17604	0.94308	0.465428	1.18995	0.991865	0.869081	1.11511
222	23.27	42.77	643707843	Hlac_0777 prolyl-tRNA synthetase	15	1.01428	0.897376	1.27836	0.958171	0.899337	2.1268	0.988888	0.908576	1.24284	0.919715	0.801422	2.10064	0.974315	0.646667	1.13429	1.11583	0.668112	1.7646
223	23.21	35.53	643708474	Hlac_1413 geranylgeranyl reductase	12	1.22976	0.0521149	1.23257	1.17613	0.0676825	1.19297	1.14657	0.198303	1.24753	1.08781	0.20679	1.14902	0.930297	0.313184	1.16366	1.05109	0.501526	1.17259
224	23	41.27	643708839	Hlac_1773 TrkA-N domain protein	13	0.896634	0.200848	1.19425	0.897629	0.604032	1.56732	0.939764	0.572013	1.26735	0.9292	0.740182	1.61579	1.04534	0.650247	1.23538	1.01549	0.913478	1.35969
225	23	58.25	643709166	Hlac_2096 ABC transporter related	14	1.01117	0.868797	1.15556	1.01587	0.808647	1.14998	1.05677	0.406163	1.15107	1.05436	0.45327	1.16166	1.04314	0.407126	1.11388	0.996971	0.963462	1.15313
226	22.99	28.03	643709743	Hlac_2670 phenylalanyl-tRNA synthetase, beta subunit	15	1.03807	0.630963	1.18832	1.04946	0.610997	1.2341	1.05382	0.337404	1.12576	1.05645	0.530886	1.21331	1.01196	0.858664	1.1607	0.992794	0.893645	1.12846
227	22.97	65.91	643707118	Hlac_0057 ribosomal protein L16	22	0.829416	0.0460887	1.20109	0.823256	0.145169	1.31256	0.889103	0.151027	1.18175	0.87233	0.0622218	1.15577	1.06851	0.421832	1.18961	1.01412	0.881281	1.22174
228	22.75	18.89	643707379	Hlac_0317 CoA-binding domain protein	15	1.24115	0.0112451	1.1713	1.34743	0.00441294	1.20609	1.27541	0.0361945	1.25231	1.37321	0.0162848	1.28194	1.02866	0.675485	1.15318	0.924191	0.0772521	1.09281
229	22.66	34.28	643708522	Hlac_1461 phosphoenolpyruvate-protein phosphotransferase	14	1.17067	0.317091	1.39224	1.25677	0.076257	1.29317	1.07638	0.631518	1.38875	1.14703	0.263161	1.29178	0.917078	0.293483	1.18851	0.932666	0.53133	1.26794
230	22.63	24.31	643707091	Hlac_0032 putative serine protein kinase, PrkA	15	1.27941	0.0118877	1.17839	1.41582	0.0071513	1.22639	1.28648	0.0473121	1.28089	1.41591	0.0456093	1.4019	1.00527	0.963091	1.32052	0.905556	0.3622	1.28978
231	22.62	43.61	643708252	Hlac_1187 MscS Mechanosensitive ion channel	13	0.770778	0.0153094	1.21805	0.787938	0.0168554	1.20229	0.680787	0.000185713	1.15404	0.691131	0.000442547	1.16792	0.881369	0.103174	1.1706	0.98117	0.700656	1.11441
232	22.57	64.09	643708182	Hlac_1117 Enoyl-CoA hydratase/isomerase	14	1.10528	0.143558	1.15298	1.07491	0.298151	1.16149	1.14662	0.0826144	1.17242	1.10797	0.299005	1.23724	1.03509	0.589805	1.15217	1.03025	0.635519	1.14971
233	22.48	48.97	643708392	Hlac_1328 peptidase M24	13	0.92965	0.335593	1.17429	0.926225	0.28238	1.16217	0.913113	0.151242	1.13919	0.904585	0.100927	1.13163	0.979094	0.785509	1.18339	1.00621	0.890699	1.10287
234	22.39	71.26	643708812	Hlac_1745 aspartate-semialdehyde dehydrogenase	24	1.02966	0.55881	1.11369	1.02324	0.843406	1.28721	0.965622	0.641325	1.17617	0.961011	0.802506	1.41197	0.936424	0.326607	1.15244	1.01069	0.91452	1.24022
235	22.35	45.9	643709794	Hlac_2719 threonine synthase	15	1.08919	0.0664021	1.09659	1.09992	0.137692	1.13936	1.15723	0.0162095	1.1206	1.16139	0.00827785	1.10881	1.05928	0.394167	1.15256	0.993446	0.892361	1.10922
236	22.34	62.33	643707684	Hlac_0618 ribosomal protein S3Ae	22	0.686058	0.0171368	1.34408	0.640516	0.0167689	1.41639	0.78922	0.114106	1.35468	0.729057	0.152645	1.57246	1.13887	0.433642	1.42216	1.09318	0.626311	1.47918
237	22.31	56.52	643707570	Hlac_0505 phosphate ABC transporter, ATPase subunit	15	1.17877	0.0360019	1.16266	1.18528	0.0863234	1.22202	1.17038	0.0481889	1.16851	1.16855	0.129176	1.23656	0.991341	0.860948	1.11725	0.998269	0.972233	1.11766
238	22.28	45.53	643708769	Hlac_1700 SAICAR synthetase	13	1.33627	0.00925728	1.19878	1.44245	0.0134406	1.28644	1.2595	0.0120938	1.16693	1.35041	0.0151575	1.23754	0.940398	0.355121	1.16778	0.928172	0.265086	1.16504
239	22.26	56.8	643708888	Hlac_1819 RNA polymerase insert	15	0.680171	0.000173514	1.15964	0.668114	0.000811778	1.20951	0.651775	3.20221e-06	1.10849	0.634937	4.36641e-06	1.11977	0.957489	0.505502	1.15043	1.02205	0.64811	1.1088
240	22.24	68.53	643708748	Hlac_1679 F420-dependent oxidoreductase	17	0.568749	3.00169e-05	1.18032	0.524751	4.81282e-06	1.16319	0.505548	5.51053e-05	1.24176	0.464362	1.55965e-05	1.23077	0.886123	0.12883	1.17768	1.08418	0.133594	1.11726
241	22.21	69.85	643708717	Hlac_1650 manganese and iron superoxide dismutase	90	0.653395	0.278958	3.47062	0.498976	0.26751	7.14155	0.587424	0.243651	4.05538	0.445682	0.238308	8.09881	0.899665	0.507981	1.76692	1.36939	0.223739	2.17449
242	22.1	90.41	643708248	Hlac_1183 UspA domain protein	13	0.801283	0.0471535	1.24358	0.830739	0.0790127	1.23679	0.750684	0.00367917	1.17732	0.770526	0.00864313	1.1901	0.936617	0.268768	1.13549	0.971304	0.594031	1.12858
243	22.06	73.95	643708768	Hlac_1699 protein of unknown function DUF47	18	1.42458	0.0166226	1.30661	1.47238	0.0143284	1.32675	1.31781	0.00581682	1.18162	1.34922	0.0400877	1.32529	0.919379	0.403943	1.25086	0.969723	0.636661	1.15869
244	22.04	15.28	643707322	Hlac_0259 DNA topoisomerase type IA central domain protein	12	0.938139	0.470818	1.21477	0.923301	0.335907	1.19692	1.04051	0.644659	1.21058	1.0152	0.871314	1.23112	1.10582	0.174509	1.16841	1.01956	0.709627	1.12269
245	21.97	58.82	643706797	Hlac_2987 transcriptional activator, TenA family	12	1.12528	0.0546403	1.12848	1.1247	0.125468	1.16951	1.13765	0.0610757	1.14591	1.1288	0.13175	1.17875	1.00932	0.908348	1.19128	1.00297	0.966919	1.1682
246	21.96	42.33	643707237	Hlac_0174 SufBD protein	23	1.22976	0.00447707	1.13245	1.17336	0.10406	1.22142	1.13912	0.0261719	1.11727	1.08543	0.519055	1.31828	0.924302	0.122635	1.11017	1.04072	0.753077	1.32094
247	21.83	46.55	643709119	Hlac_2048 Polyprenyl synthetase	18	1.00858	0.94137	1.29124	1.01526	0.885476	1.26012	1.09876	0.438135	1.30029	1.10159	0.291726	1.21583	1.09244	0.116655	1.12213	0.995015	0.956953	1.22589
248	21.77	86.44	643709351	Hlac_2278 RNA polymerase Rpb4	17	0.740256	0.00142312	1.17246	0.770431	0.019882	1.2358	0.669977	0.000692225	1.21257	0.692546	0.00110451	1.20665	0.903248	0.0940579	1.12969	0.963457	0.509689	1.12679
249	21.61	67.79	643708891	Hlac_1821 ribosomal protein L13	28	0.814914	0.0380948	1.21099	0.82571	0.0744906	1.23817	0.827303	0.101506	1.2623	0.831862	0.225983	1.36927	1.01413	0.903997	1.28176	0.990727	0.880721	1.14161
250	21.58	60.71	643709419	Hlac_2346 phosphate uptake regulator, PhoU	13	1.2762	0.147229	1.43149	1.30603	0.0680338	1.34186	1.35626	0.11162	1.49191	1.38214	0.0606137	1.4098	1.06536	0.49154	1.23558	0.98207	0.754661	1.14491
251	21.41	75.43	643708886	Hlac_1817 ribosomal protein S4	19	0.863224	0.593143	1.80096	0.814148	0.322693	1.54816	0.885115	0.579275	1.60025	0.830805	0.310991	1.46837	1.03815	0.726951	1.25867	1.06533	0.606094	1.30004
252	21.35	51.35	643709709	Hlac_2637 ATP phosphoribosyltransferase	16	1.09212	0.323453	1.21023	1.05552	0.468397	1.17523	1.11454	0.15821	1.1728	1.07145	0.400627	1.19358	1.01893	0.81372	1.19108	1.03623	0.615014	1.16714
253	21.32	77.12	643709511	Hlac_2438 ribosomal protein L24	15	0.679531	0.000427689	1.18169	0.659054	0.0007948	1.21662	0.683255	2.29806e-05	1.1214	0.658092	0.000209813	1.17908	1.00449	0.930792	1.11865	1.03388	0.512455	1.11549
254	21.27	68.31	643707162	Hlac_0101 ribosomal protein S23 (S12)	16	0.828482	0.0803922	1.24122	0.864825	0.172808	1.24838	0.841439	0.174539	1.30331	0.872168	0.267109	1.2989	1.01666	0.856377	1.22218	0.960866	0.421737	1.11324
255	21.25	33.73	643707689	Hlac_0623 replication factor A	15	1.13803	0.284841	1.30221	1.19088	0.034281	1.17062	1.08969	0.267747	1.18381	1.13197	0.38687	1.37399	0.955252	0.704666	1.31543	0.957752	0.727068	1.32441
256	21.25	55.84	643707938	Hlac_0873 ketol-acid reductoisomerase	19	1.07962	0.200185	1.13489	1.18151	0.045958	1.17701	1.27523	0.0454122	1.26718	1.38731	0.00853446	1.24361	1.18214	0.0277123	1.15455	0.915711	0.255016	1.18011
257	21.23	41.77	643709082	Hlac_2011 26S proteasome subunit P45 family	20	0.867809	0.250083	1.30168	0.854195	0.119364	1.23172	0.878588	0.219916	1.25142	0.862028	0.127242	1.22287	1.01128	0.854826	1.14672	1.01938	0.797551	1.18168
258	21.16	56.2	643709626	Hlac_2554 putative circadian clock protein, KaiC	13	0.943018	0.32862	1.13574	0.908968	0.232455	1.1821	0.886224	0.0393085	1.12027	0.847306	0.0486309	1.17877	0.937608	0.404937	1.17948	1.04126	0.500418	1.13751
259	21.13	61.29	643707735	Hlac_0669 2,3,4,5-tetrahydropyridine-2-carboxylate N-succinyltransferase	18	0.921311	0.483737	1.28261	0.945658	0.648499	1.30009	0.856088	0.137981	1.23837	0.87186	0.209584	1.25417	0.92762	0.14341	1.11066	0.979841	0.806475	1.19556
260	21.03	52.35	643709010	Hlac_1939 anthranilate phosphoribosyltransferase	11	1.26136	0.0144797	1.1928	1.15276	0.168723	1.23663	1.36455	0.00663427	1.22758	1.23953	0.0605225	1.2536	1.08067	0.278685	1.16165	1.09808	0.0802819	1.11282
261	20.87	26.51	643708187	Hlac_1122 glycerol kinase	12	1.34231	0.00555506	1.20494	1.34345	0.00169895	1.16755	1.28067	0.0330323	1.24986	1.27463	0.0120174	1.19316	0.953135	0.444859	1.14391	1.00207	0.964122	1.10511
262	20.81	60.26	643707871	Hlac_0806 peptidylprolyl isomerase FKBP-type	42	0.741949	0.00411653	1.19696	0.716973	0.0100142	1.2636	0.708235	0.00116916	1.18692	0.679915	0.00498062	1.27105	0.953247	0.349438	1.1148	1.04141	0.594507	1.17873
263	20.76	26.83	643708145	Hlac_1079 glucosamine/fructose-6-phosphate aminotransferase, isomerizing	11	1.61298	0.0663599	1.69834	1.5037	0.0935798	1.67671	1.47312	0.117299	1.71614	1.36417	0.175675	1.6898	0.912267	0.2387	1.2023	1.08125	0.315237	1.20807
264	20.69	49.38	643708841	Hlac_1775 Nucleotidyl transferase	16	1.33552	0.00164069	1.15421	1.29492	0.000787754	1.12057	1.30398	0.00837028	1.19255	1.25512	0.0149526	1.18498	0.974957	0.635933	1.12622	1.03236	0.616946	1.15161
265	20.67	43.72	643708776	Hlac_1709 hypothetical protein	11	0.989605	0.917125	1.25156	0.962679	0.792378	1.38023	1.00244	0.981609	1.26653	0.968064	0.835845	1.41854	1.01213	0.821332	1.12647	1.03319	0.787126	1.30948
266	20.59	67.54	643707649	Hlac_0584 orotate phosphoribosyltransferase	15	0.76576	0.057835	1.32025	0.758285	0.0100655	1.21268	0.730129	0.0536157	1.37791	0.717795	0.00509904	1.22627	0.952433	0.339969	1.11562	1.01152	0.920533	1.28732
267	20.5	80.39	643707681	Hlac_0615 Ribosomal S13S15 domain protein	20	0.676269	0.00123295	1.22105	0.646039	0.00649523	1.33266	0.754214	0.023386	1.2662	0.716056	0.0817849	1.46784	1.11375	0.240874	1.21079	1.05765	0.477482	1.18265
268	20.44	38.14	643709360	Hlac_2287 phosphoglucose isomerase (PGI)	14	1.21194	0.0403642	1.19954	1.38617	0.00858149	1.25008	1.26093	0.00330235	1.14427	1.42742	0.0020582	1.21189	1.03806	0.641387	1.18924	0.87672	0.0209611	1.11307
269	20.41	39.62	643707848	Hlac_0782 small GTP-binding protein	12	0.686053	0.112869	1.62103	0.685936	0.10284	1.59653	0.643794	0.00628169	1.32954	0.640317	0.00626987	1.33408	0.945634	0.641539	1.29622	0.999961	1	1.18004
270	20.41	44.02	643709696	Hlac_2624 DNA repair and recombination protein RadA	14	0.870621	0.319678	1.35789	0.898235	0.486118	1.41233	0.97328	0.876116	1.48608	0.997746	0.989544	1.48142	1.12101	0.35632	1.31467	0.9719	0.782165	1.26438
271	20.41	75.85	643708983	Hlac_1912 adenylate kinase	29	1.07613	0.313976	1.17055	1.0206	0.737907	1.14531	1.0488	0.612208	1.23163	0.986924	0.88613	1.22791	0.971949	0.695108	1.17521	1.05952	0.543194	1.23364
272	20.37	11.58	643706831	Hlac_3022 type III restriction protein res subunit	12	1.45357	0.0327073	1.3954	1.47769	0.00744926	1.28172	1.47764	0.0381889	1.43668	1.4631	0.134615	1.70256	1.015	0.944682	1.63175	0.987214	0.911011	1.30038
273	20.37	28.04	643709460	Hlac_2387 lysyl-tRNA synthetase	17	0.948529	0.445042	1.16701	0.919289	0.320145	1.20444	1.13745	0.538768	1.60218	1.09072	0.705483	1.68467	1.19446	0.400511	1.59928	1.03544	0.609315	1.16651
274	20.31	32.73	643709148	Hlac_2077 dihydroorotase, multifunctional complex type	12	0.886434	0.241695	1.24591	0.90622	0.476455	1.35527	0.864165	0.0171912	1.11895	0.87516	0.268173	1.29487	0.973388	0.745443	1.20329	0.985258	0.884155	1.25568
275	20.3	60.74	643709687	Hlac_2615 N-acetyl-gamma-glutamyl-phosphate reductase	16	1.12906	0.0598205	1.13627	1.14261	0.130206	1.19997	1.18278	0.195871	1.31562	1.18478	0.331041	1.45916	1.0466	0.749349	1.37381	0.99125	0.910967	1.19197
276	20.16	24.91	643708933	Hlac_1863 aminoacyl-tRNA synthetase class Ib	10	1.09384	0.358697	1.24105	0.987087	0.890751	1.24085	0.971001	0.621418	1.14425	0.869911	0.138994	1.21829	0.884972	0.0471451	1.12771	1.11163	0.13476	1.15956
277	20.09	42.57	643707790	Hlac_0724 peptidase M42 family protein	14	1.15924	0.0923128	1.19639	1.09832	0.399924	1.28081	1.18013	0.102138	1.23162	1.10893	0.431182	1.34016	1.01743	0.801395	1.16935	1.05713	0.444845	1.17621
278	20.09	55.37	643707366	Hlac_0304 Inorganic pyrophosphatase	18	1.0811	0.490417	1.27465	1.02145	0.736777	1.14657	0.949779	0.627023	1.25736	0.889395	0.311526	1.27763	0.875805	0.175247	1.22447	1.06328	0.689879	1.39481
279	20.03	61.67	643708241	Hlac_1176 Carboxymuconolactone decarboxylase	41	0.386205	0.0571652	2.70189	0.351201	0.06637	3.15704	0.353745	0.0197374	2.20591	0.319438	0.0270956	2.58282	0.916622	0.36191	1.25003	1.10687	0.287189	1.24511
280	20.01	74.07	643707865	Hlac_0800 hypothetical protein	13	0.631962	0.0336556	1.51379	0.640032	0.03435	1.49956	0.677554	0.0195918	1.36437	0.677022	0.0554529	1.49372	1.06345	0.640277	1.33351	0.994561	0.969918	1.3746
281	19.99	22.73	643707356	Hlac_0293 glycyl-tRNA synthetase	13	1.03475	0.737778	1.26101	1.06679	0.557049	1.28149	1.00532	0.974745	1.46581	1.03046	0.751923	1.24092	0.971657	0.87079	1.49635	0.971608	0.753362	1.23175
282	19.97	56.47	643707616	Hlac_0551 Methyltransferase type 11	15	1.02006	0.770108	1.16719	1.0003	0.996245	1.15342	0.895908	0.247059	1.22855	0.872708	0.0433002	1.13969	0.877132	0.040991	1.13204	1.02098	0.854038	1.29341
283	19.94	26.39	643709719	Hlac_2647 protein of unknown function DUF1508	14	1.26709	0.0361093	1.24245	1.21725	0.11223	1.28928	1.35809	0.0209759	1.27931	1.29669	0.0514264	1.29935	1.07092	0.438167	1.21369	1.04131	0.468511	1.13051
284	19.85	56.58	643707201	Hlac_0137 hypothetical protein	10	0.805891	0.026054	1.19699	0.787523	0.0160302	1.19258	0.750567	0.00262129	1.15294	0.72742	0.0110031	1.2395	0.928656	0.403693	1.22342	1.02568	0.788577	1.24769
285	19.8	23.93	643708258	Hlac_1193 ABC-3 protein	14	1.04506	0.805902	1.96957	1.04034	0.884157	2.80623	1.01974	0.905362	1.86934	1.00547	0.979	2.20336	0.975048	0.851475	1.66848	1.01225	0.907214	1.4881
286	19.78	48.74	643707151	Hlac_0090 NAD+ synthetase	17	1.31114	0.000610797	1.12152	1.37245	0.00090966	1.15333	1.16819	0.0326942	1.14916	1.2133	0.0421516	1.20273	0.889916	0.0475756	1.12192	0.955821	0.479997	1.15103
287	19.58	49.02	643708068	Hlac_1002 Glyoxalase/bleomycin resistance protein/dioxygenase	12	1.42064	0.00479952	1.23828	1.27042	0.0602862	1.28674	1.44692	0.00244714	1.22247	1.28339	0.0876524	1.34259	1.01876	0.761776	1.14401	1.12104	0.280362	1.25235
288	19.52	49.74	643708919	Hlac_1850 acetyl-CoA acetyltransferase	12	0.970662	0.806024	1.31801	0.940542	0.276971	1.13086	0.898315	0.479807	1.40471	0.869546	0.174978	1.24488	0.926119	0.425311	1.23919	1.03388	0.76466	1.28808
289	19.47	44.24	643709210	Hlac_2140 glutamyl-tRNA(Gln) amidotransferase, subunit D	14	0.965602	0.759554	1.28523	0.958533	0.482165	1.1396	1.01457	0.926366	1.41101	1.00399	0.967808	1.24267	1.05286	0.547496	1.20495	1.01064	0.917069	1.25063
290	19.46	19.55	643706616	Hlac_2787 hypothetical protein	11	0.780347	0.0390153	1.26167	0.810902	0.0800689	1.27178	0.838188	0.127124	1.26816	0.864191	0.267	1.32183	1.07432	0.647691	1.40928	0.96713	0.704055	1.21261
291	19.43	29.38	643708602	Hlac_1536 thiamine pyrophosphate protein domain protein TPP-binding	11	1.01012	0.917512	1.23521	0.943267	0.62416	1.29359	0.984642	0.850548	1.19523	0.910697	0.475138	1.32429	0.973871	0.718794	1.17263	1.07633	0.457218	1.23606
292	19.41	43.98	643709356	Hlac_2283 aldo/keto reductase	11	0.681965	0.00141364	1.21031	0.634644	0.00789186	1.35342	0.664349	3.37301e-05	1.12967	0.610898	0.00154847	1.28304	0.972565	0.741596	1.20326	1.09565	0.288229	1.20091
293	19.39	43.14	643709683	Hlac_2611 ornithine carbamoyltransferase	12	1.14057	0.546356	1.65465	1.29256	0.24249	1.62324	1.01166	0.904553	1.2547	1.13431	0.178091	1.22411	0.877415	0.328418	1.35103	0.889883	0.0818568	1.14653
294	19.37	51.08	643708589	Hlac_1523 TATA-box binding family protein	15	1.16079	0.0507081	1.16152	1.11015	0.0908924	1.13442	1.25889	0.0273205	1.21641	1.19879	0.130621	1.28462	1.08519	0.391351	1.23574	1.0466	0.568	1.19701
295	19.27	41.2	643709570	Hlac_2498 Threonyl/alanyl tRNA synthetase SAD	13	0.8806	0.390424	1.39961	0.806529	0.113872	1.32907	1.02665	0.893157	1.58305	0.93743	0.7131	1.50688	1.16375	0.261587	1.34915	1.09705	0.152302	1.1483
296	19.25	46.54	643707577	Hlac_0512 alpha/beta hydrolase fold protein	12	1.66416	0.00611629	1.37459	1.62014	0.0182792	1.45719	1.61172	0.00232643	1.28516	1.55484	0.00410156	1.29198	0.964464	0.742738	1.2783	1.02626	0.826883	1.30275
297	19.24	82.09	643708737	Hlac_1668 peptidyl-prolyl cis-trans isomerase cyclophilin type	29	0.808392	0.112319	1.32304	0.789583	0.103822	1.35216	0.777745	0.0546985	1.29477	0.754218	0.0545591	1.33599	0.961665	0.537392	1.15751	1.02851	0.642474	1.1512
298	19.19	59.85	643709512	Hlac_2439 ribosomal protein L14b/L23e	14	0.859684	0.09721	1.20213	0.863881	0.0634099	1.16903	0.908836	0.0683232	1.10988	0.907414	0.0657689	1.11048	1.0546	0.470644	1.17113	0.997092	0.951638	1.10996
299	19.08	74.42	643708887	Hlac_1818 ribosomal protein S11	13	0.894057	0.264129	1.24916	0.871286	0.277792	1.3265	0.909112	0.271444	1.21234	0.880753	0.180214	1.22741	1.01596	0.808287	1.16506	1.02918	0.714273	1.20123
300	19.05	35.95	643708179	Hlac_1114 chorismate synthase	12	1.02873	0.69379	1.17066	1.1025	0.0760979	1.11646	0.996896	0.958728	1.14131	1.06111	0.379137	1.15612	0.967511	0.549738	1.12775	0.93581	0.203926	1.11577
301	18.99	39.16	643709492	Hlac_2419 oxidoreductase domain protein	12	1.08816	0.450076	1.27809	1.07348	0.508724	1.26669	1.14622	0.225808	1.27101	1.12182	0.355225	1.31017	1.05146	0.64239	1.27103	1.01627	0.819863	1.17132
302	18.97	40.91	643708966	Hlac_1895 MscS Mechanosensitive ion channel	10	1.00688	0.943006	1.24468	1.0369	0.635295	1.18871	0.937513	0.273486	1.13704	0.958801	0.467955	1.13845	0.928462	0.302665	1.17092	0.973573	0.638396	1.13767
303	18.81	22.63	643707561	Hlac_0496 GTP-binding signal recognition particle SRP54 G- domain protein	11	0.860979	0.0765318	1.18592	0.893483	0.170697	1.19063	0.978954	0.792977	1.20261	1.00911	0.904042	1.1873	1.13384	0.134374	1.19185	0.966604	0.523891	1.12723
304	18.72	21.33	643708757	Hlac_1688 peptidase S9 prolyl oligopeptidase active site domain protein	11	0.954978	0.446667	1.14196	0.936908	0.282123	1.13919	0.998247	0.987892	1.29482	0.967053	0.74964	1.26349	1.04171	0.600966	1.18893	1.02444	0.745252	1.18004
305	18.7	80.51	643707338	Hlac_0275 ATP synthase H subunit	14	0.982806	0.787883	1.15005	0.99747	0.97625	1.20308	0.910364	0.0726265	1.10992	0.917737	0.219655	1.15726	0.924062	0.123125	1.11016	0.988474	0.811332	1.11114
306	18.7	77.78	643709446	Hlac_2373 transcriptional regulator, AsnC family	19	0.959594	0.52662	1.15453	0.94993	0.327719	1.12035	0.971471	0.571284	1.11971	0.955111	0.429722	1.13581	1.01037	0.861333	1.141	1.0131	0.797497	1.1198
307	18.67	39.79	643707206	Hlac_0142 dihydrolipoamide dehydrogenase	14	0.813353	0.145263	1.34734	0.893112	0.399323	1.34705	0.88619	0.440396	1.41821	0.966452	0.781538	1.32316	1.08704	0.24079	1.1665	0.915154	0.253973	1.1838
308	18.62	39.5	643709662	Hlac_2590 FAD dependent oxidoreductase	12	1.25643	0.0231206	1.20493	1.22759	0.0305721	1.19663	1.28281	0.003065	1.1424	1.24416	0.0306148	1.21084	1.01935	0.811844	1.20126	1.02553	0.656339	1.13692
309	18.62	65.42	643709510	Hlac_2437 Ribosomal protein S4E, central domain protein	23	0.757561	0.00128603	1.14139	0.694998	0.0141755	1.30827	0.751256	0.00527407	1.18981	0.684361	0.0261369	1.37881	0.990106	0.852316	1.12665	1.09389	0.302136	1.20639
310	18.53	55.84	643707495	Hlac_0430 phosphoribosyltransferase	10	1.02322	0.717947	1.15991	1.00691	0.908159	1.15036	1.03058	0.617222	1.15019	1.00781	0.896411	1.15038	1.00492	0.93454	1.15046	1.0184	0.760422	1.15003
311	18.53	12.05	643706786	Hlac_2976 hypothetical protein	49	1.02068	0.881271	1.39768	1.00252	0.987139	1.46623	1.16289	0.388679	1.50856	1.13357	0.53771	1.62819	1.13711	0.278905	1.31269	1.02174	0.818589	1.25699
312	18.48	50.51	643707477	Hlac_0413 Ribosomal protein L15e	16	0.692334	0.000360325	1.16802	0.677132	1.16507e-05	1.11455	0.724001	0.0161987	1.28309	0.70668	0.00314618	1.22171	1.05029	0.420051	1.13884	1.02377	0.621562	1.10821
313	18.43	20.52	643707785	Hlac_0719 alanyl-tRNA synthetase	14	0.88755	0.0589706	1.13342	0.882305	0.193027	1.22831	0.768714	0.00726013	1.18095	0.758926	0.0335671	1.28068	0.864681	0.0253006	1.12905	1.00872	0.927573	1.24343
314	18.43	28.55	643707690	Hlac_0624 hypothetical protein	13	1.42264	0.0125412	1.28421	1.3851	0.00442111	1.20526	1.27063	0.141338	1.40734	1.22723	0.197885	1.40556	0.895009	0.532543	1.4913	1.02773	0.819238	1.31348
315	18.42	77.93	643707303	Hlac_0240 NADPH-dependent F420 reductase	23	0.409706	0.0011268	1.45485	0.38856	0.00231847	1.58005	0.363054	0.000558636	1.45184	0.341792	0.00136824	1.59723	0.885044	0.140945	1.19275	1.07684	0.286255	1.16742
316	18.42	43.46	643708030	Hlac_0964 short-chain dehydrogenase/reductase SDR	11	1.12127	0.211313	1.21442	1.09313	0.425263	1.27691	1.0183	0.853823	1.24579	0.985203	0.877065	1.24016	0.905791	0.161924	1.15961	1.0316	0.626348	1.15224
317	18.33	28.21	643708619	Hlac_1553 phosphoribosylglycinamide synthetase	9	1.264	0.0652538	1.29424	1.27877	0.0819777	1.3437	1.18931	0.0961938	1.24876	1.19496	0.119199	1.28414	0.938415	0.504484	1.27239	0.990838	0.921899	1.27739
318	18.3	46.86	643708916	Hlac_1847 carbonic anhydrase	9	1.2123	0.0151632	1.15034	1.23073	0.139273	1.34734	1.09739	0.339444	1.24503	1.10577	0.553962	1.48082	0.904338	0.147003	1.15928	0.988382	0.90052	1.24523
319	18.29	55.93	643709532	Hlac_2458 Inositol phosphatase/fructose-16-bisphosphatase	15	1.30037	0.265252	1.65801	1.21344	0.454874	1.76483	1.18527	0.529088	1.81445	1.09677	0.733296	1.8287	0.921952	0.322742	1.19461	1.08255	0.603608	1.40277
320	18.27	41.86	643709762	Hlac_2688 Tetratricopeptide TPR_2 repeat protein	10	0.682447	0.00277691	1.21135	0.692544	0.03767	1.40261	0.737611	0.112685	1.49335	0.737864	0.269396	1.84297	1.07478	0.659052	1.46285	0.991965	0.946097	1.32323
321	18.26	52.89	643709792	Hlac_2717 uracil phosphoribosyltransferase	9	0.935213	0.70131	1.48638	0.914205	0.689012	1.66272	0.934273	0.849259	2.25977	0.897247	0.796263	2.60131	1.02754	0.899224	1.63118	1.02758	0.690535	1.16771
322	18.24	29.32	643709395	Hlac_2322 glutamyl-tRNA synthetase	12	1.13066	0.174309	1.20723	1.2306	0.0944408	1.28547	1.20532	0.0866046	1.24563	1.29067	0.0790203	1.33838	1.07049	0.451749	1.21639	0.918111	0.423554	1.25927
323	18.22	48.42	643709534	Hlac_2460 3-hydroxyacyl-CoA dehydrogenase NAD-binding	11	1.09632	0.199722	1.16219	1.14421	0.0486427	1.14306	1.04598	0.604695	1.20875	1.08479	0.238045	1.15681	0.953443	0.492957	1.16289	0.960696	0.446673	1.12074
324	18.18	24.71	643709550	Hlac_2478 histidinol dehydrogenase	10	0.910956	0.355945	1.24548	0.922925	0.523238	1.31929	0.800274	0.0647394	1.2713	0.80399	0.0389669	1.22634	0.875411	0.10748	1.18447	0.994249	0.96076	1.29955
325	18.02	23.16	643709193	Hlac_2123 molybdenum cofactor synthesis domain protein	11	1.2019	0.380188	1.56251	1.22596	0.314746	1.53545	1.15273	0.0602804	1.16131	1.16242	0.277697	1.33924	0.951137	0.809804	1.5709	0.983962	0.862397	1.22453
326	17.98	24.28	643707233	Hlac_0170 eRF1 domain 2 protein	11	1.2598	0.12838	1.37793	1.37509	0.0603269	1.40145	1.42511	0.0460792	1.41305	1.55153	0.00709345	1.30799	1.13404	0.0731575	1.15247	0.910319	0.415906	1.30105
327	17.9	50.74	643707883	Hlac_0818 Translation initiation factor IF2/IF5	10	1.05637	0.298896	1.11633	1.10682	0.195118	1.17489	1.07259	0.292247	1.14869	1.11543	0.214471	1.19913	1.01416	0.795147	1.12231	0.956418	0.329128	1.10016
328	17.87	41.96	643708557	Hlac_1495 Transcription factor TFIIB cyclin-related	14	1.1512	0.402214	1.42717	1.18178	0.0563495	1.18815	1.15327	0.417414	1.45137	1.1804	0.071884	1.20122	1.00432	0.945769	1.14595	0.982116	0.860163	1.24638
329	17.86	32.07	643707149	Hlac_0088 glycosyl transferase family 3	12	0.920217	0.512654	1.32997	0.987986	0.898347	1.24086	0.946402	0.455129	1.17915	1.00921	0.916587	1.22105	1.02555	0.786715	1.23637	0.933531	0.439841	1.21975
330	17.82	92.31	643709507	Hlac_2434 ribosomal protein S8	17	0.795623	0.00945321	1.16066	0.692679	0.00338007	1.21143	0.784359	0.0354695	1.24601	0.681033	0.0152411	1.32288	0.983292	0.791747	1.16106	1.1532	0.0780307	1.17863
331	17.79	54.7	643709686	Hlac_2614 acetylglutamate kinase	11	0.869764	0.220383	1.28354	0.800613	0.0966472	1.31855	0.935986	0.650845	1.40497	0.85552	0.345038	1.45157	1.0721	0.488699	1.25988	1.09288	0.167566	1.1485
332	17.73	32.7	643709183	Hlac_2113 NADH:flavin oxidoreductase/NADH oxidase	9	0.900303	0.262309	1.22599	0.96189	0.534442	1.15104	0.882881	0.390451	1.37966	0.937536	0.45073	1.21046	0.980249	0.72931	1.13994	0.938439	0.487032	1.22732
333	17.72	43.82	643708126	Hlac_1058 Alcohol dehydrogenase zinc-binding domain protein	11	1.04041	0.680623	1.23146	1.05879	0.656005	1.31948	1.01547	0.834006	1.17238	1.02508	0.783422	1.21584	0.971729	0.667973	1.15557	0.987239	0.800821	1.11677
334	17.7	67.66	643708273	Hlac_1208 response regulator receiver protein	13	1.38528	0.00562933	1.20861	1.36326	0.00187313	1.15457	1.16697	0.277372	1.37208	1.13618	0.451026	1.47349	0.843937	0.261471	1.39794	1.01926	0.765873	1.16159
335	17.52	41.33	643709685	Hlac_2613 acetylornithine and succinylornithine aminotransferase	12	1.10545	0.231098	1.19818	1.15841	0.195919	1.27542	1.20356	0.0785367	1.23722	1.25055	0.0245784	1.20362	1.08758	0.424241	1.26366	0.96107	0.48533	1.13598
336	17.49	46.98	643708457	Hlac_1396 hypothetical protein	11	1.14893	0.0494662	1.14847	1.04677	0.564708	1.1959	1.06405	0.548301	1.26213	0.963548	0.610251	1.17896	0.925661	0.273036	1.16601	1.10002	0.175151	1.1612
337	17.44	42.86	643708614	Hlac_1547 D-isomer specific 2-hydroxyacid dehydrogenase NAD-binding	10	1.0023	0.965962	1.12801	1.04797	0.551517	1.18983	0.963659	0.495042	1.12684	0.999332	0.994348	1.23455	0.958454	0.481448	1.14173	0.959754	0.591061	1.18444
338	17.42	71.01	643707617	Hlac_0552 deoxyribonuclease/rho motif-related TRAM	11	1.23401	0.00811952	1.14573	1.26698	0.00712609	1.16074	1.15308	0.0300602	1.13219	1.17528	0.0275265	1.14761	0.932262	0.222773	1.13201	0.977077	0.673688	1.13298
339	17.35	78.02	643709270	Hlac_2198 transcriptional regulator, PadR-like family	16	0.951772	0.44367	1.15196	0.915232	0.150501	1.13708	0.895703	0.0934129	1.14272	0.855817	0.0485142	1.16696	0.939137	0.329821	1.14977	1.04224	0.476146	1.13614
340	17.34	52.38	643708520	Hlac_1459 dihydroxyacetone kinase, L subunit	11	1.34828	0.0087476	1.21696	1.33791	0.0374927	1.30842	1.32783	0.058836	1.34648	1.30245	0.113088	1.41218	0.986778	0.883979	1.23122	1.00875	0.931444	1.25997
341	17.22	39.41	643708454	Hlac_1393 aminotransferase class I and II	11	1.07847	0.339081	1.19025	1.12037	0.557112	1.54657	1.08487	0.349467	1.21187	1.11569	0.229389	1.21728	1.00212	0.986795	1.34001	0.96885	0.812358	1.35473
342	17.15	58.82	643709504	Hlac_2431 Ribosomal protein L19e	16	0.744846	0.0276938	1.28927	0.732083	0.0106426	1.2457	0.702491	0.00614417	1.25174	0.686734	0.0545216	1.46932	0.942963	0.644383	1.32076	1.02263	0.834613	1.26553
343	17.12	33.14	643709223	Hlac_2153 isocitrate lyase and phosphorylmutase	13	1.90036	0.000290961	1.27494	1.81077	0.00158807	1.34011	1.71097	0.000193344	1.21082	1.6205	0.00134112	1.2605	0.897708	0.180496	1.18483	1.05296	0.360144	1.13044
344	17.09	79.49	643708890	Hlac_1820 ribosomal protein L15	26	0.755157	0.138562	1.47509	0.767545	0.339727	1.80029	0.818043	0.333697	1.55354	0.822615	0.498333	1.85745	1.08885	0.198964	1.14782	0.975542	0.800446	1.23679
345	17.07	98.89	643707663	Hlac_0597 hypothetical protein	11	1.47238	0.010808	1.29684	1.41057	0.0394218	1.37837	1.50243	0.000522727	1.15946	1.42927	0.00360623	1.20813	1.01639	0.830456	1.19474	1.04715	0.473013	1.15868
346	16.98	64.29	643709501	Hlac_2428 ribosomal protein L30P	36	0.809995	0.00747343	1.14343	0.749735	0.00664505	1.19588	0.798084	0.0205033	1.19599	0.73117	0.0112733	1.24246	0.983344	0.776532	1.14413	1.08829	0.166554	1.13839
347	16.96	44.98	643707855	Hlac_0790 GCN5-related N-acetyltransferase	11	1.44783	0.00289853	1.20603	1.51666	0.00824014	1.30106	1.22533	0.0642716	1.24573	1.27562	0.0815028	1.32963	0.844543	0.0510215	1.1853	0.957602	0.488897	1.15469
348	16.93	42.07	643709577	Hlac_2505 tyrosyl-tRNA synthetase	12	0.910909	0.173301	1.15927	0.819902	0.0736926	1.25178	0.925046	0.37988	1.22284	0.826206	0.134521	1.31019	1.01288	0.905281	1.28698	1.11518	0.205013	1.20643
349	16.89	67.07	643708306	Hlac_1242 protein of unknown function DUF88	13	0.782455	0.246838	1.59664	0.771708	0.237838	1.62215	0.845144	0.236246	1.36734	0.826712	0.19252	1.37333	1.07737	0.423011	1.23633	1.01945	0.783851	1.17859
350	16.88	17.61	643708302	Hlac_1238 formate dehydrogenase, alpha subunit	12	1.82937	0.0112895	1.50665	1.82268	0.0114192	1.50453	1.73951	0.013387	1.47842	1.7243	0.0148424	1.4834	0.952688	0.497142	1.17838	1.00929	0.876545	1.14985
351	16.82	37.47	643708206	Hlac_1141 acyl-CoA dehydrogenase domain protein	14	0.803091	0.235244	1.49091	0.7668	0.08426	1.36656	0.867452	0.414678	1.47386	0.823408	0.24387	1.43498	1.08499	0.563507	1.37468	1.05609	0.637484	1.29965
352	16.81	8.801	643707592	Hlac_0527 chromosome segregation protein SMC	9	0.948996	0.804082	1.6012	0.972783	0.851048	1.3883	1.01896	0.861962	1.2728	1.03358	0.716314	1.22417	1.06455	0.685056	1.409	0.980483	0.881943	1.34508
353	16.81	15.59	643706859	Hlac_3052 heavy metal translocating P-type ATPase	10	0.911466	0.329008	1.23807	0.922198	0.63911	1.49407	0.94757	0.374579	1.1473	0.945927	0.578265	1.26052	1.03617	0.657591	1.20507	0.996716	0.979372	1.34797
354	16.75	72.34	643709518	Hlac_2445 ribosomal protein S19	22	0.817054	0.018602	1.16965	0.796877	0.0438814	1.24466	0.881142	0.184822	1.22565	0.852826	0.230374	1.3319	1.07749	0.316631	1.17784	1.02867	0.621771	1.13834
355	16.73	18.82	643707778	Hlac_0712 proton-translocating NADH-quinone oxidoreductase, chain L	11	1.0957	0.260571	1.21382	1.12084	0.407264	1.40821	1.02589	0.81036	1.31901	1.03977	0.633515	1.23381	0.934986	0.623583	1.42118	0.979437	0.872241	1.40008
356	16.65	44.04	643707448	Hlac_0384 Replication factor C	12	0.961276	0.68204	1.25184	0.967791	0.773292	1.30449	0.946694	0.51565	1.21423	0.944552	0.411956	1.17158	0.982775	0.835923	1.21721	1.00203	0.971403	1.14224
357	16.62	41.63	643708014	Hlac_0948 FAD-dependent pyridine nucleotide-disulphide oxidoreductase	12	1.06615	0.797109	1.91007	1.03093	0.945884	3.22399	0.93041	0.839422	2.52495	0.904028	0.853243	4.13666	0.88234	0.524977	1.64799	1.09803	0.726102	1.99509
358	16.62	35.69	643708687	Hlac_1621 phage shock protein A, PspA	9	1.24765	0.000594683	1.10513	1.21087	0.00316362	1.11679	1.16309	0.0124967	1.11715	1.12105	0.0336049	1.10897	0.930341	0.225923	1.13276	1.03381	0.47738	1.10556
359	16.58	65.42	643707995	Hlac_0929 Oxidoreductase FAD-binding domain protein	12	0.50652	0.000190589	1.22828	0.481401	0.00274189	1.44184	0.537226	3.62654e-05	1.15039	0.501737	0.000518298	1.28437	1.06077	0.372883	1.16177	1.07739	0.383839	1.21434
360	16.51	26.1	643708733	Hlac_1664 peptidase M28	13	0.99086	0.914121	1.20595	1.00336	0.976008	1.27843	0.960881	0.729953	1.28848	0.9654	0.807099	1.37266	0.969346	0.643358	1.15838	0.992822	0.889185	1.12039
361	16.47	20.56	643708567	Hlac_1505 4-alpha-glucanotransferase	10	1.05918	0.558652	1.24267	0.957794	0.615472	1.20963	1.09383	0.387327	1.25385	0.98181	0.827341	1.20663	1.03066	0.635002	1.15162	1.11	0.0935253	1.13479
362	16.47	33.78	643707608	Hlac_0543 transcriptional regulator, TrmB	9	0.759116	0.131866	1.49924	0.762664	0.150458	1.52744	0.800512	0.232433	1.55161	0.79741	0.26598	1.62653	1.05788	0.737215	1.5437	1.00082	0.991	1.2076
363	16.44	85.09	643709513	Hlac_2440 ribosomal protein S17	13	0.716771	0.012293	1.26524	0.612511	0.00520981	1.33648	0.762929	0.0350008	1.27807	0.65648	0.0327386	1.45499	1.06385	0.555968	1.26715	1.16556	0.174892	1.27127
364	16.43	47.41	643708345	Hlac_1281 aromatic amino acid beta-eliminating lyase/threonine aldolase	11	0.89707	0.128103	1.15791	0.939517	0.453891	1.19758	0.963426	0.558209	1.14868	1.00066	0.992042	1.15802	1.06981	0.419724	1.19784	0.9575	0.44206	1.12995
365	16.38	42.03	643708408	Hlac_1344 histidinol-phosphate aminotransferase	16	0.962488	0.678584	1.2327	1.01782	0.843862	1.22673	0.963598	0.778863	1.35052	1.01201	0.916481	1.29665	1.00222	0.96981	1.14271	0.948778	0.364804	1.13692
366	16.38	30.32	643708677	Hlac_1611 glycine cleavage system P-protein	10	1.07569	0.444501	1.23735	1.11792	0.249512	1.23361	1.08631	0.290331	1.18671	1.12046	0.0766196	1.13839	1.00693	0.930974	1.19952	0.966952	0.601645	1.15652
367	16.35	46.38	643708901	Hlac_1831 protein of unknown function DUF59	10	1.00343	0.986342	1.68574	1.09998	0.253109	1.21935	1.07767	0.662772	1.55538	1.17554	0.116112	1.25167	1.07397	0.377822	1.22132	0.91569	0.6523	1.65359
368	16.25	49.6	643708705	Hlac_1639 hypothetical protein	13	0.694698	0.132192	1.70893	0.745276	0.119593	1.51196	0.706892	0.289607	2.20239	0.756512	0.324913	1.99529	1.02909	0.812959	1.37029	0.931669	0.334194	1.19612
369	16.23	48.67	643709076	Hlac_2005 aldo/keto reductase	11	0.811135	0.171305	1.41773	0.945132	0.781865	1.6972	0.635728	0.0956137	1.78425	0.735228	0.378144	2.36862	0.780713	0.220669	1.6063	0.860782	0.277485	1.39285
370	16.22	45.34	643709098	Hlac_2027 peptidase S15	13	1.20063	0.0185159	1.14989	1.23613	0.0137391	1.16257	1.14708	0.233721	1.28868	1.1722	0.244874	1.35205	0.953455	0.640153	1.26747	0.973993	0.642989	1.14131
371	16.21	39.47	643709018	Hlac_1947 FAD-dependent pyridine nucleotide-disulphide oxidoreductase	10	1.01437	0.851002	1.20375	0.917738	0.427999	1.29173	1.00223	0.984443	1.32315	0.89848	0.453329	1.40306	0.988081	0.871955	1.19931	1.11072	0.324988	1.28072
372	16.19	43.08	643709774	Hlac_2700 NADH:flavin oxidoreductase/NADH oxidase	15	0.694694	0.0301168	1.37085	0.679631	0.00132702	1.1823	0.583957	0.00666488	1.38315	0.56957	0.000444353	1.21959	0.84005	0.0849848	1.22995	1.02074	0.842733	1.27435
373	16.14	47.16	643709025	Hlac_1954 Rhodanese domain protein	15	0.924072	0.313125	1.2094	0.800581	0.138217	1.39655	0.925315	0.39924	1.25682	0.796136	0.139175	1.40983	0.99997	0.999634	1.20948	1.15717	0.216533	1.31841
374	16.13	40.87	643709342	Hlac_2269 translation initiation factor, aIF-2BII family	10	1.392	0.0176686	1.29195	1.42791	0.0100263	1.27754	1.22487	0.16767	1.36108	1.2439	0.250804	1.5016	0.881422	0.433899	1.42375	0.977234	0.79734	1.22143
375	16.12	26.69	643708391	Hlac_1327 Transcription factor TFIIB cyclin-related	8	0.446391	0.0193793	1.84227	0.514398	0.0674078	2.08393	0.497128	0.0281867	1.79989	0.56708	0.114615	2.14725	1.12611	0.128534	1.18275	0.866109	0.518651	1.70334
376	16.1	41.81	643708329	Hlac_1265 UBA/THIF-type NAD/FAD binding protein	16	0.762373	0.0342168	1.27539	0.654738	0.0182265	1.38021	0.818989	0.16692	1.36445	0.694501	0.00191988	1.18521	1.07388	0.42716	1.22731	1.16272	0.40903	1.51548
377	16.06	19.14	643706688	Hlac_2868 Glycoside hydrolase family 42 domain protein	11	1.14471	0.433769	1.46954	1.14532	0.354912	1.38259	1.22562	0.280524	1.50901	1.22279	0.278057	1.49857	1.09003	0.612602	1.46931	1.00152	0.988443	1.27072
378	16.06	39.66	643708215	Hlac_1150 Proline dehydrogenase	13	0.979884	0.719652	1.1343	0.879134	0.199089	1.23638	0.928556	0.191327	1.12722	0.828508	0.110304	1.2733	0.945648	0.315544	1.1279	1.11926	0.185296	1.19634
379	16	59.11	643709725	Hlac_2653 proliferating cell nuclear antigen PcnA	17	1.01605	0.86103	1.2376	1.01118	0.874731	1.17989	0.896888	0.107496	1.15121	0.887431	0.0942642	1.15854	0.881039	0.176827	1.2245	1.00694	0.909104	1.15267
380	15.97	35.58	643709352	Hlac_2279 initiation factor 2B related	12	1.09682	0.172415	1.15469	1.14028	0.070464	1.15676	1.05634	0.616535	1.28075	1.09132	0.366661	1.23881	0.96139	0.650973	1.21787	0.963952	0.524616	1.13847
381	15.96	30.81	643709233	Hlac_2163 hypothetical protein	8	1.12484	0.387552	1.36212	1.15945	0.269276	1.34643	1.02825	0.846075	1.39984	1.0542	0.691277	1.36323	0.913291	0.239349	1.18522	0.97433	0.652646	1.14387
382	15.91	35.44	643707442	Hlac_0378 phosphate/phosphonate ABC transporter periplasmic substrate-binding protein	25	1.68034	0.00213677	1.22681	1.75499	0.00295335	1.27332	1.57366	0.00464663	1.24653	1.63232	0.0102885	1.347	0.936634	0.41564	1.2218	0.959987	0.607351	1.2258
383	15.89	42.94	643708828	Hlac_1763 Pyridoxal-5'-phosphate-dependent protein beta subunit	12	1.34319	0.0503136	1.34395	1.47512	0.0199842	1.35341	1.43833	0.0251021	1.34976	1.56481	0.0304467	1.47529	1.07139	0.670471	1.45848	0.913749	0.210895	1.1707
384	15.84	67.86	643709030	Hlac_1959 NUDIX hydrolase	13	0.975915	0.719647	1.1668	1.04645	0.718486	1.33113	1.05022	0.615529	1.24678	1.11633	0.479943	1.41744	1.07418	0.398236	1.20697	0.934172	0.490777	1.24794
385	15.82	80	643709705	Hlac_2633 hypothetical protein	35	0.528924	0.00261429	1.42879	0.565556	0.422885	4.57056	0.556076	0.0176459	1.58552	0.612829	0.515665	5.0479	1.04502	0.799093	1.45554	0.945639	0.935075	4.44049
386	15.74	25.7	643709095	Hlac_2024 protein of unknown function UPF0027	9	1.07746	0.240013	1.15027	1.03777	0.603105	1.17986	1.24581	0.0826857	1.29501	1.19441	0.144355	1.29572	1.15269	0.305545	1.36405	1.04062	0.506927	1.14807
387	15.56	59.69	643709469	Hlac_2396 DNA-directed RNA polymerase	10	0.691553	0.0034016	1.21277	0.674747	0.00644403	1.26553	0.71154	0.00124706	1.15697	0.690165	0.030161	1.37881	1.0271	0.715308	1.18656	1.0275	0.8444	1.38251
388	15.53	22.7	643709766	Hlac_2692 aminotransferase class V	10	1.09764	0.335228	1.24313	1.16439	0.0382222	1.15113	1.11244	0.142678	1.1672	1.17081	0.0523811	1.17344	1.01046	0.894819	1.20276	0.946695	0.369807	1.1483
389	15.53	35.89	643707397	Hlac_0335 HAD superfamily (subfamily IA) hydrolase, TIGR01548	8	0.781101	0.203311	1.54362	0.903741	0.628818	1.65823	0.764082	0.0942663	1.39878	0.875709	0.540284	1.68113	0.973855	0.853918	1.421	0.866431	0.194844	1.27936
390	15.44	23.82	643708063	Hlac_0997 iron-containing alcohol dehydrogenase	8	1.09489	0.436106	1.29642	1.14406	0.229073	1.27321	1.09811	0.281574	1.20892	1.13968	0.0622217	1.14973	1.00112	0.987586	1.17833	0.960925	0.587082	1.18015
391	15.38	40	643707073	Hlac_0019 dihydroorotate dehydrogenase	10	0.96557	0.714917	1.24336	1.00636	0.956461	1.3032	1.01964	0.745436	1.14593	1.05476	0.567711	1.23404	1.05188	0.582992	1.23105	0.963261	0.563658	1.15729
392	15.34	30.23	643707518	Hlac_0454 signal peptide peptidase SppA, 36K type	9	1.10798	0.258381	1.2226	1.11457	0.253551	1.23393	1.04982	0.575118	1.22237	1.04914	0.589428	1.22874	0.944086	0.639162	1.33012	0.996958	0.959904	1.15287
393	15.34	44.26	643708671	Hlac_1605 6-phosphogluconate dehydrogenase NAD-binding	8	0.933639	0.59513	1.34921	0.948532	0.484417	1.18952	0.914124	0.523461	1.3832	0.92135	0.189272	1.145	0.976978	0.686432	1.14392	0.987367	0.920383	1.34781
394	15.3	54.3	643709123	Hlac_2052 methionine aminopeptidase, type II	11	0.997015	0.963096	1.17122	0.971758	0.773857	1.27485	1.12343	0.115317	1.17022	1.08392	0.367704	1.23281	1.123	0.147931	1.19053	1.03147	0.662118	1.18727
395	15.26	23.03	643708920	Hlac_1851 phosphoglycerate mutase, 2,3-bisphosphoglycerate-independent	8	0.923637	0.463495	1.27416	0.970423	0.724904	1.21385	0.894628	0.28656	1.25645	0.93364	0.557372	1.30163	0.966263	0.724816	1.24789	0.953505	0.591972	1.22206
396	15.23	47.7	643709721	Hlac_2649 Lactate/malate dehydrogenase	14	1.11818	0.1793	1.19128	1.1453	0.101975	1.1846	1.08689	0.291579	1.18551	1.10363	0.313723	1.23556	0.969442	0.645446	1.16151	0.980639	0.750875	1.14705
397	15.22	36.57	643708379	Hlac_1315 Spo11/DNA topoisomerase VI subunit A domain protein	10	1.19413	0.137156	1.28805	1.06713	0.695936	1.47352	1.02704	0.708816	1.18134	0.908233	0.554908	1.45759	0.852696	0.348136	1.46696	1.11992	0.408238	1.36582
398	15.18	61.07	643707632	Hlac_0567 prefoldin, beta subunit	39	0.600164	0.000622514	1.18825	0.619944	0.00318552	1.2609	0.600048	0.000609968	1.18744	0.615759	0.00076808	1.18696	0.998364	0.981704	1.19085	0.970918	0.674644	1.18572
399	15.15	34.97	643709543	Hlac_2471 Quinolinate phosphoribosyl transferase	10	0.892219	0.684435	1.97454	0.890042	0.557419	1.61075	0.851152	0.576262	2.0009	0.849508	0.423585	1.61837	0.95798	0.873791	1.93525	1.00483	0.973829	1.43213
400	15.08	37.03	643707927	Hlac_0862 phosphoribosylformylglycinamidine cyclo-ligase	8	0.838414	0.129592	1.28396	0.962081	0.677784	1.25293	0.837696	0.0956191	1.24868	0.954995	0.624412	1.25497	0.997657	0.97172	1.17566	0.873977	0.0855567	1.17586
401	15.06	50.63	643707939	Hlac_0874 acetolactate synthase, small subunit	10	0.937286	0.382146	1.17853	0.98054	0.841794	1.25153	1.07789	0.449718	1.24806	1.12027	0.464917	1.41558	1.14821	0.0965714	1.18576	0.959161	0.63965	1.22333
402	15.06	45.19	643708762	Hlac_1693 methenyltetrahydromethanopterin cyclohydrolase	14	1.0501	0.465144	1.15834	1.05283	0.616651	1.25605	1.03495	0.737544	1.25649	1.0306	0.811902	1.3265	0.986657	0.824476	1.14471	1.00277	0.96898	1.17246
403	15.04	31.2	643708146	Hlac_1080 Nucleotidyl transferase	9	1.24313	0.0800349	1.29101	1.32023	0.0729122	1.37076	1.01116	0.857229	1.16259	1.06923	0.60303	1.36383	0.810263	0.0671478	1.26122	0.942489	0.61928	1.33341
404	15.01	47.4	643708881	Hlac_1813 cytidylate kinase	8	0.771366	0.00833357	1.17873	0.785147	0.0129495	1.1847	0.756766	0.0366973	1.29018	0.7649	0.0296703	1.26003	0.979993	0.727552	1.14505	0.987021	0.821863	1.14558
405	15	54.93	643709821	Hlac_2746 GTP-binding protein HSR1-related	14	1.19071	0.107497	1.24868	1.30269	0.0668959	1.33339	1.39765	0.0215276	1.31131	1.51232	0.0220854	1.4005	1.17724	0.0407395	1.16694	0.917192	0.132101	1.12623
406	14.98	29.27	643707694	Hlac_0628 putative nonspecific lipid-transfer protein (sterol carrier protein)	10	1.05254	0.500003	1.18567	1.05303	0.724131	1.39449	1.0996	0.322843	1.23508	1.08773	0.356865	1.22343	1.03626	0.808315	1.39703	1.00702	0.939506	1.23412
407	14.96	75.48	643708363	Hlac_1299 deoxyribonuclease/rho motif-related TRAM	12	0.992453	0.953187	1.37117	1.06561	0.626031	1.37017	1.09286	0.561328	1.44365	1.16592	0.324973	1.43578	1.10271	0.206427	1.18911	0.934801	0.324797	1.1721
408	14.96	59.09	643709517	Hlac_2444 ribosomal protein L22	16	0.655657	0.00642586	1.29744	0.594925	0.00166283	1.28184	0.708064	0.0073588	1.24469	0.636817	0.000538251	1.19441	1.0789	0.232229	1.14721	1.10444	0.209045	1.1851
409	14.91	19.76	643708360	Hlac_1296 protein of unknown function DUF255	11	1.11218	0.472667	1.4044	1.2255	0.149137	1.35091	1.14047	0.268216	1.30162	1.24778	0.0594432	1.26298	1.0229	0.695002	1.14413	0.911562	0.465164	1.3372
410	14.87	42.43	643708337	Hlac_1273 tryptophan synthase, alpha subunit	9	1.16829	0.235447	1.33466	1.07548	0.500675	1.28219	1.09238	0.382161	1.25775	0.998321	0.986964	1.27312	0.933692	0.674014	1.46211	1.09137	0.449974	1.30318
411	14.86	32.3	643708450	Hlac_1389 Creatininase	8	0.836268	0.144906	1.2908	0.813339	0.363313	1.6393	0.844367	0.0838018	1.21848	0.812149	0.331068	1.58997	1.0088	0.911779	1.19324	1.03952	0.771267	1.346
412	14.81	35.82	643708613	Hlac_1546 Cys/Met metabolism pyridoxal-phosphate-dependent protein	16	0.956805	0.761995	1.42604	1.04001	0.76407	1.37469	0.949596	0.599328	1.26774	1.02605	0.791804	1.26796	0.99089	0.903555	1.20275	0.922206	0.243645	1.17069
413	14.74	24.32	643707126	Hlac_0065 oligopeptide/dipeptide ABC transporter, ATPase subunit	9	1.05	0.733169	1.51425	0.904563	0.781826	2.86928	0.949385	0.596473	1.32308	0.8038	0.374303	1.94925	0.90144	0.470147	1.49257	1.16874	0.596376	2.31679
414	14.71	18.4	643707266	Hlac_0203 UvrD/REP helicase	9	0.87227	0.679552	2.16137	0.920603	0.847958	2.74913	0.925655	0.741714	1.7291	0.950282	0.895146	2.4785	1.04915	0.883174	2.15075	0.95157	0.755825	1.45229
415	14.71	34.94	643709103	Hlac_2032 ornithine cyclodeaminase/mu-crystallin	9	0.967601	0.723773	1.27262	1.05646	0.49134	1.22319	0.906834	0.293779	1.25213	0.982867	0.84033	1.25007	0.93456	0.518755	1.30455	0.918973	0.281484	1.20755
416	14.65	49	643707503	Hlac_0439 ornithine cyclodeaminase/mu-crystallin	12	1.01802	0.900531	1.45126	0.944493	0.754545	1.60545	0.977587	0.831418	1.31914	0.894115	0.702953	2.13435	0.956833	0.769959	1.47908	1.08419	0.717317	1.78129
417	14.64	32.71	643707499	Hlac_0434 ribosomal RNA methyltransferase RrmJ/FtsJ	9	0.689684	0.00539062	1.24771	0.639589	0.0409158	1.52589	0.709613	0.00221948	1.18859	0.64671	0.0181511	1.39952	1.02819	0.605045	1.12911	1.09828	0.433238	1.30563
418	14.64	31.33	643708740	Hlac_1671 aminopeptidase (leucyl aminopeptidase, aminopeptidase T) 1	8	0.915595	0.652892	1.57797	0.930381	0.716495	1.59002	0.922886	0.693098	1.60649	0.931503	0.723553	1.59729	1.00819	0.930788	1.24669	0.985671	0.81332	1.15387
419	14.62	34.96	643708075	Hlac_1009 translation initiation factor 2, alpha subunit	10	1.12421	0.0574765	1.12973	1.16226	0.0707529	1.18177	1.1637	0.0347691	1.14708	1.19413	0.0929523	1.24087	1.03402	0.538903	1.13032	0.969864	0.654541	1.16753
420	14.59	39.85	643708907	Hlac_1837 Alcohol dehydrogenase GroES domain protein	9	1.7131	0.0164663	1.49109	1.4167	0.0163368	1.29436	1.7821	0.0125467	1.49462	1.46679	0.0206624	1.35084	1.04102	0.748941	1.34113	1.21688	0.0324451	1.18939
421	14.58	23.65	643709302	Hlac_2230 hypothetical protein	11	0.822504	0.177239	1.37714	1.01815	0.914742	1.50801	0.867633	0.346478	1.42105	1.06063	0.538664	1.25788	1.04871	0.744264	1.42568	0.816371	0.339723	1.63958
422	14.57	55.66	643708164	Hlac_1098 isochorismatase hydrolase	12	1.48352	0.103274	1.65316	1.71555	0.00525366	1.36232	1.43609	0.0415457	1.4088	1.64242	0.00631186	1.34403	0.961307	0.773788	1.37867	0.871791	0.350113	1.39292
423	14.55	66.67	643709506	Hlac_2433 ribosomal protein L6	13	0.778535	0.010552	1.18665	0.762712	0.0601091	1.33114	0.742081	0.0106123	1.2265	0.723987	0.0260076	1.3119	0.95058	0.701022	1.34932	1.02304	0.760235	1.18497
424	14.54	55.39	643707217	Hlac_0154 amino acid-binding ACT domain protein	18	0.439593	0.0306627	2.04448	0.40481	0.0151088	1.92966	0.339818	0.0107369	2.06283	0.31174	0.00566122	1.97084	0.764483	0.0137547	1.21032	1.12606	0.433947	1.41414
425	14.51	45.98	643709509	Hlac_2436 ribosomal protein L5	13	0.669351	0.00354661	1.24678	0.609611	0.00111864	1.24694	0.765913	0.00697242	1.18205	0.693534	0.00081666	1.16716	1.14143	0.119657	1.19307	1.10079	0.12793	1.1406
426	14.5	35.77	643709595	Hlac_2523 ABC transporter related	9	0.956946	0.763544	1.42779	1.06148	0.385167	1.175	1.04974	0.78037	1.52826	1.15835	0.249763	1.33688	1.09277	0.518434	1.38893	0.903415	0.327905	1.27245
427	14.47	34.95	643709816	Hlac_2741 hypothetical protein	7	0.93023	0.758516	1.77282	0.891785	0.731391	2.25016	1.15487	0.339816	1.42046	1.07361	0.763184	1.77511	1.24692	0.184724	1.44623	1.07937	0.485562	1.29811
428	14.45	79.46	643709503	Hlac_2430 ribosomal protein L18P/L5E	24	0.711783	0.130941	1.62305	0.647901	0.0619012	1.59306	0.799352	0.0989818	1.32924	0.721464	0.0582732	1.40953	1.1192	0.449104	1.42295	1.10049	0.223477	1.1939
429	14.37	45.32	643708245	Hlac_1180 Protein of unknown function DUF137	9	0.94885	0.810843	1.70746	0.949473	0.77872	1.56749	0.909549	0.697388	1.80684	0.904827	0.630803	1.65323	0.957558	0.510145	1.17037	1.00072	0.991015	1.16957
430	14.37	22.47	643708251	Hlac_1186 TrkA-N domain protein	9	0.843589	0.0498855	1.1853	0.847762	0.0515698	1.18156	0.89513	0.362986	1.32934	0.892392	0.43861	1.41619	1.05899	0.598602	1.30001	0.99837	0.979056	1.16414
431	14.33	66.15	643709173	Hlac_2103 Protein of unknown function DUF655	11	1.03407	0.856068	1.57006	1.13437	0.407529	1.43139	1.01726	0.835482	1.22282	1.10441	0.413322	1.33147	0.977544	0.886443	1.47496	0.915181	0.260688	1.1969
432	14.31	26.05	643707160	Hlac_0099 sodium:dicarboxylate symporter	15	1.4547	0.0112771	1.28955	1.28827	0.0483812	1.28508	1.35117	0.0286579	1.29326	1.18672	0.319624	1.47128	0.926261	0.493998	1.29362	1.13259	0.189498	1.22866
433	14.27	44.34	643707527	Hlac_0463 PfkB domain protein	13	0.953722	0.596808	1.24087	0.924792	0.313458	1.19652	0.875439	0.158881	1.2296	0.844914	0.227456	1.3703	0.916044	0.401756	1.27911	1.0341	0.777438	1.335
434	14.24	36.72	643709307	Hlac_2234 peptidase M42 family protein	10	0.813731	0.147833	1.36314	0.790661	0.333384	1.75803	0.858917	0.282024	1.38322	0.828448	0.448553	1.80171	1.05507	0.420763	1.17022	1.03537	0.784957	1.36398
435	14.22	51.01	643708244	Hlac_1179 transcriptional regulator, AsnC family	8	0.771983	0.00377198	1.1483	0.819345	0.0328127	1.19315	0.784832	0.0212232	1.21106	0.82729	0.0862268	1.25396	1.01471	0.809476	1.15232	0.944903	0.351809	1.1473
436	14.21	34.64	643708135	Hlac_1068 hypothetical protein	8	0.858564	0.0809557	1.19489	1.00577	0.950424	1.2426	0.908051	0.257327	1.20755	1.05552	0.648922	1.31794	1.05534	0.370379	1.14584	0.856975	0.224709	1.32191
437	14.2	48.55	643707643	Hlac_0578 aldo/keto reductase	10	1.05917	0.333778	1.13993	1.06906	0.40995	1.19751	1.11778	0.124232	1.16274	1.11976	0.262953	1.24578	1.05362	0.379185	1.14066	0.993682	0.911733	1.13931
438	14.2	63.41	643709773	Hlac_2699 phosphoribosylformimino-5-aminoimidazole carboxamide ribotide isomerase	14	0.744101	0.412141	2.45255	0.656127	0.261369	2.44788	0.728267	0.397335	2.53363	0.642066	0.219758	2.3308	0.991553	0.95471	1.47645	1.13552	0.363482	1.41105
439	14.19	35.19	643709219	Hlac_2149 ABC-type nitrate/sulfonate/bicarbonate transport systems protein	18	1.23155	0.0342812	1.20374	1.18996	0.0318968	1.16369	1.18456	0.0353132	1.16432	1.13757	0.080789	1.16392	0.959602	0.516973	1.16433	1.03754	0.559375	1.1637
440	14.17	19.61	643708960	Hlac_1889 protein of unknown function DUF21	7	1.29067	0.0322643	1.25001	1.22212	0.0203683	1.16652	1.15278	0.121833	1.21705	1.0844	0.233192	1.16608	0.891535	0.113392	1.16648	1.05895	0.381951	1.16611
441	14.11	57.78	643709198	Hlac_2128 Ribosomal protein S6e	14	0.657719	0.000514593	1.17787	0.647925	0.000714429	1.19624	0.745706	0.00109188	1.13916	0.729213	0.00266135	1.17872	1.13153	0.0555753	1.13594	1.01819	0.799301	1.17519
442	14.03	29.24	643707687	Hlac_0621 glycosyl transferase group 1	9	1.08899	0.495865	1.34796	1.21914	0.115352	1.30687	1.07335	0.466381	1.25977	1.1932	0.190147	1.34947	0.982101	0.867478	1.30264	0.896352	0.126298	1.16589
443	14.02	47.39	643708896	Hlac_1826 ribosomal protein S2	20	0.70958	0.0356144	1.362	0.604392	0.0363308	1.578	0.714176	0.0712369	1.46087	0.599204	0.0458197	1.64581	1.005	0.949447	1.2123	1.1924	0.0561042	1.20047
444	14	23.3	643708214	Hlac_1149 Extracellular ligand-binding receptor	19	1.3715	0.0619015	1.41228	1.46774	0.0499965	1.46765	1.55328	0.0103884	1.27531	1.65108	0.0116415	1.33434	1.12524	0.410315	1.48205	0.937096	0.460019	1.27706
445	14	100	643709132	Hlac_2061 hypothetical protein	11	1.15929	0.239518	1.3192	1.29954	0.0891102	1.37217	1.32072	0.0422802	1.30312	1.46935	0.00581437	1.25268	1.13904	0.360077	1.37925	0.894948	0.14818	1.17787
446	13.98	68.53	643707771	Hlac_0705 NADH-quinone oxidoreductase, B subunit	16	1.13049	0.139743	1.19024	1.13928	0.188382	1.23566	1.21036	0.158513	1.33121	1.21189	0.181359	1.35833	1.06956	0.576364	1.31191	0.995453	0.948813	1.17588
447	13.98	52.05	643707234	Hlac_0171 iron (metal) dependent repressor, DtxR family	9	1.27646	0.173302	1.47196	1.27	0.143455	1.41569	1.53473	0.00404629	1.26143	1.51248	0.00905306	1.30605	1.19558	0.220911	1.3771	1.00908	0.882231	1.15391
448	13.93	60.47	643708735	Hlac_1666 UspA domain protein	13	1.24879	0.124488	1.36308	1.31555	0.198883	1.61018	1.17625	0.315781	1.45428	1.23008	0.346177	1.66885	0.944937	0.508297	1.22693	0.952548	0.647729	1.29349
449	13.91	55.63	643708285	Hlac_1220 hypothetical protein	13	0.85206	0.0491956	1.17268	0.920091	0.506298	1.34884	0.959714	0.668675	1.26203	1.03245	0.869785	1.60941	1.12388	0.25345	1.26205	0.929348	0.557675	1.34993
450	13.85	53.64	643707876	Hlac_0811 phospholipase/Carboxylesterase	11	0.654003	0.0305258	1.44634	0.598318	0.0155597	1.45645	0.592519	0.013266	1.44604	0.537763	0.00917	1.49403	0.903089	0.149493	1.16292	1.09333	0.445976	1.30703
451	13.73	41.12	643708959	Hlac_1888 thymidylate kinase	8	0.903337	0.237512	1.21514	0.987981	0.946191	1.5499	0.777233	0.226722	1.60039	0.843143	0.367708	1.55763	0.860761	0.454032	1.6082	0.916492	0.49941	1.3608
452	13.71	20.47	643709347	Hlac_2274 protein of unknown function DUF255	9	0.909504	0.269343	1.21698	1.02243	0.924206	1.7686	0.758108	0.0652155	1.35314	0.851127	0.267324	1.3939	0.831702	0.25066	1.44018	0.889474	0.564155	1.62895
453	13.68	38.62	643708183	Hlac_1118 phosphoribosyltransferase	9	0.641395	0.00168745	1.22361	0.664467	0.0102259	1.31151	0.677296	0.0013613	1.18506	0.696737	0.0152785	1.3013	1.05481	0.378112	1.1471	0.969524	0.6589	1.17723
454	13.66	47.33	643707451	Hlac_0387 Electron transfer flavoprotein alpha/beta-subunit	9	0.729211	0.0593891	1.39673	0.656425	0.118633	1.77745	0.840065	0.21023	1.3659	0.737244	0.202951	1.70774	1.15292	0.105001	1.2033	1.13629	0.544268	1.65738
455	13.62	22.83	643707496	Hlac_0431 glutamyl-tRNA(Gln) amidotransferase, B subunit	8	0.713241	0.0118542	1.27801	0.661976	0.00970579	1.3343	0.717889	0.0161098	1.29114	0.660414	0.010767	1.3441	1.00864	0.92904	1.23361	1.08774	0.318691	1.1955
456	13.62	62.03	643709625	Hlac_2553 response regulator receiver protein	7	1.29528	0.0247013	1.23314	1.19158	0.416203	1.66306	1.29577	0.0684748	1.33342	1.18894	0.537037	1.95761	0.999994	1	1.30868	1.08872	0.635624	1.54274
457	13.62	44.4	643707327	Hlac_0264 prephenate dehydratase	9	0.742106	0.277092	1.9321	0.709826	0.201864	1.86591	0.843062	0.306894	1.49928	0.80266	0.266494	1.60473	1.14703	0.308811	1.38668	1.04381	0.630255	1.25699
458	13.6	43.87	643708335	Hlac_1271 Indole-3-glycerol phosphate synthase	8	0.608325	0.0111915	1.36291	0.607125	0.0575125	1.68962	0.803051	0.441227	2.04003	0.79737	0.21338	1.52987	1.30984	0.399144	2.21374	1.00758	0.962899	1.52737
459	13.6	40.58	643708646	Hlac_1580 aminotransferase class I and II	10	0.881314	0.375864	1.39698	0.848446	0.541233	1.90566	0.784599	0.0771483	1.3244	0.747149	0.300067	1.91271	0.890236	0.339175	1.3271	1.04771	0.811952	1.61254
460	13.55	59.91	643707571	Hlac_0506 phosphate uptake regulator, PhoU	12	0.96719	0.80643	1.39372	0.989869	0.928114	1.31786	1.25648	0.460657	2.08522	1.28351	0.393801	1.98982	1.31747	0.170887	1.5582	0.980694	0.757954	1.16645
461	13.54	76.15	643707210	Hlac_0147 hypothetical protein	13	0.894362	0.0941011	1.14739	0.78474	0.0049105	1.14669	0.780785	0.00457048	1.14755	0.679911	0.000463293	1.14696	0.870801	0.0478557	1.1463	1.14369	0.0545685	1.14785
462	13.49	15.23	643708082	Hlac_1016 methylmalonyl-CoA mutase, large subunit	8	1.07458	0.298113	1.17271	0.947856	0.782494	1.60415	0.984771	0.893933	1.32486	0.861192	0.159009	1.26146	0.914146	0.528713	1.40652	1.13675	0.48294	1.54505
463	13.49	91.67	643709520	Hlac_2447 Ribosomal protein L25/L23	22	0.732259	0.122526	1.55726	0.673957	0.141719	1.82129	0.717151	0.0603005	1.42692	0.650604	0.0965112	1.73594	0.981131	0.815094	1.23584	1.11699	0.251518	1.25775
464	13.47	44.83	643708885	Hlac_1816 ribosomal protein S13	14	0.8287	0.0493685	1.20585	0.775832	0.0347656	1.2568	0.881555	0.163459	1.21446	0.819702	0.0922093	1.27512	1.06296	0.362145	1.16359	1.0741	0.309873	1.17084
465	13.44	25.3	643709690	Hlac_2618 argininosuccinate lyase	8	1.11866	0.0964789	1.1482	1.1156	0.347322	1.29284	1.2146	0.0466694	1.21005	1.20682	0.1011	1.26566	1.08538	0.234803	1.16075	1.00404	0.962398	1.21537
466	13.44	30.84	643707749	Hlac_0683 triosephosphate isomerase	9	1.1913	0.183078	1.35277	1.14124	0.13402	1.21601	1.08895	0.563728	1.45693	1.03679	0.751602	1.34415	0.913097	0.244205	1.20321	1.04791	0.516944	1.20082
467	13.42	33.33	643708189	Hlac_1124 fumarate reductase/succinate dehydrogenase flavoprotein domain protein	8	1.59135	0.112352	1.88825	1.75771	0.022633	1.54368	1.69825	0.149916	2.28543	1.85187	0.0973891	2.21138	1.08688	0.541926	1.41525	0.912372	0.671046	1.74444
468	13.42	55.56	643708017	Hlac_0951 transcriptional regulator, TrmB	10	0.781509	0.0624864	1.30234	0.720577	0.0775834	1.45804	0.802855	0.0145689	1.17143	0.735725	0.0337439	1.31535	1.02445	0.823443	1.28864	1.08735	0.321447	1.20885
469	13.33	60.16	643708597	Hlac_1531 protein of unknown function DUF75	12	1.25489	0.25588	1.6093	1.18588	0.0725358	1.21571	1.1289	0.314113	1.33991	1.0619	0.404801	1.19623	0.897173	0.371675	1.34939	1.05233	0.706151	1.41843
470	13.32	34.55	643706842	Hlac_3034 beta-lactamase domain protein	7	1.38736	0.24726	2.06874	1.50654	0.145115	1.94636	1.36745	0.401063	2.77412	1.4798	0.240777	2.35137	0.994167	0.968404	1.54172	0.925098	0.411923	1.29771
471	13.26	25.49	643707061	Hlac_0007 beta-lactamase domain protein	7	0.995849	0.955793	1.19261	0.991837	0.928071	1.23747	1.04912	0.525787	1.19036	1.0396	0.769198	1.36277	1.05007	0.625916	1.26212	1.00705	0.945224	1.27132
472	13.25	25.11	643708116	Hlac_1048 aminotransferase class-III	10	0.700375	0.00866834	1.22888	0.665763	0.0297556	1.40715	0.671668	0.0261233	1.37783	0.634179	0.0498254	1.57584	0.956648	0.550148	1.20779	1.05544	0.68982	1.41757
473	13.24	51.56	643707341	Hlac_0278 H+transporting two-sector ATPase E subunit	10	0.922043	0.39391	1.24146	0.924497	0.543382	1.34755	0.909909	0.157288	1.15372	0.905112	0.139274	1.15393	0.984585	0.857916	1.22559	1.00152	0.980211	1.15458
474	13.24	43.88	643708007	Hlac_0941 GCN5-related N-acetyltransferase	8	0.880921	0.71343	2.31268	0.822118	0.680276	3.16489	0.876578	0.617192	1.88896	0.809681	0.602202	2.65461	0.9965	0.977479	1.35498	1.08547	0.648605	1.54548
475	13.22	58.41	643709805	Hlac_2730 phosphoserine phosphatase SerB	8	0.856317	0.230305	1.35603	0.88643	0.33186	1.3544	0.918909	0.252122	1.19191	0.944117	0.415238	1.19221	1.06626	0.663785	1.46242	0.968213	0.6365	1.19198
476	13.14	36.24	643708108	Hlac_1041 Pre-mRNA processing ribonucleoprotein, binding domain protein	8	0.696379	0.2121	1.96825	0.717151	0.226538	1.90869	1.12681	0.683416	2.12804	1.17097	0.138408	1.26766	1.62945	0.0800772	1.78818	0.966437	0.892671	1.93363
477	13.11	32.24	643709306	Hlac_2233 hypothetical protein	10	0.84152	0.146726	1.29491	0.953867	0.508378	1.18599	0.873708	0.451191	1.52953	0.984585	0.906655	1.38247	1.03947	0.577128	1.18174	0.884284	0.0912501	1.16358
478	13.1	25.16	643707940	Hlac_0875 acetolactate synthase, large subunit, biosynthetic type	10	0.942592	0.356878	1.16163	0.902991	0.318616	1.26738	1.0263	0.700126	1.1777	0.974577	0.815422	1.30875	1.08656	0.212496	1.16113	1.04953	0.448166	1.16309
479	13.08	91.67	643708911	Hlac_1842 ribosomal protein L7Ae/L30e/S12e/Gadd45	22	0.575768	0.000908909	1.24934	0.576548	0.00136386	1.27132	0.670997	0.000496361	1.15446	0.66726	0.000974929	1.17979	1.16452	0.0416739	1.1553	1.0026	0.966269	1.15508
480	13.05	42.18	643708327	Hlac_1263 Pyridoxal-5'-phosphate-dependent protein beta subunit	10	0.82521	0.0626791	1.23168	0.85883	0.231812	1.34983	0.804151	0.0282147	1.1971	0.829792	0.0517473	1.20783	0.972317	0.723261	1.22763	0.964113	0.602647	1.19694
481	12.93	31.7	643707957	Hlac_0892 diphthine synthase	7	0.954334	0.626573	1.42376	0.937891	0.771005	2.29184	0.833248	0.156614	1.42421	0.812531	0.331205	2.01813	0.87103	0.234389	1.42335	1.02209	0.896378	1.89316
482	12.9	19.09	643708354	Hlac_1290 2-succinyl-6-hydroxy-2, 4-cyclohexadiene-1-carboxylic acid synthase/2-oxoglutarate decarboxylase	10	0.946322	0.40253	1.16784	0.999136	0.989105	1.1674	0.872841	0.284152	1.33852	0.914238	0.561839	1.44954	0.920348	0.542829	1.38681	0.950381	0.435369	1.16693
483	12.89	29.57	643709044	Hlac_1973 Succinylglutamate desuccinylase/aspartoacylase	7	1.14585	0.153569	1.25603	1.42008	0.016336	1.25621	1.13237	0.53974	1.77397	1.38811	0.16872	1.78232	0.988634	0.95099	1.72468	0.808876	0.0596444	1.25631
484	12.85	22.15	643707453	Hlac_0389 hypothetical protein	9	0.937593	0.654949	1.4493	0.978267	0.781747	1.22857	0.843779	0.398638	1.64796	0.876812	0.485294	1.60827	0.899286	0.539328	1.55204	0.960221	0.623783	1.2366
485	12.84	55.61	643707769	Hlac_0703 phosphoribosylaminoimidazole carboxylase, catalytic subunit	10	0.850397	0.0574268	1.18478	0.980028	0.794295	1.20754	1.04091	0.826559	1.56275	1.19448	0.326134	1.52171	1.21109	0.380323	1.66857	0.869556	0.0842566	1.18193
486	12.79	58.42	643709350	Hlac_2277 Ribosomal protein L21e	8	0.549476	0.000270812	1.18473	0.577179	0.0118246	1.44143	0.66315	0.0273327	1.4083	0.688046	0.00321366	1.1992	1.201	0.284013	1.48071	0.955413	0.672589	1.29887
487	12.75	37.61	643708355	Hlac_1291 GrpE protein	6	0.779378	0.0593728	1.29983	0.756146	0.0222828	1.25389	0.726901	0.024815	1.30345	0.701262	0.0104499	1.2739	0.932729	0.216558	1.12893	1.03296	0.696384	1.20756
488	12.74	21.36	643708364	Hlac_1300 Mandelate racemase/muconate lactonizing protein	8	1.96985	0.0107589	1.55321	2.00337	0.00350219	1.41106	1.97505	0.0209948	1.69377	1.99247	0.00614698	1.47707	0.994111	0.97586	1.61204	0.991432	0.899382	1.18098
489	12.71	20.44	643709310	Hlac_2236 phosphoenolpyruvate carboxykinase (ATP)	9	0.883138	0.390931	1.40542	1.01581	0.903235	1.37078	0.954102	0.747427	1.42607	1.08363	0.64475	1.52388	1.07645	0.64877	1.47879	0.875161	0.125483	1.20507
490	12.66	66.97	643707075	Hlac_0021 Non-histone chromosomal MC1 family protein	12	1.9076	0.0290105	1.76198	1.98771	0.0278166	1.81648	1.97364	0.0270737	1.79895	2.04574	0.0241999	1.82812	1.04045	0.603123	1.17711	0.957603	0.370818	1.1076
491	12.61	28.17	643707766	Hlac_0700 phosphoribosylaminoimidazole carboxylase, ATPase subunit	7	1.04717	0.452694	1.14413	1.04535	0.619913	1.21928	1.02895	0.831045	1.3479	1.02483	0.852948	1.34376	0.983598	0.89569	1.3255	1.00331	0.960288	1.16016
492	12.57	25.79	643708383	Hlac_1319 aminotransferase class I and II	7	0.999353	0.996565	1.47873	1.06748	0.542074	1.31305	0.913051	0.366324	1.28159	0.96623	0.792639	1.40405	0.911548	0.469317	1.37985	0.940974	0.464702	1.23266
493	12.55	76.56	643709411	Hlac_2338 30S ribosomal protein S17e	9	0.857013	0.0366226	1.1514	0.896383	0.289055	1.25884	0.925796	0.230126	1.15173	0.959972	0.725777	1.31248	1.07757	0.336685	1.19137	0.959663	0.560546	1.17771
494	12.52	17.09	643707773	Hlac_0707 respiratory-chain NADH dehydrogenase subunit 1	9	1.11496	0.26076	1.28462	1.21112	0.140572	1.3582	1.08346	0.382429	1.28381	1.16915	0.138437	1.28123	0.969829	0.7233	1.28487	0.923317	0.395244	1.29238
495	12.52	56.74	643708755	Hlac_1686 UspA domain protein	8	1.06748	0.306438	1.15369	1.16184	0.0509385	1.16283	1.09243	0.178324	1.1525	1.18096	0.0282477	1.15208	1.02105	0.730656	1.15175	0.921389	0.209688	1.15329
496	12.5	30.6	643709383	Hlac_2310 menaquinol--cytochrome-c reductase	7	1.26163	0.360551	1.81105	1.39019	0.117991	1.56696	1.06433	0.839219	2.11716	1.16655	0.487257	1.69619	0.849566	0.104766	1.23595	0.913278	0.511249	1.39093
497	12.47	44.04	643709004	Hlac_1933 hypothetical protein	10	0.668933	0.0191306	1.3629	0.714232	0.0220755	1.30822	0.712777	0.0289497	1.33655	0.756011	0.0547887	1.33323	1.06452	0.577014	1.29631	0.938623	0.368104	1.17267
498	12.46	66.67	643709500	Hlac_2427 ribosomal protein L15	16	0.823812	0.191622	1.38036	0.772388	0.139562	1.44949	0.804557	0.701443	3.75434	0.751721	0.6358	4.05756	1.03484	0.937716	2.79744	1.06854	0.509668	1.26044
499	12.44	29.4	643708674	Hlac_1608 Pyridoxal-5'-phosphate-dependent protein beta subunit	10	1.39743	0.00241099	1.16447	1.35511	0.00978757	1.21255	1.26796	0.0331617	1.23283	1.22122	0.104078	1.29564	0.906461	0.159518	1.16518	1.03407	0.596291	1.16457
500	12.44	46.12	643708440	Hlac_1378 small GTP-binding protein	7	0.920595	0.693641	1.83431	0.99259	0.974065	1.95533	0.834726	0.460127	1.97427	0.894512	0.49561	1.58189	0.905503	0.631902	1.8117	0.928039	0.542441	1.41459
501	12.42	71.57	643709466	Hlac_2393 Ribosomal protein S24e	23	0.799389	0.0481615	1.24784	0.780053	0.0291528	1.23765	0.821206	0.0151409	1.15402	0.796766	0.0250278	1.20602	1.02649	0.722932	1.18785	1.02656	0.666789	1.15231
502	12.38	27.9	643709165	Hlac_2095 ABC transporter related	7	1.03977	0.709837	1.26865	1.04635	0.658983	1.26187	0.980048	0.796924	1.19518	0.980846	0.832536	1.2317	0.938305	0.521645	1.25018	0.997044	0.956852	1.13298
503	12.37	47.44	643709211	Hlac_2141 deoxyribose-phosphate aldolase	8	1.21177	0.2035	1.40173	1.18955	0.222742	1.37802	1.21606	0.252572	1.47551	1.18679	0.300409	1.46421	1.00471	0.938093	1.15932	1.02284	0.758677	1.19595
504	12.23	53.89	643709733	Hlac_2661 KH type 1 domain protein	7	0.455165	0.0727012	2.51337	0.391403	0.0508443	2.57112	0.548411	0.132207	2.53569	0.470178	0.103388	2.81925	1.21657	0.113099	1.32453	1.18791	0.256964	1.48048
505	12.18	43.48	643708652	Hlac_1586 orotidine 5'-phosphate decarboxylase	7	1.12569	0.187047	1.21478	1.03419	0.774839	1.3164	1.03761	0.667145	1.22125	0.946961	0.392637	1.15582	0.919843	0.28897	1.19219	1.09252	0.41808	1.28283
506	12.15	25.96	643707903	Hlac_0837 phosphopantothenoylcysteine decarboxylase/phosphopantothenate/cysteine ligase	7	0.883128	0.746245	2.70464	0.829363	0.743589	4.39953	0.90997	0.734978	2.05751	0.835725	0.706972	3.43324	1.03908	0.735926	1.34213	1.11015	0.641389	1.78008
507	12.13	53.96	643708307	Hlac_1243 UspA domain protein	6	0.789067	0.0817551	1.32339	0.842924	0.171548	1.31706	0.861272	0.291694	1.38523	0.914014	0.458466	1.33361	1.08759	0.503692	1.34954	0.93955	0.350582	1.16855
508	12.12	14.86	643707653	Hlac_0587 alpha amylase catalytic region	7	0.850209	0.264854	1.39426	0.958768	0.706627	1.31203	0.925991	0.341285	1.2069	1.03682	0.741313	1.30525	1.0849	0.595298	1.44712	0.890002	0.108484	1.16595
509	12.12	29.77	643709349	Hlac_2276 protein of unknown function DUF198	7	0.705493	0.0565196	1.44329	0.630306	0.00931882	1.27789	0.734621	0.0323259	1.29595	0.654947	0.0492902	1.52299	1.03901	0.781548	1.49417	1.11507	0.407857	1.43475
510	12.09	36.6	643708695	Hlac_1629 DNA repair and recombination protein RadB	7	0.969349	0.751669	1.44698	1.03016	0.89708	2.39623	0.964798	0.872882	2.34155	1.00971	0.984658	6.79492	0.989879	0.971395	2.94933	0.945753	0.843217	2.91251
511	12.08	42.52	643707214	Hlac_0151 2-dehydro-3-deoxyphosphogluconate aldolase/4-hydroxy-2-oxoglutarate aldolase	9	1.24334	0.0189767	1.17828	1.25656	0.0115385	1.16298	1.21279	0.0213945	1.16201	1.21758	0.0200482	1.16243	0.972554	0.654072	1.16216	0.991588	0.891139	1.16281
512	12.07	85.98	643709275	Hlac_2203 BolA family protein	10	0.748886	0.187276	1.87906	0.757012	0.157048	1.717	0.81298	0.239334	1.71193	0.816168	0.134651	1.43041	1.08445	0.549426	1.63025	0.992163	0.93276	1.42652
513	12.06	11.83	643709767	Hlac_2693 amino acid permease-associated region	8	1.04087	0.74498	1.34925	1.1317	0.496013	1.5426	1.11071	0.641701	1.72556	1.18933	0.585266	2.14858	1.07507	0.636396	1.4478	0.923189	0.498839	1.32572
514	12.04	74.02	643708609	Hlac_1543 hypothetical protein	7	0.915562	0.345731	1.28597	0.99074	0.926569	1.34403	0.923692	0.394624	1.2902	0.990968	0.957142	1.64021	1.0063	0.942099	1.28848	0.926967	0.542039	1.42167
515	12.03	20.67	643709694	Hlac_2622 aminotransferase class-III	7	1.0669	0.47748	1.25814	1.0619	0.588965	1.3287	1.14173	0.279553	1.34238	1.12695	0.310025	1.33063	1.06512	0.662965	1.45176	1.00846	0.942387	1.35517
516	12.03	67.65	643707220	Hlac_0157 ribosomal protein S10	7	0.764844	0.013593	1.20305	0.832332	0.107332	1.27223	0.802815	0.059217	1.26132	0.866709	0.306262	1.38108	1.04765	0.515027	1.18638	0.921219	0.25183	1.1769
517	12.01	31.2	643707261	Hlac_0198 Tubulin/FtsZ GTPase	7	1.184	0.460666	1.77728	1.20977	0.0574547	1.2215	1.10729	0.428718	1.37936	1.12424	0.541149	1.62781	0.931711	0.743659	1.7511	0.983539	0.920418	1.54222
518	12	47.64	643706680	Hlac_2860 2-dehydro-3-deoxyphosphogluconate aldolase/4-hydroxy-2-oxoglutarate aldolase	9	0.889153	0.15289	1.20336	0.828264	0.125932	1.31145	0.887777	0.267789	1.29294	0.824353	0.208138	1.4299	0.997413	0.970946	1.20393	1.0767	0.41798	1.25532
519	12	60.41	643708808	Hlac_1741 FAD-dependent pyridine nucleotide-disulphide oxidoreductase	11	1.36375	0.0646135	1.42885	1.2923	0.0900943	1.42717	1.42097	0.0666362	1.50847	1.33895	0.0873549	1.48849	1.04064	0.680229	1.43208	1.05842	0.561926	1.42543
520	11.94	31.62	643708501	Hlac_1440 PAS/PAC sensor signal transduction histidine kinase	8	0.730199	0.328451	2.19228	0.818569	0.219943	1.46601	0.566706	0.0393974	1.68722	0.641443	0.124222	1.88707	0.785663	0.273231	1.69497	0.886343	0.630188	1.90304
521	11.93	33.02	643709008	Hlac_1937 hypothetical protein	9	1.2129	0.374317	1.63591	1.22634	0.30726	1.56443	1.12963	0.56332	1.6287	1.13672	0.469512	1.5012	0.934664	0.265074	1.144	0.988423	0.914483	1.28972
522	11.91	13.37	643708541	Hlac_1479 Fibronectin-binding A domain protein	8	1.08027	0.443252	1.2589	1.08192	0.489595	1.2993	1.11262	0.387828	1.32383	1.10406	0.653053	1.66917	1.02705	0.871832	1.47391	1.00169	0.988667	1.3222
523	11.91	51.75	643707173	Hlac_0110 Transcription factor CBF/NF-Y/histone domain protein	6	0.966123	0.683257	1.24343	0.975446	0.769988	1.24677	0.881452	0.203262	1.25926	0.884489	0.150133	1.21131	0.910786	0.277682	1.22954	0.993032	0.924726	1.21289
524	11.88	41.64	643708421	Hlac_1358 Pyridoxal-5'-phosphate-dependent protein beta subunit	6	0.942523	0.840778	18.997	0.955399	0.734065	3.69186	1.01417	0.911097	3.56874	1.02139	0.935995	14.3845	1.07067	0.842041	30.7192	0.987767	0.954434	8.85761
525	11.81	33.44	643707069	Hlac_0015 delta-aminolevulinic acid dehydratase	7	1.01843	0.909782	1.5222	1.06119	0.671017	1.43381	0.895502	0.430028	1.41819	0.923861	0.667077	1.60683	0.877962	0.349764	1.4071	0.961918	0.6511	1.24716
526	11.8	85.57	643709149	Hlac_2078 translation initiation factor SUI1	11	1.14493	0.0771319	1.1697	1.17472	0.0556453	1.18145	1.15168	0.0685561	1.16988	1.17317	0.0646223	1.1899	1.00388	0.951706	1.16949	0.976671	0.714001	1.16932
527	11.77	48.28	643708429	Hlac_1367 hypothetical protein	10	1.96257	0.0609674	2.0794	1.89584	0.146413	2.84145	1.67891	0.0909388	1.95514	1.61131	0.271887	3.09696	0.850608	0.271073	1.4661	1.03541	0.87086	1.86998
528	11.77	10.45	643709740	Hlac_2667 protein of unknown function DUF162	5	1.29147	0.188365	1.52469	1.55494	0.166227	1.98507	1.2675	0.108282	1.36014	1.52986	0.0769164	1.62877	0.976796	0.872816	1.41043	0.819952	0.171976	1.36789
529	11.77	25.91	643707621	Hlac_0556 dihydrodipicolinate synthetase	6	1.00906	0.93031	1.35292	0.945836	0.675085	1.46663	1.00125	0.987289	1.25735	0.931686	0.458857	1.3042	0.989705	0.894632	1.25694	1.07104	0.410459	1.25723
530	11.75	55	643708826	Hlac_1761 hypothetical protein	6	0.870474	0.410427	1.52096	0.82166	0.135391	1.33931	1.09393	0.652698	1.67082	1.01781	0.95724	2.36069	1.23448	0.530587	2.34626	1.06355	0.72288	1.56747
531	11.74	33.09	643708103	Hlac_1036 protein of unknown function DUF62	7	1.02576	0.845249	1.35719	0.973798	0.888003	1.55612	1.11466	0.392692	1.33439	1.04369	0.778201	1.42643	1.08565	0.420154	1.26165	1.05746	0.742971	1.4889
532	11.73	27.96	643709661	Hlac_2589 acetyl-CoA hydrolase/transferase	8	0.898577	0.622891	1.69056	0.991404	0.965937	1.63969	0.927579	0.64512	1.48401	1.02032	0.889447	1.42425	1.04056	0.711728	1.29859	0.904436	0.215415	1.19977
533	11.66	30.34	643708774	Hlac_1706 UspA domain protein	6	1.35309	0.177578	1.64164	1.29926	0.165048	1.51308	1.50538	0.00803159	1.28017	1.43111	0.00246647	1.17815	1.10324	0.491386	1.4055	1.05058	0.475273	1.17871
534	11.65	20.32	643707354	Hlac_0291 cysteinyl-tRNA synthetase	8	0.918092	0.783086	2.13034	0.881999	0.548238	1.65146	0.873356	0.542891	1.705	0.836745	0.301177	1.4882	0.956662	0.676128	1.29305	1.03892	0.874196	1.80241
535	11.6	35.62	643708786	Hlac_1719 peptidase U61 LD-carboxypeptidase A	7	0.927921	0.455289	1.41969	0.906506	0.456233	1.58558	0.956624	0.640708	1.41972	0.927456	0.643978	1.82477	1.02911	0.758853	1.421	1.02684	0.775294	1.41826
536	11.53	18.17	643709372	Hlac_2299 formate/nitrite transporter	10	1.1662	0.29759	1.4051	1.11011	0.508446	1.4584	0.940568	0.605914	1.33157	0.888706	0.38219	1.37265	0.804791	0.12016	1.3476	1.05384	0.428659	1.16954
537	11.51	18.89	643708640	Hlac_1574 Amidohydrolase 3	8	1.22385	0.0353993	1.19663	1.18165	0.310264	1.49056	1.21957	0.149899	1.36313	1.16973	0.113872	1.2408	0.9943	0.968771	1.46364	1.03796	0.760306	1.37245
538	11.44	29.74	643708503	Hlac_1442 protein of unknown function DUF147	6	1.26847	0.0263534	1.21987	1.29547	0.0435237	1.28206	1.2908	0.417828	2.05055	1.30569	0.440604	2.20461	1.02274	0.928084	1.79418	0.982739	0.845315	1.23264
539	11.37	24.1	643708495	Hlac_1434 GHMP kinase	13	0.976473	0.809825	1.33434	0.950467	0.683986	1.43355	0.940937	0.727951	1.66061	0.909212	0.380328	1.34331	0.96165	0.726925	1.38331	1.02987	0.800983	1.40523
540	11.36	29.04	643709220	Hlac_2150 naphthoate synthase	6	0.978255	0.883959	1.55379	0.845805	0.259629	1.46858	0.992027	0.965489	1.71995	0.853654	0.464489	1.82619	1.01232	0.885341	1.28204	1.15483	0.507195	1.84032
541	11.36	62.5	643707094	Hlac_0035 PUA domain containing protein	9	0.887512	0.114146	1.17409	0.883748	0.229216	1.26118	0.906943	0.268483	1.2236	0.904239	0.568393	1.52825	1.01879	0.835641	1.24478	1.00602	0.95272	1.28087
542	11.33	42.19	643709815	Hlac_2740 hypothetical protein	9	0.908246	0.141518	1.1493	0.908565	0.228105	1.19104	0.894536	0.164397	1.18795	0.888495	0.124291	1.17581	0.981463	0.83723	1.23789	1.00218	0.971125	1.15144
543	11.32	20.38	643709128	Hlac_2057 molybdate transport protein	7	0.855919	0.0608272	1.1805	0.83687	0.0800089	1.23243	0.894016	0.555852	1.57868	0.873639	0.236258	1.29451	1.0462	0.729079	1.37291	1.02547	0.84471	1.36809
544	11.23	52.67	643709051	Hlac_1980 UspA domain protein	7	0.903695	0.62673	1.65345	0.957232	0.835179	1.66983	0.86072	0.288368	1.38366	0.905871	0.500757	1.41965	0.949578	0.642846	1.30966	0.946395	0.414129	1.17248
545	11.23	36.7	643707082	Hlac_0023 regulatory protein Crp	8	1.00766	0.928654	1.249	1.17694	0.317327	1.48612	0.943986	0.472968	1.22407	1.09555	0.546708	1.46997	0.934858	0.347081	1.19203	0.859639	0.144436	1.26096
546	11.21	21.98	643709739	Hlac_2666 peptidase M29 aminopeptidase II	6	1.14449	0.181837	1.26128	1.12526	0.335546	1.34925	1.17055	0.407261	1.60403	1.14452	0.240178	1.31241	1.02483	0.882098	1.53859	1.01774	0.894606	1.4132
547	11.17	35.12	643707902	Hlac_0836 hypothetical protein	6	0.875775	0.118167	1.19836	0.852956	0.0630589	1.18734	0.893989	0.48815	1.4699	0.865684	0.338594	1.41992	1.01806	0.894384	1.39041	1.02835	0.801878	1.31215
548	11.16	27.72	643709359	Hlac_2286 galactoside O-acetyltransferase 1; maltose O-acetyltransferase 1	6	1.03029	0.841601	1.54669	1.11125	0.239103	1.25744	0.757437	0.0743251	1.38882	0.811359	0.20492	1.51001	0.733131	0.0921799	1.49809	0.929318	0.606975	1.50277
549	11.05	39.56	643708313	Hlac_1249 phosphoribosylformylglycinamidine synthase I	7	1.08963	0.40596	1.27546	1.20424	0.0527232	1.20814	1.12177	0.338416	1.32207	1.22212	0.439611	1.84873	1.02393	0.90681	1.63852	0.908338	0.528093	1.44017
550	11.04	39.11	643709779	Hlac_2704 IMP cyclohydrolase	8	1.33618	0.117278	1.4831	1.34995	0.16969	1.6178	1.32181	0.0660203	1.35795	1.32472	0.138273	1.5071	0.985799	0.823147	1.16899	0.990304	0.896817	1.20159
551	11.03	53.68	643708623	Hlac_1557 uridine kinase	10	0.836592	0.395042	1.63759	0.854297	0.567788	1.9395	0.870361	0.243842	1.31037	0.883189	0.555108	1.65741	1.03573	0.795079	1.39018	0.981552	0.908819	1.48804
552	11.02	19.62	643709192	Hlac_2122 molybdenum cofactor synthesis domain protein	6	1.10209	0.314041	1.25028	1.12127	0.548437	1.58021	1.09951	0.360698	1.27444	1.11176	0.566506	1.55914	0.996661	0.980294	1.39276	0.986406	0.930243	1.46571
553	11.01	35.68	643707236	Hlac_0173 hypothetical protein	6	1.27408	0.0154546	1.19987	1.41714	0.00100115	1.17293	1.27818	0.0668291	1.306	1.41296	0.00360464	1.21661	1.00436	0.960048	1.2143	0.901994	0.11457	1.14377
554	11	26.55	643709592	Hlac_2520 extracellular solute-binding protein family 1	10	1.15043	0.146019	1.24106	0.985495	0.868504	1.25842	1.1476	0.368562	1.45855	0.977961	0.839022	1.33034	0.995744	0.97647	1.45829	1.17067	0.0831069	1.20965
555	10.97	22.84	643708322	Hlac_1258 Rhodanese domain protein	6	1.17995	0.230651	1.3843	1.09012	0.460098	1.34098	1.05864	0.693058	1.45165	0.971019	0.850469	1.50091	0.895391	0.266726	1.26854	1.07906	0.690126	1.63653
556	10.96	40.76	643707409	Hlac_0345 heat shock protein Hsp20	7	1.05398	0.488067	1.19803	1.09501	0.382676	1.27626	0.891014	0.164975	1.20023	0.920428	0.378689	1.2471	0.843357	0.0844437	1.22618	0.96389	0.689737	1.25036
557	10.95	42.42	643708892	Hlac_1822 ribosomal protein S9	9	0.864823	0.131553	1.22584	0.938944	0.586879	1.30815	1.06289	0.747774	1.55768	1.11558	0.703277	1.95377	1.20616	0.380758	1.62411	0.923865	0.613045	1.43823
558	10.95	56.56	643707274	Hlac_0211 Glyoxalase/bleomycin resistance protein/dioxygenase	8	1.38382	0.0126738	1.24607	1.33583	0.0106022	1.20607	1.36945	0.0316103	1.31433	1.31537	0.0178	1.22501	0.990529	0.88003	1.16656	1.03878	0.652265	1.22666
559	10.93	50	643708548	Hlac_1486 protein of unknown function DUF75	9	1.7291	0.0199231	1.49963	1.98649	0.00342963	1.35937	1.68487	0.196018	2.54513	1.93098	0.0861505	2.23958	0.987169	0.950138	1.71385	0.873788	0.136572	1.22321
560	10.91	61.54	643708388	Hlac_1324 hypothetical protein	18	1.32729	0.129234	1.48303	1.37299	0.0974582	1.48498	1.67405	0.289858	2.96315	1.68937	0.28736	3.00164	1.44743	0.324409	2.32355	0.97006	0.691036	1.19516
561	10.9	45.7	643709290	Hlac_2218 Ferritin Dps family protein	12	0.752322	0.0843671	1.41315	0.694336	0.0246485	1.33433	0.730754	0.0548053	1.38267	0.669262	0.0269758	1.38641	0.969718	0.747188	1.28035	1.08901	0.377686	1.26974
562	10.89	55.74	643707104	Hlac_0045 hypothetical protein	10	0.89308	0.44198	1.50263	0.89505	0.432847	1.47769	0.828725	0.486804	2.12957	0.824282	0.346305	1.73623	0.925896	0.581605	1.48863	1.00189	0.993021	1.88301
563	10.87	50.2	643709031	Hlac_1960 hypothetical protein	7	0.76728	0.0834115	1.39044	0.760869	0.0517936	1.31948	0.797712	0.0526807	1.2597	0.786569	0.044711	1.25783	1.03856	0.635337	1.25725	1.01	0.899548	1.25952
564	10.79	52.87	643708775	Hlac_1708 Transcription factor TFIIE, alpha subunit	12	1.03545	0.787326	1.39824	0.993587	0.953754	1.33565	1.08832	0.781163	2.20509	1.04053	0.876431	1.94557	1.05384	0.79694	1.69788	1.04562	0.579246	1.22815
565	10.77	19.53	643708961	Hlac_1890 UspA domain protein	5	0.975001	0.821698	1.3153	0.985451	0.882559	1.27432	0.953199	0.67274	1.31644	0.957606	0.672807	1.28213	0.976772	0.719315	1.17218	0.992358	0.906736	1.1736
566	10.72	50.97	643708624	Hlac_1558 putative transcriptional regulator, XRE family	7	1.56624	0.0165903	1.39598	1.71873	0.0199373	1.52404	1.58451	0.0258675	1.46636	1.71215	0.0552872	1.74107	1.0132	0.91192	1.3206	0.911761	0.321862	1.23295
567	10.68	23.13	643709182	Hlac_2112 hypothetical protein	9	1.06363	0.53569	1.43052	1.12899	0.349614	1.53899	0.989184	0.907607	1.42845	1.04249	0.693233	1.48117	0.92787	0.464006	1.43157	0.945371	0.566046	1.426
568	10.66	57.64	643708558	Hlac_1496 UspA domain protein	12	1.04753	0.636288	1.32551	1.11467	0.227352	1.25636	1.01928	0.807187	1.25627	1.0772	0.489256	1.35131	0.970938	0.760279	1.32428	0.942479	0.497698	1.27764
569	10.59	64	643708925	Hlac_1856 Protein of unknown function DUF54	6	0.962698	0.895946	3.02102	0.820401	0.463018	2.57605	0.894777	0.562531	2.00444	0.753665	0.168655	1.77756	0.92829	0.520929	1.51412	1.18644	0.315765	1.74089
570	10.53	44.12	643707086	Hlac_0027 Glyoxalase/bleomycin resistance protein/dioxygenase	6	1.15341	0.0900852	1.19488	1.04914	0.64424	1.30615	1.11869	0.1997	1.22495	1.01217	0.899972	1.28511	0.968579	0.689027	1.2286	1.10134	0.32234	1.2681
571	10.52	36.64	643708211	Hlac_1146 ABC transporter related	7	1.21622	0.0966907	1.29764	1.32928	0.0330132	1.27281	1.19019	0.161403	1.34911	1.28915	0.126686	1.46966	0.976894	0.821303	1.3525	0.91775	0.448541	1.36902
573	10.5	28.53	643708635	Hlac_1568 amidohydrolase	6	1.23594	0.0897417	1.31317	1.18991	0.106706	1.27433	1.10557	0.263819	1.26222	1.05688	0.574653	1.32365	0.89289	0.218455	1.26146	1.04321	0.642777	1.29943
574	10.38	46.55	643707182	Hlac_0118 Protein of unknown function DUF1621	6	1.09121	0.443703	1.48692	1.15484	0.261905	1.49243	1.22426	0.354013	2.06988	1.2878	0.362051	2.53194	1.12	0.567869	2.05362	0.94758	0.619956	1.48995
575	10.35	24.15	643707375	Hlac_0313 hypothetical protein	7	1.28676	0.144253	1.45466	1.24467	0.105577	1.33012	1.17522	0.124502	1.25245	1.13006	0.0990795	1.16818	0.909354	0.440426	1.33864	1.03668	0.57754	1.16833
576	10.35	24.23	643707331	Hlac_0268 peptidase M24	6	0.961299	0.571662	1.19492	1.00438	0.948761	1.19393	0.874562	0.186763	1.26342	0.908127	0.268615	1.23174	0.908333	0.208781	1.19519	0.960079	0.557894	1.19379
577	10.29	18.91	643709402	Hlac_2329 TRAP transporter solute receptor, TAXI family	24	1.91226	0.0177459	1.45738	1.6877	0.0981144	2.14411	1.81641	0.0918855	2.31028	1.59445	0.245444	3.43677	0.952405	0.710579	1.6335	1.13581	0.299752	1.4844
578	10.28	14.58	643709369	Hlac_2296 Na+/H+ antiporter NhaC	10	0.548882	0.136226	2.44675	0.562433	0.5852	14.8036	0.604057	0.203291	2.51178	0.6189	0.670613	18.3035	1.10102	0.600449	1.60065	1.03072	0.967906	7.11541
579	10.21	17.24	643707471	Hlac_0407 protein of unknown function DUF21	7	1.09923	0.369349	1.42511	1.13869	0.425506	1.75597	1.35014	0.19004	1.93753	1.38207	0.338081	3.04938	1.22704	0.253975	1.74317	0.968511	0.800525	1.61321
580	10.21	40.47	643709258	Hlac_2188 GTP cyclohydrolase III	5	0.990979	0.972883	2.7631	1.05437	0.962121	70.0557	0.802364	0.151782	1.51945	0.804991	0.788878	21.2387	0.807147	0.485745	2.9659	0.993701	0.993892	23.2712
581	10.19	30.5	643707360	Hlac_0298 Succinylglutamate desuccinylase/aspartoacylase	6	0.962165	0.872861	2.02358	1.12776	0.77326	3.36623	0.642565	0.209018	2.41684	0.746014	0.425796	2.75759	0.688187	0.496411	4.66697	0.855293	0.476467	1.84576
582	10.18	40.53	643709376	Hlac_2303 Methyltransferase type 11	5	0.522553	0.0097564	1.50876	0.503547	0.0218956	1.71151	0.539937	0.057112	1.90347	0.518279	0.107433	2.36929	1.02981	0.896222	1.73387	1.04314	0.652277	1.25458
583	10.16	31.91	643708088	Hlac_1022 short-chain dehydrogenase/reductase SDR	6	0.845337	0.10877	1.24808	0.878176	0.198886	1.25312	0.801535	0.0135523	1.16466	0.828181	0.0926568	1.26313	0.946057	0.5509	1.24993	0.964885	0.589317	1.17286
584	10.12	32.46	643708900	Hlac_1830 aspartate/glutamate/uridylate kinase	7	0.963804	0.658505	1.27126	0.893623	0.499415	1.5955	0.910747	0.624641	1.72887	0.838474	0.227847	1.44901	0.943879	0.662413	1.4635	1.08129	0.663902	1.67841
585	10.1	51.7	643707142	Hlac_0081 hypothetical protein	10	1.03874	0.619648	1.21706	1.0653	0.461718	1.24102	0.933469	0.385337	1.21687	0.950603	0.510013	1.2149	0.896659	0.200619	1.21876	0.978594	0.771428	1.21316
586	10.08	75.86	643707889	Hlac_0823 Ribosomal LX protein	8	0.853669	0.321138	1.52902	0.835351	0.368601	1.71986	0.907002	0.317196	1.29619	0.880238	0.213244	1.29389	1.05833	0.7529	1.68701	1.02678	0.767192	1.2963
587	10.06	64.29	643708334	Hlac_1270 methylated-DNA--protein-cysteine methyltransferase	6	0.589925	0.229259	12.4905	0.666303	0.371415	30.118	0.43312	0.293782	197.732	0.48815	0.379023	479.153	0.725407	0.378242	15.7304	0.891345	0.459542	3.6205
588	10.04	35.68	643709459	Hlac_2386 uridylate kinase	7	0.806189	0.243463	1.60553	0.750947	0.131531	1.55657	0.798881	0.107665	1.36943	0.739374	0.0883215	1.47041	0.989857	0.920412	1.34831	1.07653	0.422172	1.28795
589	10.03	32.32	643708946	Hlac_1876 shikimate kinase	6	1.02452	0.797874	1.31721	0.926332	0.496352	1.37082	1.10677	0.285005	1.28229	0.992424	0.935838	1.31886	1.07788	0.405443	1.28032	1.1112	0.427404	1.44262
590	10.03	25.71	643707225	Hlac_0162 ABC-type iron(III) transport system,substrate-binding protein	10	0.917283	0.538136	1.48652	0.852734	0.478283	1.87287	1.10964	0.685016	2.09635	1.02432	0.918242	1.98515	1.21504	0.25546	1.5559	1.07764	0.667776	1.65176
591	10.02	29.75	643707607	Hlac_0542 thioredoxin reductase-like protein	5	0.926004	0.422032	1.26975	0.941835	0.655455	1.4129	0.920338	0.502631	1.36775	0.925887	0.484894	1.32055	0.991923	0.95322	1.43427	0.988019	0.879024	1.22914
592	10.01	67.32	643708237	Hlac_1172 hypothetical protein	7	0.694209	0.00681017	1.21808	0.723972	0.0590919	1.40896	0.795791	0.321626	1.75263	0.823599	0.424329	1.83335	1.14223	0.411659	1.49654	0.962744	0.748739	1.3595
593	10	38.4	643708073	Hlac_1007 protein of unknown function DUF75	8	0.900929	0.556304	1.57098	0.833579	0.299307	1.52818	0.765377	0.0397901	1.28031	0.70386	0.0810997	1.52215	0.847734	0.291814	1.45936	1.08651	0.433175	1.30294
594	10	77.06	643707343	Hlac_0280 Vacuolar H+transporting two-sector ATPase F subunit	8	0.81299	0.0550525	1.23888	0.870727	0.15014	1.24135	0.872518	0.324564	1.4012	0.927254	0.592085	1.43411	1.06978	0.520334	1.30479	0.936598	0.448263	1.24173
595	10	29.46	643709391	Hlac_2318 purine or other phosphorylase family 1	5	0.969208	0.897753	2.03892	1.11317	0.319248	1.33162	0.971014	0.913401	2.20792	1.10555	0.767334	2.68043	0.992754	0.98667	3.58297	0.871545	0.436628	1.63017
596	10	58.11	643708912	Hlac_1843 Ribosomal protein S28e	8	0.743958	0.0199758	1.24489	0.756492	0.0308238	1.26743	0.739465	0.0460262	1.34068	0.746977	0.0361473	1.2983	0.992467	0.910037	1.19062	0.986365	0.839226	1.19252
597	10	40.61	643709013	Hlac_1942 glutamine amidotransferase of anthranilate synthase	6	1.62434	0.0287663	1.43604	1.65543	0.0519009	1.67259	1.89434	0.016832	1.4351	1.91643	0.0262874	1.5888	1.16379	0.212809	1.43559	0.982246	0.891779	1.64987
598	10	87.41	643707136	Hlac_0075 histidine triad (HIT) protein	10	1.43855	0.0187386	1.28242	1.30959	0.448864	2.68532	1.59649	0.0207687	1.39439	1.43426	0.223467	2.11695	1.10838	0.330596	1.32669	1.09687	0.797594	2.85849
599	10	82.02	643707436	Hlac_0372 Thioredoxin domain protein	10	1.20903	0.0638094	1.23029	1.22496	0.106394	1.31154	1.08122	0.57544	1.42756	1.08653	0.615968	1.52848	0.895877	0.160024	1.19383	0.989582	0.877111	1.19296
600	9.96	22.58	643708158	Hlac_1092 Extracellular ligand-binding receptor	8	1.36445	0.0755644	1.43573	1.43346	0.0708441	1.50513	1.18122	0.542838	2.0057	1.23285	0.466089	2.05877	0.868951	0.399246	1.51237	0.954527	0.532294	1.20834
601	9.96	48.8	643708644	Hlac_1578 translation initiation factor eIF-5A	11	0.952291	0.529565	1.21822	0.926137	0.341503	1.21836	1.03822	0.651056	1.23782	1.00286	0.98087	1.3647	1.08794	0.299625	1.21716	1.03069	0.692823	1.21837
602	9.92	32.93	643709370	Hlac_2297 GTP-binding protein HSR1-related	9	0.665181	0.170324	1.89738	0.623975	0.0679034	1.68058	0.639371	0.0451812	1.54344	0.595543	0.0106816	1.41521	0.963896	0.746287	1.30418	1.0709	0.460869	1.23713
603	9.92	61.9	643708908	Hlac_1838 hypothetical protein	7	1.10096	0.303015	1.25366	0.962051	0.806523	1.50755	1.15457	0.247211	1.34272	1.01401	0.956092	1.93347	1.04861	0.633704	1.29154	1.1485	0.457162	1.59597
604	9.87	27.03	643709090	Hlac_2019 3-hydroxy-3-methylglutaryl Coenzyme A reductase	11	0.956779	0.753171	1.43926	0.961429	0.794992	1.48169	1.06414	0.719703	1.56519	1.0621	0.730485	1.57241	1.11555	0.434265	1.41853	0.999232	0.991272	1.2011
605	9.86	15.17	643707385	Hlac_0323 FAD-dependent pyridine nucleotide-disulphide oxidoreductase	6	1.00823	0.914315	1.2048	1.11813	0.264629	1.25681	0.972354	0.673227	1.17476	1.06879	0.316873	1.16633	0.960832	0.711982	1.30058	0.905682	0.244228	1.21294
606	9.85	24.57	643709444	Hlac_2371 glyceraldehyde-3-phosphate dehydrogenase, type I	9	2.31972	0.0109174	1.73072	2.19127	0.0704783	2.41089	2.06206	0.0282109	1.83809	1.93782	0.115055	2.44156	0.903114	0.282518	1.24313	1.05761	0.767873	1.5873
607	9.81	24.86	643708627	Hlac_1560 oxidoreductase domain protein	5	1.33854	0.179739	1.70299	1.31751	0.0778533	1.39477	1.27052	0.168842	1.52515	1.24306	0.0567629	1.25766	0.944684	0.684041	1.49705	1.0214	0.91136	1.74541
608	9.75	12.72	643707780	Hlac_0714 proton-translocating NADH-quinone oxidoreductase, chain N	5	0.979585	0.829855	1.43832	0.928296	0.47183	1.43903	1.00271	0.977432	1.44002	0.94378	0.56558	1.44056	1.02168	0.824419	1.4418	1.05818	0.571413	1.43726
609	9.73	18.67	643707203	Hlac_0139 pyruvate dehydrogenase (acetyl-transferring) E1 component, alpha subunit	6	0.937887	0.235179	1.12209	0.922316	0.290046	1.17892	0.925688	0.24552	1.15268	0.905305	0.0793708	1.12095	0.985376	0.795644	1.13526	1.01964	0.777895	1.16616
610	9.73	29.91	643709600	Hlac_2527 protein of unknown function DUF1508	8	1.05319	0.378295	1.14264	1.10419	0.367429	1.28256	1.01309	0.868396	1.20198	1.05203	0.398137	1.14622	0.960182	0.612793	1.20482	0.95852	0.571401	1.18912
611	9.69	75	643708081	Hlac_1015 protein of unknown function DUF74	7	1.1113	0.418366	1.36039	1.09236	0.463676	1.33159	1.04553	0.737458	1.38123	1.02125	0.858926	1.33501	0.940127	0.369862	1.17487	1.01916	0.840959	1.25965
612	9.68	52.56	643709032	Hlac_1961 hypothetical protein	5	0.870854	0.395347	1.49712	1.01251	0.866823	1.21301	0.830395	0.157001	1.34536	0.960179	0.553934	1.19105	0.953114	0.559995	1.23363	0.861664	0.205988	1.31527
613	9.65	51.02	643709620	Hlac_2548 hypothetical protein	6	0.999251	0.996107	1.4916	0.919325	0.490908	1.36103	0.935937	0.514815	1.29369	0.853119	0.257448	1.39682	0.934647	0.494926	1.2842	1.09082	0.628057	1.58508
614	9.62	63.16	643708950	Hlac_1880 hypothetical protein	5	0.550496	0.172063	2.89641	0.547472	0.156767	2.77297	0.527216	0.168737	3.08991	0.521379	0.152132	2.95953	0.954823	0.561412	1.25349	1.00262	0.973607	1.26116
615	9.59	47.37	643708348	Hlac_1284 aspartate carbamoyltransferase, regulatory subunit	6	1.0541	0.546469	1.2489	1.10172	0.29297	1.24893	0.988115	0.906036	1.30218	1.02583	0.799827	1.29859	0.936457	0.360349	1.19314	0.959803	0.554429	1.19333
616	9.58	46.39	643708945	Hlac_1875 Chorismate mutase	7	0.597336	0.00489785	1.28929	0.545314	0.000876116	1.20789	0.631624	0.00248012	1.20722	0.57265	0.00120111	1.20752	1.05518	0.477557	1.20986	1.09926	0.233905	1.20631
617	9.57	18.04	643708830	Hlac_1765 aminotransferase class V	6	0.956468	0.73631	3.6195	0.917867	0.55389	3.63594	0.971589	0.8236	3.6243	0.926092	0.588161	3.63851	1.01376	0.914625	3.62091	1.04521	0.738827	3.639
618	9.56	21.68	643708628	Hlac_1561 aldo/keto reductase	6	1.2243	0.0857031	1.29033	1.17825	0.293778	1.50852	1.06811	0.68059	1.58674	1.02218	0.838158	1.3683	0.872071	0.391778	1.5471	1.03949	0.833579	1.71277
619	9.55	39.44	643708528	Hlac_1467 UspA domain protein	5	1.09125	0.599102	1.60679	1.21816	0.245054	1.54581	1.04611	0.589551	1.26899	1.16111	0.139744	1.26873	0.952742	0.808535	1.79038	0.897387	0.242985	1.26823
620	9.54	10.91	643709167	Hlac_2097 inner-membrane translocator	6	0.973916	0.702825	1.19597	0.992533	0.946451	1.3379	1.044	0.745664	1.41036	1.05651	0.761935	1.60082	1.07109	0.424661	1.23945	0.985373	0.831245	1.19705
621	9.48	13.49	643708212	Hlac_1147 inner-membrane translocator	7	1.1887	0.227472	1.40061	1.11363	0.277007	1.2682	1.32591	0.24589	1.77976	1.23585	0.233512	1.52083	1.11928	0.488851	1.50812	1.06295	0.644138	1.40463
622	9.47	15.17	643709227	Hlac_2157 PUA domain containing protein	8	1.12809	0.195214	1.22426	1.08754	0.425366	1.27148	1.02258	0.714655	1.15316	0.976781	0.762379	1.19921	0.902867	0.392906	1.31217	1.04193	0.588426	1.1923
623	9.46	19.48	643708704	Hlac_1638 FAD dependent oxidoreductase	5	1.07243	0.465753	1.25585	1.11074	0.190117	1.19505	0.96562	0.736303	1.28736	0.997268	0.985793	1.45627	0.899524	0.275505	1.24911	0.966683	0.777145	1.33857
624	9.43	16	643709230	Hlac_2160 tRNA-guanine transglycosylase, various specificities	8	0.903558	0.346979	1.30265	0.968403	0.653085	1.20177	1.08126	0.616649	1.49215	1.15086	0.380047	1.48541	1.19354	0.29714	1.50691	0.935814	0.436274	1.23753
625	9.43	38.71	643708967	Hlac_1896 short-chain dehydrogenase/reductase SDR	6	0.948918	0.665478	1.34135	0.858951	0.258494	1.35894	0.890655	0.607416	1.72206	0.803351	0.448416	1.98327	0.939846	0.707518	1.49396	1.10423	0.501418	1.42192
626	9.41	31.64	643709186	Hlac_2116 photosystem I assembly BtpA	6	1.08402	0.356166	1.22643	1.01893	0.762079	1.16278	1.01478	0.935039	1.55281	0.945425	0.644089	1.34145	0.933815	0.534685	1.30239	1.06539	0.509121	1.25758
627	9.37	34.21	643709326	Hlac_2253 uroporphyrin-III C-methyltransferase	5	0.856067	0.494814	1.8928	0.811464	0.445139	2.13437	0.864667	0.490261	1.80435	0.809568	0.306179	1.7268	1.0094	0.910131	1.27484	1.06393	0.736929	1.7075
628	9.37	26.54	643708087	Hlac_1021 FAD-dependent pyridine nucleotide-disulphide oxidoreductase	5	1.05114	0.82883	2.39529	1.02455	0.845323	1.60214	1.0307	0.745617	1.41872	0.992156	0.962241	1.88543	0.976062	0.862362	1.69981	1.03361	0.886466	2.41155
629	9.23	53.23	643707934	Hlac_0869 Protein of unknown function DUF555	5	0.950392	0.723813	1.41889	0.965864	0.732356	1.28003	0.935161	0.488091	1.2591	0.944444	0.56771	1.27175	0.982704	0.900812	1.40801	0.984649	0.86279	1.24436
630	9.17	17.23	643709205	Hlac_2135 TOPRIM domain protein	7	1.21992	0.616288	39.2635	1.26687	0.784861	5180.41	1.43785	0.179496	3.80603	1.44806	0.577488	409.637	1.16878	0.568632	11.7359	0.984858	0.97437	123.06
631	9.14	18.7	643709398	Hlac_2325 carbamoyl-phosphate synthase, small subunit	6	0.930978	0.511838	1.31796	0.933666	0.578044	1.37043	0.916956	0.427382	1.31355	0.913358	0.424774	1.32757	0.98411	0.925574	1.56387	1.00047	0.994731	1.20315
632	9.1	21.53	643707996	Hlac_0930 aminotransferase class I and II	6	0.860326	0.214671	1.43455	1.00019	0.998437	1.43266	0.739363	0.0689974	1.43365	0.853616	0.227554	1.48578	0.857495	0.207382	1.4331	0.862935	0.220073	1.43325
633	9.08	11.3	643707740	Hlac_0674 extracellular solute-binding protein family 5	7	1.70062	0.141521	2.34355	1.81832	0.141407	2.60805	1.84262	0.170473	2.95427	1.94948	0.169911	3.25761	1.10539	0.32736	1.31402	0.932087	0.407658	1.26237
634	9	14.18	643709140	Hlac_2069 AAA ATPase central domain protein	8	0.97458	0.803077	1.28628	0.944609	0.718553	1.46829	0.962965	0.54208	1.15997	0.928344	0.563472	1.36232	0.984133	0.875593	1.28351	1.0326	0.791846	1.34475
635	9	47.8	643708914	Hlac_1845 nucleoside diphosphate kinase	13	1.00487	0.953705	1.278	1.02767	0.82776	1.44205	1.00395	0.962344	1.27764	1.01957	0.884211	1.47597	0.996707	0.968552	1.27795	0.980491	0.878938	1.4599
636	8.96	26.49	643709348	Hlac_2275 transcriptional regulator, TrmB	9	0.860109	0.217848	1.31647	0.770736	0.0793846	1.35626	0.769217	0.16156	1.50815	0.687929	0.204396	1.93325	0.892479	0.506133	1.50466	1.12593	0.40866	1.40251
637	8.92	57.75	643709657	Hlac_2585 UspA domain protein	6	1.67608	0.14957	2.6435	1.73695	0.234206	4.09908	1.78076	0.157878	3.07826	1.82686	0.279501	5.83979	1.06067	0.699385	1.76573	0.967625	0.871218	2.16215
638	8.91	75.15	643707469	Hlac_0405 alkyl hydroperoxide reductase/ Thiol specific antioxidant/ Mal allergen	9	1.63949	0.334206	38.0242	1.53147	0.265278	10.9908	1.45492	0.527654	180.741	1.35658	0.506129	51.9486	0.894606	0.528151	4.69323	1.07739	0.588762	3.5127
639	8.85	78	643708460	Hlac_1399 PRC-barrel domain protein	7	1.05799	0.442378	1.2017	1.15824	0.0916018	1.20263	1.04698	0.589625	1.24315	1.1385	0.20399	1.26801	0.987999	0.871708	1.21499	0.916371	0.261036	1.20367
640	8.75	26.02	643709649	Hlac_2577 D-isomer specific 2-hydroxyacid dehydrogenase NAD-binding	5	1.00317	0.991889	2.14091	0.921683	0.766836	1.95355	1.17882	0.560387	1.97102	1.07431	0.769826	1.81583	1.17567	0.0842696	1.21355	1.10281	0.470549	1.38054
641	8.66	22.99	643709217	Hlac_2147 ABC transporter related	6	0.887732	0.550642	1.75997	0.818121	0.309349	1.68746	1.0626	0.472109	1.26553	0.969379	0.707543	1.27097	1.19498	0.189046	1.39767	1.09309	0.310932	1.26228
642	8.66	21.62	643709109	Hlac_2038 beta-ribofuranosylaminobenzene 5'-phosphate synthase family	5	0.778862	0.330107	2.32286	0.772329	0.290634	2.18375	0.765188	0.262885	2.10971	0.754556	0.337104	2.63222	0.981611	0.851098	1.45505	1.01382	0.936272	1.92275
643	8.64	54.23	643707756	Hlac_0690 hypothetical protein	8	1.05201	0.722958	1.7075	0.954893	0.746034	1.7072	1.0089	0.925513	1.4346	0.909144	0.592783	1.9156	0.95555	0.772733	1.80906	1.10345	0.585718	1.93095
644	8.62	13.59	643707901	Hlac_0835 glutamyl-tRNA(Gln) amidotransferase, A subunit	6	1.04472	0.758018	1.4129	1.18268	0.243059	1.38544	1.0462	0.662411	1.28462	1.17657	0.152546	1.28135	0.998759	0.985074	1.1763	0.885352	0.101726	1.1693
645	8.6	60.47	643708107	Hlac_1040 hypothetical protein	6	0.81242	0.0914257	1.30926	0.732956	0.198898	1.82508	0.883237	0.41586	1.52133	0.788018	0.446187	2.37928	1.08588	0.69016	1.81629	1.1185	0.540593	1.67792
647	8.59	34.47	643707708	Hlac_0642 Haloacid dehalogenase domain protein hydrolase	5	0.724608	0.0229921	1.26845	0.715873	0.0207256	1.2679	0.782388	0.0998923	1.39326	0.768358	0.0792122	1.37768	1.07739	0.398098	1.27288	1.01564	0.848615	1.26802
648	8.58	28.76	643707774	Hlac_0708 NADH-quinone oxidoreductase, chain I	5	1.12775	0.0532427	1.13027	1.13964	0.135081	1.20086	1.10745	0.276623	1.22703	1.11354	0.212911	1.20394	0.981228	0.806063	1.19216	0.991757	0.886117	1.14087
649	8.56	60.16	643709038	Hlac_1967 ribosomal protein S8e	6	0.714711	0.189911	1.7439	0.713726	0.165757	1.68734	0.758763	0.332186	1.89747	0.752646	0.289084	1.81851	1.06036	0.378471	1.16282	0.998816	0.985619	1.16685
650	8.52	22.55	643709430	Hlac_2356 UspA domain protein	4	1.01531	0.852657	1.22113	0.994487	0.944599	1.21478	1.01217	0.905073	1.28152	0.984637	0.861012	1.24106	0.995605	0.960617	1.24385	1.02494	0.688868	1.16089
651	8.48	9.286	643708461	Hlac_1400 FAD linked oxidase domain protein	7	0.994588	0.945543	1.26216	0.976591	0.892191	1.66776	0.871457	0.15747	1.26301	0.848499	0.111692	1.26379	0.873356	0.312671	1.42743	1.02346	0.815153	1.33549
652	8.48	16.8	643708299	Hlac_1235 carbohydrate kinase, YjeF related protein	5	1.52856	0.0195769	1.38034	1.6151	0.0293089	1.50334	1.30345	0.108715	1.41832	1.37667	0.0503962	1.37786	0.85429	0.301728	1.42152	0.945197	0.716069	1.457
653	8.46	83.95	643708253	Hlac_1188 protein of unknown function UPF0044	6	0.65097	0.147268	1.94311	0.55288	0.063642	1.90866	0.607774	0.0318796	1.53348	0.510864	0.0340462	1.80263	0.942513	0.758628	1.64788	1.19246	0.112498	1.27248
654	8.44	23.8	643707845	Hlac_0779 GTPase of unknown function domain protein	6	0.903346	0.475832	1.48875	1.02745	0.729407	1.25468	1.06096	0.748658	1.70948	1.20184	0.0824835	1.25561	1.17598	0.108387	1.25571	0.880248	0.327516	1.41591
655	8.43	16.29	643707099	Hlac_0040 protein of unknown function DUF402	4	0.97011	0.925159	2.32202	0.868164	0.470901	1.63787	0.838925	0.450641	1.79291	0.749054	0.0287087	1.27101	0.867626	0.382216	1.49464	1.11463	0.515082	1.52558
656	8.41	25.61	643707887	Hlac_0821 signal recognition particle-docking protein FtsY	8	0.990457	0.936949	1.42637	0.949718	0.741905	1.5754	0.999668	0.997985	1.46786	0.951955	0.770049	1.632	1.00847	0.918398	1.2726	1.04852	0.580176	1.27617
657	8.37	33.43	643707721	Hlac_0655 3-dehydroquinate synthase	5	1.51378	0.0618725	1.57299	1.2139	0.464303	2.09056	1.96499	0.0499179	1.96391	1.58428	0.103606	1.88249	1.30706	0.192432	1.66289	1.2486	0.223519	1.58688
658	8.35	83.91	643708328	Hlac_1264 hypothetical protein	13	0.456825	0.0319529	1.98025	0.367523	0.0196596	2.14092	0.468105	0.0385382	2.01374	0.377873	0.0242836	2.19136	1.03042	0.717333	1.22272	1.36492	0.128391	1.55183
659	8.35	55.46	643707367	Hlac_0305 transcriptional regulator, PadR-like family	11	0.521981	0.0441669	1.8637	0.56548	0.0446628	1.72982	0.523632	0.0285224	1.70887	0.565384	0.0317843	1.63091	1.00958	0.897575	1.21292	0.920224	0.268398	1.19687
660	8.33	43.65	643707601	Hlac_0536 Ferritin Dps family protein	11	1.24493	0.870838	752728	1.7024	0.604623	12682.8	0.758405	0.885954	267215600	1.03524	0.981704	4446650	0.630135	0.48805	284.756	0.757996	0.535217	51.0755
661	8.33	25.2	643709126	Hlac_2055 ABC transporter related	4	0.952275	0.687648	1.57228	0.937278	0.709165	1.91243	1.14388	0.24317	1.42366	1.11751	0.309358	1.42472	1.1944	0.382097	1.98932	1.02109	0.823179	1.42394
662	8.32	9.518	643707695	Hlac_0629 DNA mismatch repair protein MutL	5	0.921536	0.655799	1.97031	0.824697	0.458051	2.48286	0.74356	0.0753685	1.44971	0.654213	0.0780997	1.72043	0.804793	0.131322	1.45764	1.13958	0.26566	1.44407
663	8.31	75.21	643707860	Hlac_0795 hypothetical protein	12	1.05971	0.703866	1.48309	1.11231	0.453794	1.42831	1.09274	0.770818	2.20285	1.14223	0.560318	1.78953	1.02885	0.935393	2.49695	0.953234	0.672905	1.33964
664	8.29	82.43	643708296	Hlac_1232 protein of unknown function DUF1458	10	2.27904	0.0194357	1.83117	2.38322	0.0265001	2.01892	1.81046	0.00852192	1.40755	1.88647	0.00544156	1.3802	0.791852	0.31962	1.76933	0.956801	0.59522	1.23698
665	8.28	12.98	643707224	Hlac_0161 hypothetical protein	4	1.09332	0.277275	1.21785	1.04493	0.70003	1.34262	1.04321	0.879346	2.06689	0.990299	0.970718	1.99958	0.952378	0.854609	2.00015	1.05001	0.613437	1.28098
666	8.27	16.41	643707714	Hlac_0648 menaquinol--cytochrome-c reductase (cytochrome bc complex) cytochrome b/c subunit	6	1.1062	0.189462	1.19415	0.936778	0.493482	1.27233	1.00783	0.909167	1.19519	0.845829	0.100557	1.24425	0.908754	0.316389	1.26131	1.18593	0.151393	1.30657
667	8.23	48.94	643708932	Hlac_1862 UspA domain protein	8	1.15069	0.303923	1.55348	1.12167	0.368776	1.53613	1.08773	0.458837	1.48822	1.05334	0.628806	1.48513	0.944025	0.591479	1.47934	1.02868	0.790334	1.49364
668	8.2	20.85	643709101	Hlac_2030 translation factor pelota	5	0.916828	0.401452	1.42421	0.926805	0.452338	1.42382	0.90163	0.480618	1.67932	0.904883	0.513518	1.72663	0.98167	0.843761	1.42741	0.991908	0.930112	1.42314
669	8.19	54.08	643709464	Hlac_2391 hypothetical protein	11	0.938618	0.60992	1.57613	0.960925	0.693374	1.45713	0.979405	0.87805	1.6742	0.996094	0.974387	1.5917	1.0417	0.672271	1.43098	0.979832	0.827058	1.42342
670	8.17	16.45	643708170	Hlac_1104 NAD-dependent epimerase/dehydratase	7	1.44534	0.213966	1.99916	1.35003	0.25171	1.86337	1.41737	0.0543293	1.43215	1.30704	0.0923289	1.40128	0.969596	0.842745	1.49933	1.0839	0.277867	1.1951
671	8.16	31.92	643709706	Hlac_2634 NCAIR mutase (PurE)-related protein	5	0.879093	0.516791	1.75002	0.822797	0.181289	1.43028	1.07281	0.807079	2.31403	1.00025	0.998837	1.65247	1.22505	0.112407	1.33663	1.06384	0.790228	1.96873
672	8.16	86.75	643708314	Hlac_1250 phosphoribosylformylglycinamidine synthase, purS	8	1.564	0.0185499	1.35636	1.6672	0.0183544	1.41481	1.6221	0.012749	1.33309	1.71738	0.013413	1.38732	1.03576	0.663861	1.26209	0.940334	0.467047	1.26571
673	8.15	36.67	643707964	Hlac_0899 NusG antitermination factor	7	0.949402	0.657526	1.35185	0.930679	0.67872	1.56396	0.881596	0.195889	1.25305	0.8504	0.108513	1.24411	0.923685	0.602643	1.47767	1.02676	0.862983	1.48955
674	8.15	34.87	643708578	Hlac_1516 Protein of unknown function DUF555	4	1.83848	0.0639565	1.94532	1.96198	0.0692943	2.13589	1.82627	0.0701696	1.97665	1.94067	0.0537314	1.974	1.00186	0.991714	1.59611	0.94116	0.438195	1.21617
675	8.14	26.41	643706904	Hlac_3100 hypothetical protein	5	1.13926	0.47698	1.58691	1.27042	0.0329425	1.23087	0.961382	0.74566	1.36961	1.06153	0.805439	1.87743	0.840998	0.478672	1.85124	0.900852	0.579718	1.61866
676	8.12	13.02	643706785	Hlac_2975 hypothetical protein	6	1.54665	0.418348	71.8809	1.46297	0.484443	99.835	1.37676	0.530059	86.9641	1.29311	0.619209	120.677	0.89039	0.452788	3.56471	1.06763	0.627989	3.51517
677	8.1	33.81	643707212	Hlac_0149 protein of unknown function DUF296	4	1.1815	0.225589	1.41753	1.21015	0.155929	1.37988	1.13088	0.29427	1.36161	1.15002	0.23352	1.34843	0.955306	0.585372	1.26971	0.979389	0.798796	1.26876
678	8.08	5.456	643707476	Hlac_0412 hypothetical protein	6	0.823048	0.15747	1.36521	0.89816	0.434803	1.41038	0.899023	0.429749	1.40038	0.972942	0.863066	1.51308	1.09015	0.295638	1.22059	0.919193	0.625288	1.55707
679	8.06	45.65	643707893	Hlac_0827 Ribosomal protein L31e	7	0.527574	0.00574411	1.33179	0.517348	0.00323706	1.27392	0.525005	0.0100206	1.42089	0.510989	0.0030765	1.27426	0.994219	0.944187	1.27464	1.0186	0.82254	1.271
680	8.05	25.67	643707441	Hlac_0377 ABC transporter related	5	1.47373	0.0492453	1.47012	1.35544	0.0548269	1.37143	1.40644	0.0575116	1.43525	1.2799	0.123663	1.4472	0.948361	0.805471	1.87295	1.09398	0.316514	1.26913
681	8.05	51.43	643708350	Hlac_1286 hypothetical protein	5	0.981402	0.887065	1.47224	1.05667	0.679666	1.46969	0.916649	0.754816	2.24662	0.982966	0.951056	2.27107	0.931947	0.733115	1.82078	0.931807	0.443745	1.29104
682	8.04	18.18	643708729	Hlac_1661 ATP-NAD/AcoX kinase	4	0.843279	0.113592	1.27749	0.943092	0.776119	1.82098	0.802631	0.0646261	1.27723	0.889815	0.499036	1.6233	0.949987	0.549297	1.27465	0.901617	0.514341	1.5635
683	8.04	20.68	643707317	Hlac_0254 phosphoribosyltransferase	4	0.856273	0.49297	2.2313	0.967718	0.916476	3.29105	1.01567	0.952204	2.68813	1.13314	0.734062	3.96939	1.19038	0.167054	1.4223	0.888508	0.322062	1.47701
684	8.04	43.17	643709015	Hlac_1944 hypothetical protein	7	0.901391	0.27912	1.28486	0.846906	0.162999	1.33285	0.846053	0.115294	1.27369	0.78957	0.0531772	1.27417	0.936972	0.452092	1.27166	1.06859	0.447751	1.27417
685	8.03	18.95	643708880	Hlac_1812 pseudouridylate synthase TruB domain protein	4	0.854163	0.205272	1.4424	0.748529	0.075544	1.43834	0.880575	0.392366	1.6583	0.768724	0.176101	1.73412	1.02647	0.886037	1.99963	1.14333	0.253969	1.43875
686	8.03	24.83	643706902	Hlac_3098 Cobyrinic acid ac-diamide synthase	4	1.33961	0.101001	1.54246	1.22783	0.209531	1.62239	1.31841	0.285001	2.27594	1.20105	0.512495	2.71368	0.984789	0.935107	2.04864	1.0969	0.387837	1.43834
687	8.03	60.87	643709515	Hlac_2442 ribosomal protein L29	10	0.607341	0.0109891	1.32442	0.581429	0.00587862	1.27755	0.621158	0.00865337	1.27943	0.590575	0.0064035	1.27777	1.02096	0.807011	1.28081	1.04783	0.586122	1.27702
688	8.03	82.28	643709421	Hlac_2348 glutaredoxin	4	1.05197	0.700985	3.55445	1.13665	0.692435	22.2519	0.987958	0.973221	38.7555	1.06596	0.9093	286.599	0.93848	0.805932	12.9873	0.931248	0.729435	7.38687
689	8.02	39.56	643708024	Hlac_0958 ThiJ/PfpI domain protein	7	0.93926	0.499814	1.29765	0.918711	0.598675	1.58389	0.858638	0.256843	1.41506	0.833493	0.354681	1.70014	0.912612	0.354156	1.3049	1.02416	0.878885	1.58124
690	8.02	32.05	643707869	Hlac_0804 MaoC domain protein dehydratase	4	1.00857	0.983758	4.94573	1.1575	0.655505	3.36278	0.890559	0.346255	1.50413	1.0078	0.936486	1.44985	0.875084	0.676863	3.28392	0.881396	0.469395	1.84714
691	8.02	46.15	643708055	Hlac_0989 alkyl hydroperoxide reductase/ Thiol specific antioxidant/ Mal allergen	6	1.04463	0.745007	1.65494	0.975963	0.844261	1.59927	1.08068	0.787837	2.96671	1.00428	0.987394	2.80252	1.02836	0.933151	3.56146	1.07669	0.509276	1.49062
692	8	98.94	643707920	Hlac_0854 hypothetical protein	14	0.574357	0.23889	16.0438	0.517569	0.231562	24.182	0.622599	0.168462	5.11138	0.560649	0.443303	467.322	1.08222	0.788869	18.4565	1.10824	0.863492	401.927
693	8	22.7	643707102	Hlac_0043 ROK family protein	6	0.953842	0.712986	1.61592	0.970247	0.879465	2.13166	0.968247	0.779485	1.54384	0.984879	0.966291	3.95305	1.01169	0.955613	2.21625	0.986258	0.955129	2.5532
694	8	24.81	643707851	Hlac_0785 cytochrome c oxidase, subunit II	5	0.928668	0.393791	1.26753	0.973137	0.825466	1.4338	0.991856	0.936317	1.34966	1.03211	0.793356	1.42106	1.06653	0.44938	1.26643	0.956076	0.683821	1.37473
695	8	36.25	643709117	Hlac_2046 Like-Sm ribonucleoprotein core	7	0.936367	0.781655	2.44513	1.01293	0.961094	2.7292	1.2078	0.471135	2.51397	1.29636	0.391988	2.80456	1.29277	0.0929629	1.43719	0.928061	0.484646	1.45899
696	8	48.18	643709084	Hlac_2013 hypothetical protein	5	0.914885	0.389264	1.42039	0.921426	0.421326	1.42037	0.90005	0.326509	1.42144	0.900226	0.327038	1.42123	0.981606	0.841232	1.42087	0.995843	0.96394	1.42082
697	7.97	21.13	643707738	Hlac_0672 peptidase M20	4	1.21412	0.679296	3.87109	0.816829	0.716633	5.0216	1.10872	0.759253	2.66032	0.73661	0.498779	3.55297	0.893934	0.411234	1.45452	1.53577	0.0646595	1.61219
698	7.93	37.12	643708412	Hlac_1348 OsmC family protein	6	1.06235	0.669529	1.50422	1.12646	0.542166	1.7378	1.10188	0.435122	1.40998	1.1595	0.404754	1.62716	1.0354	0.67869	1.27407	0.945554	0.503583	1.26495
699	7.89	31.03	643708326	Hlac_1262 SirA family protein	5	0.7619	0.0494869	1.31096	0.718557	0.108884	1.59243	0.961289	0.7263	1.38652	0.900356	0.568105	1.68617	1.25853	0.047754	1.25312	1.06755	0.432285	1.25847
700	7.86	12.18	643709674	Hlac_2601 peptidase M50	5	1.19335	0.40944	1.80063	1.03002	0.905741	2.07764	1.03216	0.856247	1.66631	0.885789	0.73206	2.79227	0.863079	0.345945	1.52201	1.14754	0.734037	3.23644
701	7.85	41.51	643707688	Hlac_0622 hypothetical protein	4	1.0912	0.518518	1.40865	1.19132	0.305941	1.51341	1.07914	0.652734	1.54579	1.17055	0.215001	1.34578	0.987928	0.897786	1.27944	0.916288	0.712828	1.84783
702	7.85	23.61	643709247	Hlac_2177 hypothetical protein	4	0.910977	0.427438	1.38274	1.06971	0.448443	1.2796	0.966089	0.735364	1.34444	1.1279	0.215894	1.27756	1.0591	0.509238	1.27705	0.854275	0.136782	1.28174
703	7.83	26.37	643706693	Hlac_2874 Nucleotidyl transferase	7	0.935781	0.762444	1.76715	1.01961	0.928018	1.75197	0.929462	0.631307	1.47911	1.00585	0.965085	1.41562	0.987259	0.922806	1.41211	0.924271	0.293663	1.19842
704	7.83	46.79	643708523	Hlac_1462 phosphocarrier, HPr family	4	1.19884	0.202078	1.42551	1.28105	0.105769	1.41039	1.15189	0.180666	1.29556	1.22187	0.161481	1.41161	0.957827	0.757051	1.49873	0.938965	0.484569	1.28657
705	7.75	31.61	643708013	Hlac_0947 Protein of unknown function DUF54	6	0.880132	0.531372	1.62986	0.828484	0.102551	1.27436	0.952672	0.788572	1.55363	0.892194	0.155456	1.19177	1.0826	0.37602	1.23377	1.06551	0.626795	1.37048
706	7.75	13.67	643709653	Hlac_2581 hypothetical protein	4	1.02986	0.933495	3.83035	1.23407	0.658642	5.82431	1.01424	0.958653	2.82848	1.20895	0.630114	4.26382	0.982064	0.859496	1.47411	0.831837	0.192143	1.50487
707	7.68	12.44	643708150	Hlac_1084 phosphoglucomutase/phosphomannomutase alpha/beta/alpha domain I	5	1.08378	0.510421	1.41018	0.975677	0.920424	2.0584	1.03145	0.77534	1.37107	0.924189	0.769293	2.18493	0.950532	0.532838	1.25824	1.09131	0.812375	2.92533
708	7.61	14	643709621	Hlac_2549 AMP-dependent synthetase and ligase	7	1.49816	0.644655	3736.06	0.950914	0.897432	51.1577	0.973714	0.956312	137.585	0.601302	0.133025	3.93724	0.63655	0.324668	24.7835	1.60874	0.386876	66.7929
709	7.59	25.09	643707415	Hlac_0351 Proline dehydrogenase	10	1.29471	0.485474	3.705	1.35017	0.409412	3.48408	0.84446	0.524283	2.58857	0.874026	0.581077	2.43024	0.649406	0.0362925	1.43888	0.963839	0.70398	1.43564
710	7.55	41.67	643707326	Hlac_0263 hypothetical protein	4	1.4473	0.665996	23.9138	1.53362	0.686269	51.3137	1.35458	0.64311	11.2124	1.44464	0.6657	23.4641	0.906157	0.647795	2.21834	0.889519	0.573017	2.12633
711	7.55	53.04	643709655	Hlac_2583 Cupin 2 conserved barrel domain protein	6	1.27413	0.116385	1.42219	1.14121	0.178944	1.27198	1.19385	0.181314	1.38421	1.06194	0.484224	1.27157	0.935257	0.442802	1.27319	1.12001	0.257933	1.29552
[truncated: 344 more rows]
